# Supplementary material for: Integrative analysis of metabolome and transcriptome reveals regulatory mechanisms of flavonoid biosynthesis in soybean under salt stress
Source: Front Plant Sci. 2024 Jun 18;15:1415867. doi: 10.3389/fpls.2024.1415867 (PMC11217524; doi:10.3389/fpls.2024.1415867)
Supplement: Supplementary file 2 [file Table_1.xls]

## Sheet: Table S1
Supplementary Table 1. The primers used for RT-qPCR.
Gene ID	Forward primer	Reverse primer
GmActin	CGGTGGTTCTATCTTGGCATC	GTCTTTCGCTTCAATAACCCTA
Glyma.17G058600	AATTCCGCGAACGAGCTTCT	CCCTGACCCTGATAACGCTG
Glyma.08G061300	TGTTATGGGACACCCTGCAC	TATGTCGTGAAGTGCCTCGG
Glyma.19G264200	CATGCGCTACCTTTGGATGC	CACTAGCTGATGCCGTTGGA
Glyma.09G032100	TGGCAAGAGCTGCAGATTGA	ATCGGTTCTTCCCGGCAAAT
Glyma.18G026500	CCGGGTTCAGTCCTTATCCG	CGTTGGTCAGCACCAAACAG
Glyma.11G051800	ACTGTCAATGTTGTTGCCGC	CCCAGAGTTCTTTGGGCCAT
Glyma.15G156100	TGGTGGTGTCATACGCTGTC	CGTTGCCGTACTGTTTCGAC
Glyma.17G064600	CCATCGTTTTGGCGTTGGTT	CGGCTTCTTGAAGTTCCCCT

## Sheet: Table S2 
Supplementary Table 2. The relative content of 650 metabolites after 12 h and 24 h salt treatment in SS and ST
Index	Formula	Ionization model	Compounds	Class I	Class II	CAS	SS_0h_1	SS_0h_2	SS_0h_3	ST_0h_1	ST_0h_2	ST_0h_3	SS_12h_1	SS_12h_2	SS_12h_3	ST_12h_1	ST_12h_2	ST_12h_3	SS_24h_1	SS_24h_2	SS_24h_3	ST_24h_1	ST_24h_2	ST_24h_3	QC01	QC02	QC03	cpd_ID	kegg_map
MWS201478	C12H16N2O4	[M+H]+	Phe-Ser	Amino acids and derivatives	Amino acids and derivatives	16053-39-7	1.01712e+06	951391	1.02751e+06	1.09751e+06	1.02269e+06	1.13473e+06	2.313e+06	2.53841e+06	2.50904e+06	2.4596e+06	2.42525e+06	2.30376e+06	2.09113e+06	1.94153e+06	1.97903e+06	2.37541e+06	2.08953e+06	2.25986e+06	1.83909e+06	1.84034e+06	1.83431e+06	-	-
pmn001689	C18H32O4	[M-H]-	9-Hydroxy-12-oxo-15(Z)-octadecenoic acid	Lipids	Free fatty acids	-	106375	102678	93370.8	84717	111439	108887	150413	135064	148763	227561	231943	222373	127594	133681	132271	252113	250089	238234	161784	161232	161313	C21924	ko00592,ko01110
MW0109629	C12H16N2O4	[M+H]+	Ser-phe	Amino acids and derivatives	Amino acids and derivatives	16875-28-8	1.26031e+06	1.00614e+06	1.21876e+06	1.27002e+06	1.25349e+06	1.32013e+06	2.7947e+06	2.39993e+06	2.69412e+06	2.65434e+06	2.69093e+06	2.69763e+06	2.27456e+06	2.31154e+06	2307012	2.43845e+06	2.47325e+06	2.62618e+06	1.95714e+06	1.96276e+06	1.97413e+06	-	-
Lagp008266	C20H16O4	[M+H]+	Anhydrotuberosin	Flavonoids	Other Flavonoids	41347-49-3	81841	91302.4	111274	63112.2	41680	40363.1	366485	704972	430052	954980	914420	1.0488e+06	2.27476e+06	2.38496e+06	2.36897e+06	1.85211e+06	1.92279e+06	1.02679e+06	945498	935459	938161	-	-
Lmbn005369	C18H32O3	[M-H]-	13(S)-HODE;13(S)-Hydroxyoctadeca-9Z,11E-dienoic acid*	Lipids	Free fatty acids	10219-69-9	3.07379e+06	3.09156e+06	3.04057e+06	2.17532e+06	2.14384e+06	2.17524e+06	3.68512e+06	3.41897e+06	3.61741e+06	3.60064e+06	3.64946e+06	3.67675e+06	3.73642e+06	3.6362e+06	3.55201e+06	4.46001e+06	4.38939e+06	4.32235e+06	3.28754e+06	3.32447e+06	3.31985e+06	C14762	ko00591
MW0146321	C15H27N3O6	[M+H]+	Asp-Val-Leu	Amino acids and derivatives	Amino acids and derivatives	-	1.00601e+06	1.07885e+06	1.10667e+06	1.0876e+06	1.07261e+06	1.08397e+06	3.01455e+06	2.82898e+06	3.14268e+06	3.03507e+06	3.22352e+06	3.26042e+06	3.27148e+06	3.32699e+06	3.13839e+06	3.66059e+06	3.54472e+06	3.49532e+06	2.45233e+06	2.46921e+06	2.43864e+06	-	-
Labn003976	C24H38O12	[M-H]-	Vomifoliol 9-[Xylosyl-(1->6)-Glucoside]	Terpenoids	Monoterpenoids	-	172281	188445	221384	235786	185404	178876	9	9	9	141309	137018	165796	164359	133999	170993	183283	167872	207238	159866	158037	158262	-	-
Lmhp010515	C25H52NO7P	[M+H]+	LysoPC 17:0(2n isomer)	Lipids	LPC	-	2.57856e+06	2.66274e+06	2.58596e+06	3.15306e+06	2.9838e+06	3.08182e+06	5.988e+06	5.36577e+06	5.991e+06	6.81636e+06	6.31152e+06	6.5325e+06	4.57922e+06	4.54981e+06	4.68247e+06	6.53039e+06	6.33645e+06	6.35489e+06	4.83562e+06	4.83969e+06	4.78398e+06	-	-
pmf0348	C10H20O3	[M-H]-	2,6-Dimethyl-7-octene-2,3,6-triol	Others	Alcohol compounds	73815-21-1	2.87051e+06	2.65747e+06	2.70952e+06	2.36201e+06	2.26787e+06	2.22296e+06	4.16323e+06	3.90692e+06	4.10086e+06	4.14911e+06	4.30486e+06	4.24894e+06	4.11671e+06	3.95183e+06	4.00382e+06	6.02336e+06	5.78843e+06	5.86045e+06	3.3854e+06	3.36597e+06	3.33954e+06	-	-
mws0254	C6H9N3O2	[M+H]+	L-Histidine	Amino acids and derivatives	Amino acids and derivatives	71-00-1	5.27341e+07	4.39519e+07	4.58424e+07	5.08615e+07	4.13181e+07	4.33412e+07	8.41968e+07	8.05852e+07	7.58467e+07	7.49296e+07	7.6242e+07	8.40561e+07	1.01165e+08	1.02687e+08	1.06327e+08	1.2427e+08	1.14552e+08	1.14367e+08	7.28382e+07	7.18317e+07	7.24062e+07	C00135	ko00340,ko00410,ko00470,ko00970,ko01100,ko01110,ko01230,ko02010
pme3096	C3H5NO4	[M-H]-	Aminomalonic acid	Organic acids	Organic acids	1068-84-4	924933	936992	889470	1.38964e+06	1.22025e+06	1.27152e+06	614275	604229	711067	796669	727549	824404	606415	566483	591907	500774	506547	496929	712700	723339	721145	C00872	-
Lmdn007639	C15H12O4	[M-H]-	3,9-Dihydroxypterocarpan	Flavonoids	Isoflavones	61135-91-9	2.76656e+06	2.73289e+06	2.73142e+06	2.14919e+06	2.09599e+06	2.06368e+06	6.72463e+06	7.08973e+06	7.0989e+06	8.19527e+06	8.88293e+06	8.21507e+06	9.61381e+06	1.01419e+07	1.02672e+07	1.3865e+07	1.37051e+07	1.37478e+07	7.23068e+06	7.30742e+06	7.34686e+06	C04271	ko00943,ko01110
Zmdp003228	C26H28O13	[M+H]+	Daidzein-7-O-apiosyl(1→6)glucoside	Flavonoids	Isoflavones	-	1.21599e+06	1.25322e+06	1.30162e+06	1.14458e+06	1.70427e+06	1.52003e+06	1.46583e+06	1.5074e+06	1.6309e+06	1.90813e+06	1.73094e+06	1.62069e+06	2.23858e+06	2.24597e+06	2.05728e+06	3.85186e+06	4.03256e+06	3.65666e+06	2.01866e+06	2.01256e+06	1.98772e+06	-	-
MWS201449	C10H19N3O4	[M+H]+	Asn-Leu	Amino acids and derivatives	Amino acids and derivatives	22601-71-4	784675	822768	996375	762741	822288	702270	1.53873e+06	1.44329e+06	1.38792e+06	1.98656e+06	1.54407e+06	2.01947e+06	1.23468e+06	1.37473e+06	1.28937e+06	1.54861e+06	2.04836e+06	1.64241e+06	1.14709e+06	1.16526e+06	1.16457e+06	-	-
pme0376	C15H12O5	[M-H]-	Naringenin (5,7,4'-Trihydroxyflavanone)*	Flavonoids	Flavanones	480-41-1	227815	238185	245593	174359	180080	185142	1.14939e+06	1.17463e+06	1.1941e+06	1.58331e+06	1.48842e+06	1.55005e+06	914905	902443	1.00005e+06	2.56513e+06	2.65383e+06	2.54829e+06	1.20359e+06	1.18599e+06	1.18441e+06	C00509	ko00941,ko00943,ko01100,ko01110
MWS80007	C18H32O4	[M-H]-	13-Hydroperoxy-9Z,11E-octadecadienoic acid*	Lipids	Free fatty acids	23017-93-8	37608.2	31723.9	21941.1	34466.1	34067	30668.3	54601.1	59970.9	59600.1	52290.9	47174.5	45225.6	224071	209944	216378	144058	142523	147796	88481.8	89144.8	90113.4	-	-
MW0061830	C21H30O4	[M+Na]+	Pinusolide	Terpenoids	Ditepenoids	31685-80-0	1.13531e+06	1.06196e+06	1.1521e+06	426360	424524	470874	927203	904520	881339	924506	1.0714e+06	969791	895385	862798	814406	1.30272e+06	1.22896e+06	1.27631e+06	906408	901082	889973	-	-
mws0470	C4H6O4	[M-H]-	Methylmalonic acid*	Organic acids	Organic acids	516-05-2	2.42313e+07	2.50903e+07	2.45955e+07	3.71658e+07	3.19444e+07	3.51483e+07	1.81021e+07	1.74173e+07	2.04583e+07	1.92928e+07	1.93469e+07	2.32695e+07	1.57279e+07	1.45359e+07	1.5361e+07	1.21486e+07	1.28108e+07	1.20543e+07	1.999e+07	1.98126e+07	1.96204e+07	C02170	ko00240,ko00280,ko00640,ko01100
Hmcp003783	C13H10N2O	[M+H]+	1-Acetyl-β-carboline	Alkaloids	Plumerane	-	176861	194244	182213	184749	131933	172171	304497	284126	317269	345817	321679	324051	278277	289196	296094	303875	316375	333285	251719	250194	254821	-	-
Lmzp004885	C17H14O7	[M+H]+	Tricin (5,7,4'-Trihydroxy-3',5'-dimethoxyflavone)	Flavonoids	Flavones	520-32-1	31462.5	36844.4	58271.8	16013.3	28551.6	45045.7	38883	44125.3	44936.3	35692.5	23190.9	19688.5	19571.1	20460.9	16914.5	10230.4	20583.6	20522.2	27659.1	27660.5	28117.9	C10193	-
mws0018	C10H26N4	[M+H]+	Spermine	Alkaloids	Alkaloids	71-44-3	8351370	10042260	5.51237e+06	1.12064e+07	1.23499e+07	1.25264e+07	1.7564e+07	1.56682e+07	1.81026e+07	7.14248e+06	1.91451e+07	1.8939e+07	1.31132e+07	5.57829e+06	1.27762e+07	13176545	13547425	1.31957e+07	1.42919e+07	1.41338e+07	1.44044e+07	C00750	ko00330,ko00410,ko00480,ko00770,ko01100,ko01240
Zmpn002440	C15H12O6	[M-H]-	3,4,2',4',6'-Pentahydroxychalcone	Flavonoids	Chalcones	73692-51-0	100121	83500.9	84471.3	66400.7	68351.2	64087	124068	118484	118557	125905	124643	121928	136560	126082	130367	139652	146258	120362	104981	105713	103639	C15525	ko00941,ko01100,ko01110
Lagp007098	C20H18O4	[M+H]+	8-Isopentenyl daidzein	Flavonoids	Isoflavones	-	4.46008e+06	4.44152e+06	4.933e+06	2.18984e+06	2.20653e+06	2.16739e+06	2.71047e+07	2.61056e+07	2.72605e+07	3.63145e+07	3.61306e+07	3.56622e+07	9.49536e+07	9.43416e+07	9.60473e+07	7.98844e+07	7.94856e+07	7.899e+07	4.07128e+07	3.99129e+07	4.01598e+07	-	-
Zmhp006502	C25H24O14	[M+H]+	Kaempferide-3-O-(6''-malonyl)glucoside	Flavonoids	Flavonols	-	1.13599e+06	964371	753604	879079	845654	878097	719196	730048	788601	445295	546478	423557	505809	592715	646887	383091	390251	293162	635130	622170	630978	-	-
mws5035	C15H22N2O3	[M+H]+	L-Leucyl-L-phenylalanine	Amino acids and derivatives	Amino acids and derivatives	56217-82-4	2.319e+06	2.28358e+06	2.29323e+06	2.21034e+06	1.92643e+06	2.15939e+06	4.47767e+06	4.34895e+06	4.51601e+06	4.71177e+06	4.83855e+06	4.95639e+06	3.95433e+06	3.76574e+06	3.90493e+06	4.1492e+06	4.49228e+06	4.49435e+06	3.2806e+06	3.32593e+06	3.35117e+06	-	-
Lmtn004049	C15H20O4	[M-H]-	Abscisic acid	Organic acids	Organic acids	21293-29-8	34162.2	19707.5	25467.9	35158.1	24524.2	40987.4	1.45774e+06	1.33121e+06	1.38638e+06	1.41241e+06	1.49936e+06	1.4181e+06	679634	707158	715371	570971	569089	539451	673683	660584	672633	C06082	ko00906,ko01100,ko01110,ko04075
Lskp211385	C20H20O6	[M+H]+	Dihydrosesamin	Lignans and Coumarins	Lignans	-	149688	134214	112690	185428	177759	161130	555504	501899	614480	867091	807863	809587	560950	593126	616991	607398	680635	597733	484561	488693	495780	-	-
pme2122	C5H9N3	[M+H]+	Histamine	Alkaloids	Alkaloids	51-45-6	1.56501e+06	1.75618e+06	1.56476e+06	1.40656e+06	1.75603e+06	1.34966e+06	3.23461e+06	3.02516e+06	3.04774e+06	2.86631e+06	2.54609e+06	3.21138e+06	3.92496e+06	3.82253e+06	3.65282e+06	2.62111e+06	2.8826e+06	3.10559e+06	2.47429e+06	2.4945e+06	2.43603e+06	C00388	ko00340,ko01100,ko01110
Jmgn005927	C15H12O6	[M-H]-	2-hydroxynaringenin	Flavonoids	Flavanones	-	370364	341630	342092	362999	342262	356633	1.0485e+06	1.10792e+06	1.0647e+06	1.88095e+06	1.77764e+06	1.79096e+06	986022	976491	1.02652e+06	1.54242e+06	1.54681e+06	1.57217e+06	1.0162e+06	1.04028e+06	1.03344e+06	-	-
mws0051	C16H12O5	[M+H]+	Acacetin	Flavonoids	Flavones	480-44-4	25325	31111.1	23141.1	181855	180771	167667	45444	48801.7	78151	901004	945254	963463	305662	333129	247639	1.23007e+07	1.14586e+07	1.19722e+07	2.17654e+06	2.14573e+06	2.19896e+06	C01470	ko00944
MW0139572	C17H14O7	[M+H]+	Rhamnazin	Flavonoids	Flavonols	552-54-5	5779.76	10018.4	6207.56	46545.5	35694.8	35650.2	46523.6	39464.7	51914.8	895435	1.01331e+06	1.02336e+06	92051.8	79352.5	109612	5.79249e+06	5.38032e+06	5.57363e+06	1.08639e+06	1.06196e+06	1.08407e+06	-	-
MWS4296	C11H14N2O3	[M+H]+	Glycylphenylalanine*	Amino acids and derivatives	Amino acids and derivatives	3321-03-7	3.16402e+06	1.46199e+06	3.14091e+06	3.9148e+06	3.97103e+06	3.97885e+06	1.20205e+07	1.08473e+07	1.14869e+07	1.12935e+07	1.048e+07	1.15597e+07	9.71358e+06	9.07917e+06	9.27315e+06	9.44311e+06	9.02795e+06	9.28451e+06	7.94331e+06	7.94489e+06	7.77094e+06	-	-
pme2776	C10H12N4O4	[M+H]+	2'-Deoxyinosine	Nucleotides and derivatives	Nucleotides and derivatives	890-38-0	314046	298381	302079	207901	206594	214585	393076	431381	429504	416823	429886	513483	593253	536745	643637	804872	832039	832414	402546	408010	413131	C05512	ko00230,ko01100,ko01232,ko02010
MWSmce331	C4H7NO2	[M+H]+	Azetidine-2-carboxylic acid*	Alkaloids	Alkaloids	2517-04-6	2.08962e+06	2.42576e+06	3.36506e+06	1.67806e+06	1.54871e+06	3.15704e+06	4.37036e+06	4.9147e+06	5.04561e+06	3.8718e+06	4.99362e+06	4.24414e+06	3.42445e+06	3.11837e+06	4.13495e+06	1.99036e+06	4.55797e+06	3.70774e+06	3.87761e+06	3.8977e+06	3.97508e+06	C08267	-
Wafn011571	C18H32O3	[M-H]-	alpha-Hydroxylinoleic acid*	Lipids	Free fatty acids	57818-44-7	2.97464e+06	3.11037e+06	3.06324e+06	2.21219e+06	2.15028e+06	2.12692e+06	3.75635e+06	3.55454e+06	3.6834e+06	3.64184e+06	3.73085e+06	3.70948e+06	3.71049e+06	3.59975e+06	3.57119e+06	4.56601e+06	4.31755e+06	4.43155e+06	3.32694e+06	3.29533e+06	3.38325e+06	-	-
MWS00275g	C9H11NO3	[M-H]-	DL-O-tyrosine	Amino acids and derivatives	Amino acids and derivatives	2370-61-8	302157	403872	338541	275615	227053	319641	928924	769860	989859	857753	841856	969552	573080	588393	563509	669925	703415	702419	605182	594043	589745	-	-
Wbtn007603	C16H12O6	[M-H]-	9,11-dimethoxy-2h-[1,3]dioxolo[4,5-b]xanthen-10-one	Flavonoids	Other Flavonoids	-	731387	764903	726452	772246	704523	747673	841805	909684	934607	2.73039e+06	2.89335e+06	2.77252e+06	1.53419e+06	1.41834e+06	1.58182e+06	9.35739e+06	9.97383e+06	9.57395e+06	2.80512e+06	2.73075e+06	2.75879e+06	-	-
Zmyn004449	C18H30O4	[M-H]-	9-Hydroxy-12-oxo-10(E),15(Z)-octadecadienoic acid	Lipids	Free fatty acids	-	184814	192943	184685	129552	131423	135956	317068	286816	310986	265969	287481	279560	284111	278927	286568	309644	294492	303233	244912	238587	239896	C21923	ko00592,ko01110
Zmbp002117	C10H9NO2	[M+H]+	1-Methoxy-3-indolealdehyde	Alkaloids	Plumerane	-	898817	957035	854128	985853	894140	866844	1.78824e+06	1.71421e+06	1.7647e+06	1.74799e+06	1.87258e+06	1.85257e+06	1.70189e+06	1.75115e+06	1.78964e+06	1.96448e+06	1.98307e+06	1.87705e+06	1.6501e+06	1.66957e+06	1.69718e+06	-	-
Zmdp003677	C26H28O13	[M+H]+	Daidzein-7-O-Glucoside-4'-O-Apioside	Flavonoids	Isoflavones	108069-01-8	1.12132e+06	1.29924e+06	1.2089e+06	1.1225e+06	1.67754e+06	1.59721e+06	1.4497e+06	1.41157e+06	1.50195e+06	1.83258e+06	1.81e+06	1.74442e+06	2.28548e+06	2.41154e+06	2.20339e+06	4.23836e+06	3.7078e+06	3.81685e+06	1.95416e+06	1.94828e+06	1.99933e+06	-	-
Zmyn004676	C18H30O3	[M-H]-	17-Hydroxylinolenic acid	Lipids	Free fatty acids	-	1.69275e+06	1.60601e+06	1.75945e+06	1.20833e+06	1.1872e+06	1.24513e+06	2.44343e+06	2.30991e+06	2.43142e+06	2.13168e+06	2.11415e+06	2.11703e+06	2.32251e+06	2.2925e+06	2.33881e+06	2.79986e+06	2.72653e+06	2.73326e+06	2.07069e+06	2.01261e+06	2.04597e+06	C16346	ko00592
MW0158316	C16H21N3O3	[M+H]+	Trp-val	Amino acids and derivatives	Amino acids and derivatives	24613-12-5	398198	406173	373914	455486	434946	400221	1.47581e+06	1.29766e+06	1.27552e+06	1.44659e+06	1.51398e+06	1.46405e+06	1.33343e+06	1.14543e+06	1.20434e+06	1.40856e+06	1.48262e+06	1.44843e+06	1.01432e+06	986725	994392	-	-
MW0131473	C17H14O8	[M-H]-	5,7,3',4'-Tetrahydroxy-6,8-dimethoxyflavone	Flavonoids	Flavones	57093-50-2	4411.14	1781.2	6046.24	9269.03	14620.9	15761.7	26250.3	23309.6	16153.9	388901	445073	399641	12574.6	18017.3	17862.7	1.15966e+06	1.15785e+06	1.3323e+06	273598	267851	275443	-	-
pmp000351	C20H18O5	[M+H]+	Eurycarpin A	Flavonoids	Isoflavones	166547-20-2	27716.5	43917.6	35010	55201.4	37048	35810.8	165823	151020	158744	270576	221571	230979	1.01864e+06	1.00991e+06	995492	1.10564e+06	937157	968371	405188	396443	407903	-	-
mws0918	C16H12O5	[M-H]-	Prunetin (5,4'-Dihydroxy-7-methoxyisoflavone)	Flavonoids	Isoflavones	552-59-0	26919.8	32905.1	25895.2	102673	109732	108088	79655.7	80195	94699	1.03188e+06	1.01465e+06	1.02272e+06	409357	433859	413981	1.06974e+07	1.06805e+07	1.04121e+07	2.11212e+06	2.16013e+06	2.09967e+06	C10521	ko00943
Lazp004774	C25H24O13	[M+H]+	Malonyl Sissotrin	Flavonoids	Isoflavones	-	4.93603e+06	5.51322e+06	5.18427e+06	4.0506e+06	3.877e+06	3.81133e+06	4.36291e+06	4.2306e+06	4.11651e+06	2.50121e+06	2.66717e+06	3.01822e+06	3.22641e+06	3.47154e+06	3.43808e+06	1.9049e+06	1.85945e+06	1.68854e+06	3.4324e+06	3.52055e+06	3.42759e+06	-	-
pmb0964	C16H23N5O5	[M+H]+	Isopentenyladenine-7-N-glucoside	Nucleotides and derivatives	Nucleotides and derivatives	-	390856	491141	296629	562726	517045	504456	3.41996e+07	2.61374e+07	28409314	2.89231e+07	3.23841e+07	3.63201e+07	2.31851e+07	2.15003e+07	2.45128e+07	2.51955e+07	2.1078e+07	2.03588e+07	1.54621e+07	1.53393e+07	15797537	-	-
MWS20033	C20H30O4	[M-H]-	20-Carboxyarachidonic Acid	Lipids	Free fatty acids	79551-84-1	28807	28083.1	27500.3	28575.6	27946.1	29919.6	36221.9	34464.4	33013.3	43615.4	40381.1	39781.9	136382	131677	130930	127682	133501	114178	58226.7	59594.2	57878.5	-	-
mws0263	C5H7NO3	[M-H]-	5-Oxo-L-Proline*	Amino acids and derivatives	Amino acids and derivatives	98-79-3	4408.94	10195.6	7098.2	29899.8	37794	23367	11931.3	12515.6	14509.3	6751.78	11802.1	9088.95	14265.5	31675	15591	13551.9	12680.4	9597.67	11515.8	11364.5	11721.3	C01879	ko00480,ko01100
MWSslk106	C8H11N	[M+H]+	2-Phenylethylamine	Alkaloids	Alkaloids	156-28-5	387059	395073	416518	558092	534985	534819	1.27e+06	1.17443e+06	1.29379e+06	1.18575e+06	1.15853e+06	1.18648e+06	886687	850827	986407	766365	753425	788830	853966	861085	835460	C05332	ko00360,ko01100
Lmhp002001	C14H20N2O3	[M+H]+	L-Valyl-L-Phenylalanine	Amino acids and derivatives	Amino acids and derivatives	3918-92-1	939113	902884	899366	826511	824540	833365	2.27835e+06	2.06814e+06	2.23518e+06	2.27062e+06	2.37947e+06	2.48266e+06	2.00531e+06	1.98937e+06	2.11016e+06	2.38232e+06	2.21569e+06	2.3765e+06	1.69126e+06	1.7453e+06	1.7137e+06	-	-
MWSmce581	C7H6O3	[M-H]-	2,4-Dihydroxybenzaldehyde	Others	Aldehyde compounds	95-01-2	145386	150408	140264	168803	155057	184143	275886	274290	232298	314183	272741	254744	359728	370192	374194	288128	325158	345843	255397	250308	247167	-	-
Lcsp001901	C17H31N3O6	[M+H]+	Leu-Ile-Glu	Amino acids and derivatives	Amino acids and derivatives	-	215641	220666	235093	231486	226397	178222	1.05041e+06	1.10981e+06	1.02958e+06	1.14878e+06	1.18258e+06	1.26534e+06	1.04624e+06	856624	1.0338e+06	1.07483e+06	1.08498e+06	1.06722e+06	779204	799082	804335	-	-
mws5042	C11H14N2O3	[M+H]+	L-Glycyl-L-phenylalanine*	Amino acids and derivatives	Amino acids and derivatives	721-66-4	1.3684e+06	1.53871e+06	3.39279e+06	4.28374e+06	3.93073e+06	4.18922e+06	1.18099e+07	1.03699e+07	1.18983e+07	1.1823e+07	1.16808e+07	1.17629e+07	1.03718e+07	9.76221e+06	1.01295e+07	1.02448e+07	9.47327e+06	9.90951e+06	7.88482e+06	7.95259e+06	8.14368e+06	-	-
Lcsp002477	C13H25N3O4	[M+H]+	Gly-Val-Leu	Amino acids and derivatives	Amino acids and derivatives	-	184208	243792	227490	198862	200850	193402	642714	620256	725070	790265	865622	780187	788825	759195	831582	904885	850742	687485	587117	567852	575676	-	-
MWSHY0061	C27H30O15	[M+H]+	Kaempferol-3-O-neohesperidoside*	Flavonoids	Flavonols	32602-81-6	41680	18735.6	53350	705080	358352	333730	50015	116720	48345	44989.1	56685	120055	163430	33723.4	125060	88365	121725	70020	206820	200145	201894	-	-
MW0017099	C18H28O3	[M-H]-	9s,13r-12-Oxophytodienoic Acid	Lipids	Free fatty acids	71606-07-0	232716	230511	243869	195447	185259	194267	327825	305375	331531	320196	331946	335221	357194	348447	346551	431700	430848	414966	291558	293097	300995	-	-
Zmhp004065	C18H16O7	[M+H]+	7,8-Dihydroxy-5,6,4'-trimethoxyflavone*	Flavonoids	Flavones	-	139287	136202	136062	456159	443471	503281	636654	487139	653083	1.22775e+07	1.13423e+07	10930212	3.55391e+06	3.57491e+06	3.40213e+06	8.02623e+06	7.82571e+06	7.91433e+06	3.85047e+06	3.72951e+06	3.74907e+06	-	-
Zmdp002216	C11H20N2O5	[M+H]+	L-γ-Glutamyl-L-leucine	Amino acids and derivatives	Amino acids and derivatives	2566-39-4	1.08518e+06	1.06765e+06	1.08153e+06	2.39631e+06	2.53109e+06	2.39424e+06	4.31564e+06	4.16162e+06	4.42665e+06	4.36776e+06	4.23999e+06	4.43888e+06	3.62726e+06	3.44264e+06	3.66125e+06	3.92129e+06	3.98729e+06	3.7969e+06	3.05979e+06	3.04164e+06	2.961e+06	-	-
Lacp005261	C15H8O6	[M+H]+	Hydroxy coumestol	Lignans and Coumarins	Coumarins	-	212641	223954	239509	308674	282238	236480	1.03358e+06	908754	919510	1.30377e+06	1.30621e+06	1.33901e+06	1.44864e+06	1.45897e+06	1.61332e+06	1.16843e+06	1.36512e+06	1.43839e+06	849901	839008	820925	-	-
Lmhp008885	C20H42NO7P	[M+H]+	LysoPE 15:0(2n isomer)	Lipids	LPE	-	2.38952e+06	2.30991e+06	2.39777e+06	2.86039e+06	2.67266e+06	2.63543e+06	5.98832e+06	5.60908e+06	5.59358e+06	6.6197e+06	6.57966e+06	6.52086e+06	5.59964e+06	5.60294e+06	5.49104e+06	7.25447e+06	6.95088e+06	6.86085e+06	4.99486e+06	4.81992e+06	4.9269e+06	-	-
MWS4309	C13H15N3O3	[M+H]+	Glycyl-tryptophan	Amino acids and derivatives	Amino acids and derivatives	2390-74-1	811015	858263	903345	929365	806793	735910	4.30457e+06	4.40262e+06	4.66482e+06	4.28647e+06	4.45453e+06	4.4719e+06	4.46906e+06	4.3982e+06	4.64351e+06	4.24661e+06	4.07852e+06	4.03712e+06	2.97356e+06	3.00875e+06	2.90296e+06	-	-
Zmhn001358	C13H16O8	[M-H]-	4-O-Glucosyl-4-hydroxybenzoic acid	Phenolic acids	Phenolic acids	-	3.48741e+06	3.46865e+06	3.49019e+06	8.72817e+06	9.19182e+06	8.90155e+06	1.30135e+07	1.17616e+07	1.17162e+07	1.47044e+07	1.4997e+07	1.48933e+07	2.36311e+07	2.34193e+07	2.2603e+07	2.04693e+07	1.84938e+07	1.98595e+07	1.39147e+07	1.36485e+07	1.4156e+07	-	-
Zmmp001429	C8H16N2O3	[M+H]+	Glycyl-L-leucine	Amino acids and derivatives	Amino acids and derivatives	-	1.17089e+06	1.20895e+06	1.09673e+06	1.10299e+06	1.14532e+06	941888	3.4804e+06	3.30576e+06	3.21211e+06	3.39948e+06	3.22943e+06	3.50237e+06	3.10113e+06	2.85616e+06	2.86327e+06	3.40421e+06	3.09376e+06	3.12632e+06	2.39724e+06	2.48708e+06	2.43251e+06	-	-
MWS201054	C6H11NO4	[M+H]+	O-Acetyl-L-homoserine	Amino acids and derivatives	Amino acids and derivatives	250736-84-6	446063	546201	343395	219340	248550	271451	1.17894e+06	1.66746e+06	1.60838e+06	697173	559557	765209	1.56535e+06	1.49618e+06	1.54498e+06	1.10357e+06	1.1903e+06	968930	893783	925228	898890	-	-
Zmjn004133	C18H32O4	[M-H]-	9S-Hydroperoxy-10E,12Z-octadecadienoic acid	Lipids	Free fatty acids	5502-91-0	400074	371618	378151	246294	251675	224903	474041	481938	483227	428680	444826	410419	502978	551930	514972	632946	611185	631034	427577	411863	418639	C14827	ko00591,ko01100
mws4102	C21H18O6	[M-H]-	Isoglycyrol	Lignans and Coumarins	Coumarins	23013-86-7	658046	654031	672829	481192	496487	487480	401870	381563	391750	424479	425870	410078	3.5815e+06	3.58186e+06	3.42706e+06	3.37595e+06	3.10015e+06	3.47707e+06	1.47485e+06	1.45922e+06	1.42174e+06	-	-
Lmhp007595	C24H42NO7P	[M+H]+	LysoPC 16:4	Lipids	LPC	-	132202	141703	141976	138440	133461	151688	194188	193787	184416	202463	229400	231827	365777	390149	368553	727455	664699	621834	310734	310897	300791	-	-
HJN087	C21H22O10	[M-H]-	Naringenin-4'-O-glucoside*	Flavonoids	Flavanones	-	279928	286549	249050	212382	229480	187085	285733	311690	337195	277227	283360	285279	1.09717e+06	992708	961657	765313	856387	736338	459206	462489	446238	-	-
mws0237	C9H16O4	[M-H]-	Azelaic acid	Organic acids	Organic acids	123-99-9	3.99688e+06	4.00804e+06	4.24209e+06	3.52895e+06	3.22054e+06	3.59911e+06	6.12322e+06	5.84295e+06	6.27853e+06	6.68709e+06	6.91691e+06	7.00052e+06	6.86461e+06	6.31951e+06	6.83573e+06	1.0138e+07	9.8998e+06	9.60562e+06	5.26256e+06	5.42232e+06	5.23768e+06	C08261	-
pme1474	C11H15N5O3S	[M+H]+	5'-Deoxy-5'-(methylthio)adenosine	Nucleotides and derivatives	Nucleotides and derivatives	2457-80-9	2.69395e+06	2.2308e+06	2.36203e+06	2.47899e+06	2.69439e+06	2.42413e+06	1.98699e+06	1.70299e+06	2.0199e+06	1.99729e+06	1.92349e+06	1.83289e+06	1.36947e+06	1.2696e+06	1.30598e+06	1.26077e+06	1.24107e+06	1.09505e+06	2.07654e+06	2.00459e+06	2067057	C00170	ko00270,ko00908,ko01100
mws4077	C21H18O6	[M+H]+	Neoglycyrol	Flavonoids	Other Flavonoids	23013-84-5	246768	254001	247631	747683	617256	643424	221262	200731	208647	364405	341693	368545	4.01927e+06	4.1105e+06	3.98063e+06	5.10274e+06	5.08683e+06	4.96009e+06	1.77926e+06	1.72533e+06	1.71761e+06	C16968	-
Zmhp003514	C16H12O6	[M+H]+	6,7,8-Tetrahydroxy-5-methoxyflavone	Flavonoids	Flavones	-	891277	707709	844939	946767	839311	995365	817607	659145	775860	5.65584e+06	5.67028e+06	6.00189e+06	1.75529e+06	1.71977e+06	1.95181e+06	2.60643e+07	2.6156e+07	2.31555e+07	5.44558e+06	5.4636e+06	5.63893e+06	-	-
Lmmn003323	C16H32O3	[M-H]-	2-Hydroxyhexadecanoic acid	Organic acids	Organic acids	764-67-0	3.12697e+06	2.94387e+06	2.98054e+06	2.21068e+06	2.31175e+06	2.26326e+06	9.82374e+06	1.14205e+07	1.11989e+07	9.17823e+06	1.12573e+07	9.90348e+06	1.06679e+07	9.71907e+06	9.59194e+06	1.15617e+07	1.29078e+07	1.15631e+07	6.50711e+06	6.39074e+06	6.2577e+06	-	-
MW0151558	C16H27N3O6	[M+H]+	Ile-Pro-Glu	Amino acids and derivatives	Amino acids and derivatives	-	1.36054e+06	1.73492e+06	1.88205e+06	1.44498e+06	1.86543e+06	1.78002e+06	6.43745e+06	7.12295e+06	4.84628e+06	3.82739e+06	6.39187e+06	7.28476e+06	4.78593e+06	6.20714e+06	6.67026e+06	5.05541e+06	5.71173e+06	6.00002e+06	4.79737e+06	4.98907e+06	4.9368e+06	-	-
Hmgp003163	C17H14O8	[M+H]+	3,3',5,7-Tetrahydroxy-4',6-Dimethoxyflavone; (Laciniatin)*	Flavonoids	Flavonols	74161-28-7	8340	14034.9	24479.9	49941.9	24849	20007.8	27465.3	27841.5	44829.1	997728	1.16438e+06	1.1421e+06	48627.7	45345.3	57619.8	3.3749e+06	3.50603e+06	3.45249e+06	656989	683879	674211	-	-
pmb2804	C18H32O4	[M-H]-	13S-Hydroperoxy-9Z,11E-octadecadienoic acid	Lipids	Free fatty acids	33964-75-9	251240	251732	205158	166417	175175	179306	349876	311322	306855	295108	303192	332323	296590	328021	269067	352266	355038	344415	285941	282691	274597	C04717	ko00591,ko01100
mws0914	C15H12O5	[M-H]-	3,5,7-Trihydroxyflavanone (Pinobanksin)*	Flavonoids	Flavanonols	548-82-3	234489	218384	245941	173378	185960	200564	1.12798e+06	1.04247e+06	1.13967e+06	1.46679e+06	1.43856e+06	1.44498e+06	877741	923136	959176	2.52261e+06	2.36199e+06	2.49491e+06	1.09279e+06	1.13814e+06	1.12494e+06	C09826	ko00941
MWSmce415	C17H14O6	[M+H]+	Cirsimaritin (4',5-dihydroxy-6,7-dimethoxyflavone)	Flavonoids	Flavones	6601-62-3	81354.6	87670.3	94187.6	244094	308201	247758	250562	210292	227538	6.14836e+06	6.18806e+06	6.18337e+06	780185	711486	753123	3.28543e+07	3.46726e+07	3.39913e+07	6.52275e+06	6.46198e+06	6.72442e+06	C17785	-
Lmhp009464	C22H44NO7P	[M+H]+	LysoPE 17:1(2n isomer)	Lipids	LPE	-	1.9205e+06	1.98989e+06	2.19514e+06	1.46469e+06	1.46751e+06	1.71111e+06	1.13464e+06	930984	929563	1.08901e+06	1.12161e+06	1.18338e+06	1.65035e+06	1.83614e+06	1.40087e+06	2.57963e+06	2.31849e+06	2.48997e+06	1.73467e+06	1.67106e+06	1.67498e+06	-	-
Lmdn009383	C20H18O5	[M-H]-	Glyceollin III	Flavonoids	Isoflavones	61080-23-7	100090	95048	97741.8	94361.2	96054.5	100782	304766	301164	318530	478527	430413	429358	2.7657e+06	2.78681e+06	2.71221e+06	2.67115e+06	2.73209e+06	2.63249e+06	1.42533e+06	1.37487e+06	1.42815e+06	C15511	ko00943
pmb2791	C18H30O4	[M-H]-	9-Hydroperoxy-10E,12,15Z-octadecatrienoic acid	Lipids	Free fatty acids	111004-08-1	332587	157256	337035	168840	163664	162660	405934	377467	393674	390657	413047	399408	315864	303623	319164	345683	326993	350583	322506	309162	313949	C16321	ko00592,ko01110
mws0908	C16H12O5	[M-H]-	Glycitein	Flavonoids	Isoflavones	40957-83-3	429484	409906	384162	419721	430733	400769	861807	791893	803871	948381	923219	986586	7.82031e+06	7.42266e+06	7.96528e+06	6.95006e+06	5.81868e+06	5.94987e+06	3.05365e+06	2.94737e+06	3.06912e+06	C14536	ko00943,ko01110
Zbqp002364	C7H15NO2	[M+H]+	N,N-Dimethyl-L-Valine	Amino acids and derivatives	Amino acids and derivatives	2812-32-0	411304	421888	461253	300088	344832	324664	1.3018e+06	1.20954e+06	1.35587e+06	1.43837e+06	1.38626e+06	1.3136e+06	882841	783928	906040	846451	722802	849766	830974	795900	807374	-	-
pmp001220	C20H16O6	[M+H]+	Bavacumestan A	Lignans and Coumarins	Coumarins	-	1.29717e+06	1.27361e+06	598675	1.11361e+06	992630	497831	998840	665121	728611	1.04593e+06	557295	630747	1.57113e+06	1.51913e+06	1.63984e+06	1.91262e+06	1.90797e+06	1.84578e+06	1.02722e+06	1.0682e+06	1.0675e+06	-	-
pme2589	C6H8O5	[M-H]-	2-Oxoadipic acid	Organic acids	Organic acids	3184-35-8	77827	57779.2	22273.2	38786	38649.7	37987.4	153863	171386	142829	64482	87682.6	61665.2	323943	342938	201768	49469.8	148119	126311	152700	158667	158956	C00322	ko00300,ko00310,ko00380,ko01100,ko01110,ko01210,ko01230,ko01240
MW0110113	C13H15N3O3	[M+H]+	Tryptophylglycine	Amino acids and derivatives	Amino acids and derivatives	7360-09-0	153469	203902	142252	314094	215191	234865	902058	937609	979480	1.02069e+06	1.05139e+06	1.00554e+06	966427	955974	1.01337e+06	888512	773183	877582	670374	685515	701525	-	-
Zmgn002106	C11H13NO3	[M-H]-	N-Acetyl-L-phenylalanine	Amino acids and derivatives	Amino acids and derivatives	2018-61-3	587455	663791	704777	1.42998e+06	1.509e+06	1.35575e+06	909058	901142	884298	900150	1.00973e+06	1.0441e+06	1.27901e+06	1.25428e+06	1.40298e+06	1.54652e+06	1.39685e+06	1.50662e+06	1.0471e+06	1.08258e+06	1.03659e+06	C03519	ko00360,ko01100
Zmhn003257	C16H12O6	[M-H]-	5,7,2'-Trihydroxy-8-methoxyflavone*	Flavonoids	Flavones	-	708210	741897	737459	750643	688989	760638	918962	927319	839601	2.89567e+06	2.85263e+06	2.72923e+06	1.52996e+06	1.52484e+06	1.63848e+06	9.78143e+06	9.77143e+06	9.64917e+06	2.87848e+06	2.75004e+06	2.84352e+06	-	-
pmp001287	C8H9N	[M+H]+	N-Benzylmethylene isomethylamine	Alkaloids	Alkaloids	-	1.12048e+06	1.22737e+06	1.1382e+06	926099	1.00726e+06	963910	2.02642e+06	2.50671e+06	2.23319e+06	2.04695e+06	2.00066e+06	2.17431e+06	1.71976e+06	1.843e+06	1.76583e+06	1.79627e+06	1.94921e+06	1.81864e+06	1.74349e+06	1.75657e+06	1.6801e+06	-	-
pmp000352	C20H18O5	[M+H]+	Licoflavone C	Flavonoids	Other Flavonoids	72357-31-4	1.15691e+06	1.10341e+06	1.1316e+06	1.21463e+06	1.04419e+06	1.15017e+06	3.87053e+06	5.77921e+06	3.74371e+06	5.70326e+06	5.82407e+06	6.25615e+06	4.37388e+07	4.51133e+07	4.42903e+07	4.37307e+07	4.12663e+07	4.3654e+07	2.26355e+07	2.18524e+07	2.16426e+07	-	-
MWSprf117	C11H12N2O3	[M+H]+	5-Hydroxy-DL-tryptophan(5-HTP)	Amino acids and derivatives	Amino acids and derivatives	56-69-9	2.24053e+07	2.39025e+07	2.2923e+07	2.60842e+07	2.46308e+07	2.49126e+07	4.65927e+07	4.68351e+07	4.76263e+07	4.77594e+07	5.03522e+07	4.77254e+07	5.07972e+07	5.1445e+07	5.32308e+07	5.73566e+07	6.01078e+07	5.57007e+07	4.52228e+07	4.64558e+07	4.74186e+07	C01017	-
mws1068	C15H10O6	[M-H]-	Kaempferol (3,5,7,4'-Tetrahydroxyflavone)	Flavonoids	Flavonols	520-18-3	54284.7	54050.8	48550.3	41380.6	40143	32992.5	42769.3	23556.9	42255.6	171443	187765	187218	34297.6	27958.4	26625.2	1.18381e+06	1.23874e+06	1.24451e+06	238456	248578	248528	C05903	ko00941,ko00944,ko01100,ko01110
pmp000006	C18H16O7	[M+H]+	Eupatilin (5,7-Dihydroxy-3',4',6-Trimethoxyflavone)*	Flavonoids	Flavones	22368-21-4	136930	148315	109547	507832	488546	539508	630117	650042	662968	1.22407e+07	1.17025e+07	1.20171e+07	3.56168e+06	3.63379e+06	3.54045e+06	8.68033e+06	8.59394e+06	8.5433e+06	4.12846e+06	4.00568e+06	3.93934e+06	C10040	-
mws0520	C11H13NO4	[M+H]+	N-Acetyl-L-tyrosine	Amino acids and derivatives	Amino acids and derivatives	537-55-3	106494	101513	90086	132525	127269	109339	167266	167933	184484	168872	168995	128440	231026	247874	280674	174982	206068	177150	159629	154855	152158	-	-
Lcsp003475	C16H29N3O4	[M+H]+	Pro-Val-Leu	Amino acids and derivatives	Amino acids and derivatives	-	208692	183508	205523	202667	179110	201520	658187	707708	687977	720877	708264	647733	888240	834058	767057	815242	789994	831238	554812	533941	530414	-	-
Lmsn003588	C17H14O5	[M-H]-	Pterocarpine	Flavonoids	Isoflavones	524-97-0	1.09258e+06	1.03014e+06	1.14093e+06	1.0737e+06	1.15034e+06	950266	586546	543780	581262	525977	576753	582798	2.61449e+06	2.8434e+06	2.8556e+06	1.94204e+06	1.98961e+06	1.92046e+06	1.33899e+06	1.27564e+06	1.2991e+06	-	-
MWSmce052	C30H48O3	[M-H]-	3-Hydroxyurs-12-en-28-oic acid (3-Epiursolic acid)	Terpenoids	Triterpene	989-30-0	99536.3	128165	113128	567885	589205	637272	77688.8	96381.3	126336	127681	198783	190087	129261	131331	106996	313752	358986	359851	216938	226912	225960	-	-
mws0058	C16H12O6	[M-H]-	Diosmetin (5,7,3'-Trihydroxy-4'-methoxyflavone)*	Flavonoids	Flavones	520-34-3	665100	662667	656185	701596	652150	742908	800996	755170	861673	2.6394e+06	2.66626e+06	2.53798e+06	1.46507e+06	1.41184e+06	1.47459e+06	9.3434e+06	9.60152e+06	9.1462e+06	2.75357e+06	2.62521e+06	2.724e+06	C10038	-
pmb1574	C18H28O2	[M+H]+	9,12-Octadecadien-6-Ynoic Acid	Lipids	Free fatty acids	61481-29-6	551368	555384	281399	361317	228528	241957	584529	315824	610208	542215	327529	550455	619562	614852	582263	765711	751160	794812	563241	544246	536333	-	-
pmf0595	C17H14O7	[M+H]+	Aurantio-obtusin	Quinones	Anthraquinone	67979-25-3	23818.8	18551.3	21916.2	81659.4	84128.3	67533.6	102663	86866.4	75997.1	1.72949e+06	1.70365e+06	1.72132e+06	158867	198855	172432	1.04155e+07	1.02656e+07	1.01487e+07	1.94451e+06	1.8659e+06	1.95501e+06	C17670	-
Lmhp001732	C14H18N2O3	[M+H]+	L-Prolyl-L-Phenylalanine	Amino acids and derivatives	Amino acids and derivatives	13589-02-1	322728	340915	297346	474059	470341	481356	1.61882e+06	1.66244e+06	1.8471e+06	1.56154e+06	1.4837e+06	1.4676e+06	1.57693e+06	1.58478e+06	1.5426e+06	1.36684e+06	1.21587e+06	1.26404e+06	1.02909e+06	1.05782e+06	1.08278e+06	-	-
MWSHY0164	C20H18O4	[M+H]+	Licoflavone A	Flavonoids	Other Flavonoids	61153-77-3	4.51351e+06	4.71564e+06	4.86599e+06	2.15698e+06	2.12713e+06	2.30915e+06	2.66335e+07	2.49357e+07	2.70721e+07	3.67704e+07	3.46739e+07	3.6662e+07	9.0132e+07	9.12576e+07	9.08346e+07	8.07627e+07	7.63427e+07	7.71147e+07	3.94211e+07	3.77139e+07	3.94434e+07	-	-
Lazp004218	C26H26O13	[M+H]+	Malonyl Wistin	Flavonoids	Isoflavones	-	8.12239e+06	8.40462e+06	8.58152e+06	7.94227e+06	7.67005e+06	8.21477e+06	5.87326e+06	5.42114e+06	6.04572e+06	5.11554e+06	4.76672e+06	5.05655e+06	5.48667e+06	5.46771e+06	5.28869e+06	2.71012e+06	4.75613e+06	2.35406e+06	5.69686e+06	5.98989e+06	5.91421e+06	-	-
pma2088	C27H30O17	[M+H]+	Quercetin-3,4'-O-di-glucoside	Flavonoids	Flavonols	29125-80-2	232391	248361	196701	176426	158610	195801	592660	490609	559897	611798	603752	565439	342021	333851	310592	623348	687267	677964	436048	452404	430389	-	-
MW0107834	C11H22N2O3S	[M+H]+	Leu-Met	Amino acids and derivatives	Amino acids and derivatives	36077-39-1	338573	351764	336946	531972	481068	523085	1.78468e+06	1.66244e+06	1.86767e+06	1.56081e+06	1.65986e+06	1.59838e+06	1.65023e+06	1.75304e+06	1.65717e+06	1.31992e+06	1.39111e+06	1.29308e+06	1.17501e+06	1.20486e+06	1.23849e+06	-	-
MWSHY0054	C18H16O7	[M+H]+	Eupatorin; 3',5-Dihydroxy-4',6,7-Trimethoxyflavone	Flavonoids	Flavones	855-96-9	4606.3	18511.5	18340	77986	81209.8	95050.2	68523.5	112805	87348.1	2.35374e+06	2.42777e+06	2.52032e+06	105962	111104	82841.1	6.94734e+06	6.74496e+06	7.03301e+06	1.53639e+06	1.48344e+06	1.45844e+06	-	-
Zbbp004330	C25H24O14	[M+H]+	Texasin-7-O-glucoside-6''-O-malonate	Flavonoids	Isoflavones	-	37032645	1.80991e+07	1.72883e+07	1.69866e+07	1.52341e+07	1.4795e+07	9.70886e+06	1.09042e+07	1.07246e+07	9.64315e+06	8.38745e+06	19722685	1.19856e+07	1.31159e+07	1.43396e+07	1.30883e+07	1.13977e+07	1.04846e+07	1.08474e+07	1.03269e+07	1.07852e+07	-	-
Lmcp002302	C12H17N5O5	[M+H]+	N6-(2-Hydroxyethyl)adenosine*	Nucleotides and derivatives	Nucleotides and derivatives	4338-48-1	835794	945857	913449	828263	688115	889439	2.83457e+06	2.48285e+06	3.25501e+06	2.03901e+06	1.90034e+06	1.8405e+06	4.63062e+06	4.47265e+06	4.41659e+06	2.78695e+06	2.25028e+06	2.66582e+06	2.28823e+06	2.24905e+06	2.16925e+06	-	-
Zbfn013528	C16H32O3	[M-H]-	(R)-Beta-Hydroxypalmitic Acid	Lipids	Free fatty acids	-	2.75076e+06	3.14078e+06	3.16305e+06	2.3685e+06	2.40742e+06	2.49476e+06	1.09738e+07	1.07664e+07	1.06799e+07	9.53596e+06	1.07475e+07	1.04761e+07	1.0201e+07	9.91338e+06	1.03657e+07	1.21964e+07	1.19281e+07	1.1635e+07	6.74243e+06	7.10277e+06	6.82949e+06	-	-
Wcdp007645	C18H30O3	[M+H]+	9-Oxo-10,12-Octadecadienoic Acid	Lipids	Free fatty acids	54665-32-6	438605	509544	535227	328577	366156	403228	742858	750774	699063	658390	721667	628763	657065	636893	633790	806569	817554	809351	606891	610898	637970	-	-
MWS201434	C12H20N4O3	[M+H]+	Ile-His	Amino acids and derivatives	Amino acids and derivatives	97284-12-3	133678	185360	151774	126436	149684	165466	522009	599104	701531	538886	543599	449339	611237	643997	672664	671471	759299	677557	389641	408946	408478	-	-
MWS201400	C16H21N3O3	[M+H]+	Val-Trp	Amino acids and derivatives	Amino acids and derivatives	24587-37-9	427298	382689	419673	475814	482756	468765	1.4356e+06	1.4172e+06	1.5325e+06	1.5476e+06	1.65352e+06	1.4921e+06	1.26033e+06	1.22192e+06	1.36723e+06	1.61616e+06	1.48352e+06	1.47486e+06	999461	1.05265e+06	1.01045e+06	-	-
MWS201471	C15H23N3O4	[M+H]+	Lys-Tyr	Amino acids and derivatives	Amino acids and derivatives	35978-98-4	116582	114394	82684.7	92063	114946	122092	339877	386607	390449	435384	367569	342891	320224	266296	330630	280220	312927	333283	241169	251088	254300	-	-
Lcsp001751	C15H27N3O6	[M+H]+	Val-Ile-Asp	Amino acids and derivatives	Amino acids and derivatives	-	204678	408800	221009	362624	340774	301428	1.04636e+06	936214	957250	647526	1.18014e+06	1.1761e+06	966497	1.07379e+06	981886	1.05897e+06	1.03281e+06	1.07828e+06	787933	794083	829074	-	-
Lcsp001834	C12H23N3O4	[M+H]+	Gly-Val-Val	Amino acids and derivatives	Amino acids and derivatives	79672-11-0	138161	146586	152344	154597	138370	130550	319524	316508	323466	382006	420114	312209	366425	353973	405936	389460	361458	389422	297657	281709	291473	-	-
MWSmce460	C5H9NO	[M+H]+	2-Piperidone	Alkaloids	Piperidine alkaloids	675-20-7	946977	979528	893857	1.00986e+06	1.00883e+06	981821	2.47389e+06	2.41365e+06	2.35442e+06	2.54085e+06	2.63323e+06	2.57326e+06	2.0993e+06	1.81797e+06	1.79962e+06	2.50328e+06	2.22643e+06	2.63132e+06	1.26949e+06	1.30975e+06	1.34221e+06	-	-
pmn001367	C13H16O9	[M-H]-	Protocatechuic acid-4-O-glucoside*	Phenolic acids	Phenolic acids	-	9.46536e+06	9.67221e+06	1.02521e+07	1.27108e+07	1.30954e+07	1.41626e+07	1.38189e+07	1.39395e+07	1.52057e+07	1.52029e+07	1.49732e+07	1.47967e+07	2.60982e+07	2.69867e+07	2.48524e+07	2.28742e+07	2.28469e+07	2.07039e+07	1.55118e+07	1.61905e+07	1.53676e+07	-	-
mws0281	C6H8O7	[M-H]-	Citric Acid	Organic acids	Organic acids	77-92-9	2.83874e+07	3.01016e+07	3.23023e+07	3.78872e+07	4.21474e+07	4.36009e+07	1.43163e+07	1.22057e+07	1.29402e+07	1.82355e+07	1.99278e+07	1.86197e+07	1.63664e+07	1.10731e+07	1.45358e+07	1.78552e+07	1.44146e+07	1.84759e+07	1.88215e+07	1.98636e+07	1.96185e+07	C00158	ko00020,ko00250,ko00630,ko01100,ko01110,ko01200,ko01210,ko01230,ko01240
Zmhn002422	C16H20O9	[M-H]-	1-O-Feruloyl-β-D-glucose	Phenolic acids	Phenolic acids	7196-71-6	175681	166490	152556	251267	250654	217153	926595	722650	907527	934922	1.18065e+06	1.11947e+06	1.5364e+06	1.31464e+06	1.18885e+06	1.48074e+06	1.30041e+06	1.271e+06	831189	863558	878324	C17759	-
Wayn002083	C15H21NO7	[M-H]-	N-(1-Deoxy-1-fructosyl)Phenylalanine	Nucleotides and derivatives	Nucleotides and derivatives	-	75236.3	73147.8	82173.8	253746	229661	256220	233408	228377	241235	212725	227409	225889	81742.3	83580.8	94557.5	88056	88160.4	89378.9	157219	157456	149766	-	-
Lmhp009187	C20H42NO7P	[M+H]+	LysoPE 15:0	Lipids	LPE	-	2.4562e+06	2.41206e+06	2.51909e+06	2.81207e+06	2.86574e+06	2.82648e+06	6.00164e+06	5.77664e+06	5.60739e+06	6.55387e+06	6.46746e+06	7.02383e+06	5.54882e+06	5.70726e+06	5.52582e+06	7.34361e+06	6.96909e+06	6.861e+06	4.7759e+06	4.97145e+06	5.04845e+06	-	-
MW0151368	C16H29N3O6	[M+H]+	Ile-Asp-Leu	Amino acids and derivatives	Amino acids and derivatives	-	474543	384486	441239	405919	393054	414684	1.8274e+06	1.70543e+06	1.96355e+06	1.99808e+06	1.90279e+06	1.94085e+06	1.98463e+06	1.83943e+06	1.84223e+06	1.97804e+06	2.01677e+06	2.07338e+06	1.42538e+06	1.42227e+06	1.35467e+06	-	-
pme3475	C15H12O5	[M+H]+	Butin; 7,3',4'-Trihydroxyflavanone	Flavonoids	Flavanones	492-14-8	578858	570764	503008	500303	501011	405128	1.97742e+06	1.90689e+06	2.03639e+06	2.58712e+06	2.59686e+06	2.65262e+06	1.86797e+06	1.63397e+06	1.73666e+06	4.67046e+06	4.54282e+06	4.48882e+06	1.94627e+06	2.03646e+06	2.05677e+06	C09614	ko00941
Lmbn005287	C18H32O4	[M-H]-	7S,8S-DiHODE; (9Z,12Z)-(7S,8S)-Dihydroxyoctadeca-9,12-dienoic acid*	Lipids	Free fatty acids	143288-65-7	22949.7	25723.3	18646.4	42532.9	23869.2	19317.5	46562.1	51003.4	51848.2	38927.3	47720.5	46755.7	201006	205694	225067	144557	148395	144638	76510	81155	78914	C07354	ko00591
Lcsp001899	C16H21N3O6	[M+H]+	Gly-Phe-Glu	Amino acids and derivatives	Amino acids and derivatives	-	284129	254994	295909	232531	265522	250383	994994	969568	1.01215e+06	972858	1.05321e+06	1.04134e+06	819334	776066	866972	824226	882570	852919	672878	708446	674102	-	-
MWS2426	C16H19N3O5	[M-H]-	Tryptophan glutamic acid	Amino acids and derivatives	Amino acids and derivatives	36099-95-3	15967.3	16952.5	17936.5	19486.9	15264.1	15506	70505	69092.7	52635.8	63236.9	61911.2	70262.5	56800.8	60199.2	53121.8	61429.7	68080.8	61225.5	43563.4	41319.9	41384.9	-	-
MW0107797	C12H24N2O3	[M+H]+	Leu-Ile	Amino acids and derivatives	Amino acids and derivatives	36077-41-5	2.23846e+06	2.28348e+06	2.5188e+06	1.98021e+06	1.85381e+06	1.97478e+06	5.51722e+06	5.49912e+06	5.60597e+06	5.77302e+06	5.79957e+06	6.04828e+06	5.07586e+06	4.90268e+06	5.19976e+06	6.08225e+06	6.16642e+06	6.39757e+06	4.34426e+06	4.21883e+06	4.48726e+06	-	-
mws0017	C7H19N3	[M+H]+	Spermidine	Alkaloids	Alkaloids	124-20-9	2.69541e+07	2.38184e+07	2.40552e+07	2.748e+07	2.63447e+07	2.48662e+07	1.83366e+07	1.72415e+07	1.60323e+07	1.66481e+07	1.81281e+07	1.97237e+07	1.47826e+07	1.53933e+07	1.51833e+07	1.28951e+07	1.12181e+07	1.09424e+07	1.81678e+07	1.7518e+07	1.70841e+07	C00315	ko00330,ko00410,ko00480,ko00940,ko01100,ko02010
Hmhp001812	C11H15N5O4	[M+H]+	2'-O-Methyladenosine	Nucleotides and derivatives	Nucleotides and derivatives	2140-79-6	5.86718e+06	5.83255e+06	5.49783e+06	2.03489e+06	2.05015e+06	2.0991e+06	3.48126e+07	3.46253e+07	3.63195e+07	8.6252e+06	8.20732e+06	8.56503e+06	1.97992e+07	2.06216e+07	2.00431e+07	4.88993e+06	4.11733e+06	5.00463e+06	1.21032e+07	1.28082e+07	1.27416e+07	-	-
Lmmp004504	C15H10O6	[M+H]+	2'-Hydroxygenistein	Flavonoids	Isoflavones	1156-78-1	373400	328533	361308	372692	328323	382792	760846	621208	775630	965821	977391	975548	756274	745463	702208	1.02522e+06	933862	828928	640408	609227	604859	C12134	ko00943
MWSmce134	C30H46O3	[M-H]-	3-Oxolup-20(29)-en-28-oic acid (Betulonic acid)	Terpenoids	Triterpene	4481-62-3	46268.6	43476.4	43313.9	40415.4	43585.3	43167.9	89936.1	93688.4	100178	91049.4	82438.2	113201	118600	145082	134926	169944	154779	142196	83882.5	87342.4	82110.7	-	-
pmb2406	C25H52NO7P	[M+H]+	LysoPC 17:0	Lipids	LPC	50930-23-9	3.50122e+06	3.65806e+06	3.69115e+06	4.22179e+06	4.11211e+06	4.37508e+06	8.38005e+06	7.72423e+06	8.0155e+06	9.44667e+06	9.08293e+06	8.88323e+06	6.34837e+06	6.48985e+06	6.29954e+06	9.47417e+06	8.90713e+06	8.60891e+06	6.41102e+06	6.6854e+06	6.82455e+06	-	-
Lmbn005167	C16H14O6	[M-H]-	Ferreirin	Flavonoids	Isoflavones	32898-79-6	10371.7	6183.9	18936	38657.1	31143.3	26849.7	17872.3	21433.4	28088	189743	182911	186502	118493	135570	127076	2.08852e+06	2.12236e+06	2.28383e+06	442735	453776	425947	C10419	-
Lmxp010913	C35H66NO9P	[M+H]+	1-(9Z-Octadecenoyl)-2-(9-oxo-nonanoyl)-sn-glycero-3-phosphocholine	Lipids	Glycerol ester	-	3.61298e+06	3.55591e+06	3.47437e+06	3.73765e+06	3.38101e+06	3.18192e+06	1.32154e+06	1.29084e+06	1.27979e+06	1.32608e+06	1.40323e+06	1.6515e+06	809847	821327	1.01037e+06	662396	583056	698251	2.88381e+06	3.02739e+06	2.85215e+06	-	-
Zmhn001926	C13H16O8	[M-H]-	1-O-Salicyloyl-β-D-glucose	Phenolic acids	Phenolic acids	60517-74-0	3.84654e+06	3.73885e+06	3.75041e+06	9.50576e+06	8.73967e+06	9.4595e+06	1.37769e+07	1.20977e+07	1.31936e+07	1.64695e+07	1.65875e+07	1.67895e+07	2.44122e+07	2.51821e+07	2.50453e+07	2.17699e+07	2.13738e+07	2.12446e+07	1.49143e+07	1.41163e+07	1.4119e+07	-	-
Rfmb091	C18H32O3	[M-H]-	9S-Hydroxy-10E,12Z-octadecadienoic acid*	Lipids	Free fatty acids	15514-85-9	2.78573e+06	2.96468e+06	2.93118e+06	2.02263e+06	2.03432e+06	2.12428e+06	3.43181e+06	3.32462e+06	3.72028e+06	3.32255e+06	3.46753e+06	3.59505e+06	3.42541e+06	3.58851e+06	3.33601e+06	4.48335e+06	4.11909e+06	4.27557e+06	3.26527e+06	3.12351e+06	3.06739e+06	C14767	ko00591
Ljmp121505	C15H18O3	[M+H]+	Mansonone S	Others	Ketone compounds	-	372278	342677	386159	314716	410378	360181	5.25941e+06	4.99164e+06	5.1781e+06	5.63248e+06	5.60309e+06	5.34246e+06	2.60056e+06	2.62589e+06	2.70002e+06	2.2414e+06	2258659	2.19302e+06	2.52612e+06	2.69456e+06	2.62518e+06	-	-
mws0192	C4H6O4	[M-H]-	Succinic acid*	Organic acids	Organic acids	110-15-6	2.46878e+07	2.49122e+07	2.49699e+07	3.54986e+07	3.26258e+07	3.43973e+07	1.89781e+07	1.8425e+07	2.06064e+07	2.13819e+07	2.01046e+07	2.313e+07	1.52891e+07	1.51648e+07	1.6147e+07	1.34398e+07	1.31244e+07	1.26497e+07	2.00854e+07	2.0568e+07	2.14123e+07	C00042	ko00020,ko00190,ko00250,ko00310,ko00350,ko00360,ko00620,ko00630,ko00640,ko00650,ko00760,ko00920,ko01100,ko01110,ko01200
mws1389	C30H48O3	[M-H]-	3-Hydroxyolean-12-en-28-oic acid (Oleanolic acid)	Terpenoids	Triterpene	508-02-1	98185	115460	105388	662332	677951	670953	121645	133456	126823	134199	188863	167892	163610	160079	161606	309339	413643	352193	200429	199051	188711	C17148	-
Lmhp001670	C11H22N2O3	[M+H]+	L-Valyl-L-Leucine	Amino acids and derivatives	Amino acids and derivatives	3989-97-7	2.04346e+06	2.27154e+06	2.20128e+06	2.06055e+06	2.12999e+06	1.9347e+06	5.11422e+06	4.75156e+06	5.31213e+06	5.76133e+06	5.41002e+06	5.52222e+06	4.88463e+06	4.28237e+06	4.6092e+06	5.09245e+06	4.92274e+06	4.92167e+06	4.01093e+06	3.76274e+06	3.84005e+06	-	-
pmb0819	C10H8N2	[M+H]+	3-Indoleacetonitrile	Alkaloids	Plumerane	771-51-7	7.58312e+06	6.89328e+06	6.91394e+06	7.56001e+06	7.91837e+06	7.28284e+06	1.44227e+07	1.51592e+07	1.65058e+07	1.64643e+07	1.55056e+07	1.60712e+07	1.70025e+07	1.66369e+07	1.7451e+07	1.94999e+07	2.07952e+07	2.0512e+07	1.45217e+07	1.44918e+07	1.53669e+07	C02938	ko00380,ko01100
Lcsp003090	C15H29N3O5	[M+H]+	Ser-Leu-Leu	Amino acids and derivatives	Amino acids and derivatives	10329-74-5	1.15548e+06	1.17178e+06	1.15629e+06	1.02956e+06	1.07499e+06	1.10875e+06	2.2154e+06	1.71214e+06	2.03307e+06	2.36049e+06	2.35961e+06	2.18026e+06	1.65519e+06	1.97307e+06	1.86107e+06	2.67929e+06	2.29144e+06	2.43647e+06	1.68426e+06	1.78018e+06	1.67627e+06	-	-
pmb2871	C13H16O9	[M-H]-	1-O-Gentisoyl-β-D-glucoside*	Phenolic acids	Phenolic acids	23445-11-6	4.75445e+06	4.90234e+06	5.0187e+06	5.78073e+06	6.29292e+06	6.57705e+06	6.3887e+06	6.25743e+06	6.80568e+06	6.23194e+06	6.41416e+06	6.15243e+06	1.02169e+07	1.05708e+07	9.86911e+06	8.88861e+06	8.99567e+06	8.40434e+06	6.62489e+06	6.8184e+06	6.36647e+06	-	-
Hmlp006426	C17H18O5	[M+H]+	4,4'-dihydroxy-2,6-dimethoxydihydrochalcone	Flavonoids	Chalcones	151752-08-8	14560.8	3953.63	6157.46	16675	25866.4	27460.4	11397.2	8306.77	21250.8	368398	365688	371046	61122.1	48267.5	55331.2	4.49964e+06	4.61876e+06	4.5949e+06	672916	671160	712940	-	-
Lmmn003663	C14H18O9	[M-H]-	5-Glucosyloxy-2-Hydroxybenzoic acid methyl ester*	Phenolic acids	Phenolic acids	-	4.3131e+06	4.54152e+06	3.96501e+06	5.35883e+06	5.35753e+06	4.80455e+06	2.87412e+06	3.2414e+06	2.94106e+06	9078975	3.45824e+06	3.28042e+06	2.71221e+06	6699010	2.64797e+06	2.66245e+06	2.47979e+06	2.59169e+06	3.36482e+06	3.44568e+06	3.60063e+06	-	-
MW0156048	C12H21N3O4	[M+H]+	Pro-Val-Gly	Amino acids and derivatives	Amino acids and derivatives	67341-70-2	741138	710273	678318	760082	725607	758843	2.8124e+06	2.70806e+06	2.78433e+06	2.60733e+06	2.8273e+06	2.7921e+06	3.20547e+06	3.38376e+06	3.40414e+06	3.21358e+06	2.84014e+06	2.98872e+06	2.13013e+06	2.07217e+06	2.22015e+06	-	-
mws0668	C10H12N4O6	[M-H]-	Xanthosine	Nucleotides and derivatives	Nucleotides and derivatives	146-80-5	1.33582e+06	1.21731e+06	1.25254e+06	1.38409e+06	1.22459e+06	1.35556e+06	2.73161e+06	2.9218e+06	3.01162e+06	2.64067e+06	2.76768e+06	3.11189e+06	2.94873e+06	3.00296e+06	2.93072e+06	2.57029e+06	2.52001e+06	2.31254e+06	2.28088e+06	2.13661e+06	2.16423e+06	C01762	ko00230,ko00232,ko01100,ko01110,ko01232,ko02010
Lmhp009034	C21H42NO7P	[M+H]+	LysoPE 16:1	Lipids	LPE	-	1.25921e+06	1.18194e+06	1.2622e+06	1.39251e+06	1.30232e+06	1.43102e+06	2.52141e+06	2.31943e+06	2.60705e+06	2.78742e+06	2.78724e+06	2.73601e+06	2.07141e+06	2.35419e+06	2.20222e+06	2.84628e+06	2.94656e+06	2.65399e+06	2.0464e+06	2.11794e+06	2.19463e+06	-	-
Lcsp001646	C15H25N3O4	[M+H]+	Pro-Pro-Val	Amino acids and derivatives	Amino acids and derivatives	-	118402	228745	258137	121189	235705	211188	1.94585e+06	1.02989e+06	1.23893e+06	1.35521e+06	1.02862e+06	1.1319e+06	1.81271e+06	2.35355e+06	1.89196e+06	1.57058e+06	1.27862e+06	1.37777e+06	896240	837238	854863	-	-
pmc0281	C15H21N5O8	[M+H]+	Ribosyladenosine	Nucleotides and derivatives	Nucleotides and derivatives	-	4.00413e+06	4.00332e+06	3.98966e+06	2.80475e+06	2.71736e+06	2.93689e+06	5.8414e+06	6.83489e+06	6.56449e+06	7.18433e+06	6.43892e+06	7.76536e+06	1.88591e+07	2.1139e+07	2.06754e+07	1.74987e+07	1.94218e+07	1.6984e+07	9.50376e+06	1.01841e+07	9.73055e+06	-	-
mws0227	C6H13NO2	[M+H]+	L-Leucine*	Amino acids and derivatives	Amino acids and derivatives	61-90-5	7.21611e+06	1.02071e+07	1.08014e+07	7.59368e+06	9.66702e+06	1.04507e+07	2.03877e+07	1.8936e+07	2.02169e+07	1.89636e+07	2.00573e+07	1.8373e+07	1.70701e+07	1.67728e+07	1.30584e+07	1.63082e+07	1.55351e+07	1.81499e+07	1.46169e+07	1.54308e+07	1.56403e+07	C00123	ko00280,ko00290,ko00966,ko00970,ko01100,ko01110,ko01210,ko01230,ko02010
Hmmn003964	C16H24O9	[M-H]-	7-Deoxyloganic acid	Terpenoids	Monoterpenoids	22487-36-1	311383	314392	337849	307886	228058	281103	479102	483495	421712	491291	528043	481156	614844	588316	499234	541775	558713	560996	489679	459520	488533	C11636	ko01110
MW0110297	C14H20N2O4	[M+H]+	Tyrosyl-Valine	Amino acids and derivatives	Amino acids and derivatives	17355-09-8	1.82506e+06	1.84922e+06	1.79966e+06	1.6797e+06	1.65533e+06	1.60013e+06	5.93898e+06	5.87942e+06	5.73324e+06	5.53319e+06	5.8411e+06	6.41648e+06	5.0484e+06	5.08048e+06	5.72071e+06	5.50625e+06	4.93182e+06	5.14357e+06	3.95824e+06	4.01571e+06	3.74953e+06	-	-
Wbmn009702	C30H48O5	[M-H]-	2,3,23-Trihydroxyurs-12-en-28-oic acid*	Terpenoids	Triterpene	-	56990.3	63771.4	109623	34323	72075.6	52805.9	92061.2	86862.6	82292.5	96549.5	89883.8	94425.3	165809	133820	124460	119273	122223	141489	81769.4	87937.5	84841	-	-
mws1336	C7H7NO2	[M+H]+	4-Aminobenzoic acid	Phenolic acids	Phenolic acids	150-13-0	2.72075e+07	2.68833e+07	2.82173e+07	2.2587e+07	2.22601e+07	2.19946e+07	1.26478e+07	1.11344e+07	1.18047e+07	8.87129e+06	8.91032e+06	8.25383e+06	5.74375e+06	6.44347e+06	6.62173e+06	2.88628e+06	2.69524e+06	2.94552e+06	1.23486e+07	1.18594e+07	1.14728e+07	C00568	ko00790,ko01100,ko01240
MW0168290	C12H24N2O3	[M+H]+	Ile-Leu	Amino acids and derivatives	Amino acids and derivatives	-	3.11871e+06	2.98156e+06	3.1932e+06	2.69126e+06	2.51164e+06	2.53141e+06	6.69874e+06	6.70359e+06	6.85816e+06	7.14079e+06	6.9964e+06	6.74831e+06	6.20064e+06	5.93802e+06	6.31395e+06	7.8495e+06	7.67312e+06	7.82742e+06	5.07485e+06	5.24841e+06	5.46612e+06	-	-
MW0138832	C16H12O6	[M-H]-	7-O-Methylluteolin	Flavonoids	Flavones	20243-59-8	4524.7	5699.25	3670.96	12121.9	14628.1	13292.5	11249	10597.4	11893.9	293115	309983	305371	51901.8	47640.2	52822.2	3.13217e+06	3.16565e+06	3.19e+06	616254	571780	598453	-	-
pmp000350	C20H16O5	[M+H]+	Glabrone	Flavonoids	Isoflavones	60008-02-8	331063	320894	309508	167482	180357	176844	327186	353402	336694	424837	380717	536297	4.02549e+06	4.71573e+06	4.0265e+06	4.12027e+06	4.2084e+06	3.52699e+06	1.83575e+06	1.73531e+06	1.86566e+06	-	-
pma3649	C5H9NO3	[M+H]+	5-Aminolevulinic Acid	Alkaloids	Alkaloids	106-60-5	7.76519e+06	6.43713e+06	9.29861e+06	7.99538e+06	6.57397e+06	9.96355e+06	1.68709e+07	1.68084e+07	1.77551e+07	1.75825e+07	1.80384e+07	1.10549e+07	1.544e+07	1.49217e+07	1.33009e+07	1.29241e+07	1.46892e+07	1.68712e+07	1.4633e+07	13801797	1.36508e+07	C00430	ko00260,ko00860,ko01100,ko01110,ko01240,ko02010
Zmpn000095	C6H15O9P	[M-H]-	Sorbitol-6-phosphate	Others	Saccharides	20479-58-7	391819	334371	395441	310947	278126	337415	685705	712769	725390	654481	657352	673863	950474	948189	1.01054e+06	957319	895348	943531	664105	708890	664648	C01096	ko00051,ko01100
pmp000361	C21H22O5	[M+H]+	Licochalcone D	Flavonoids	Chalcones	144506-15-0	287864	265169	219805	322053	322567	333333	461577	386097	129678	305626	292813	329105	1.3617e+07	1.39783e+07	1.41714e+07	1.18865e+07	1.1736e+07	1.14117e+07	5.02648e+06	4.66447e+06	4.79013e+06	-	-
Hmhn003518	C16H20O9	[M-H]-	4-O-β-D-glucopyranosylferulic acid	Phenolic acids	Phenolic acids	-	186743	169694	170382	214667	223047	243064	8.98921e+06	8.66589e+06	7.93542e+06	9.80671e+06	1.09733e+07	9.60816e+06	12132792	1.25971e+07	1.34638e+07	1.26066e+07	1.31626e+07	1.40033e+07	7.43664e+06	7.75429e+06	7.18734e+06	-	-
Lmhn003240	C11H10O6	[M-H]-	Benzoylmalic acid	Phenolic acids	Phenolic acids	22138-51-8	3.54457e+06	3.47242e+06	3.53246e+06	3.49415e+06	3.64554e+06	3.86678e+06	3.81567e+06	3.54443e+06	3.56892e+06	4.08499e+06	3.78633e+06	4.08835e+06	1.03665e+07	9.40951e+06	9.33959e+06	1.00681e+07	9.11111e+06	9.79084e+06	5.50205e+06	5.10313e+06	5.38236e+06	-	-
pmb2928	C13H16O10	[M-H]-	Gallic acid-4-O-glucoside	Phenolic acids	Phenolic acids	84274-52-2	1.76632e+06	2.01478e+06	1.97549e+06	2.59636e+06	2.77683e+06	2.81033e+06	2.62568e+06	2.57932e+06	2.53384e+06	2.94107e+06	2.89536e+06	2.73271e+06	5.57824e+06	4.66755e+06	4.63362e+06	4.76069e+06	4.41142e+06	3.99369e+06	2.51454e+06	2.71289e+06	2.64628e+06	-	-
MWS201424	C10H19N3O4	[M+H]+	Ile-Asn	Amino acids and derivatives	Amino acids and derivatives	59652-59-4	70791.1	150042	110033	90482.3	115313	97272.8	338434	313825	313428	349816	310655	352975	284876	298679	321865	263080	326094	315225	224845	234717	242975	-	-
pme3967	C12H17N5O5	[M+H]+	2-(Dimethylamino)guanosine*	Nucleotides and derivatives	Nucleotides and derivatives	2140-67-2	1.20494e+06	1.17219e+06	1.17645e+06	1.05106e+06	1.11506e+06	1.22303e+06	3.35972e+06	3.23481e+06	3.52061e+06	2.44336e+06	2.54721e+06	2.55358e+06	5.24626e+06	5.04131e+06	4.94395e+06	3.10669e+06	2.53508e+06	2.8405e+06	2.80837e+06	2.59802e+06	2.70423e+06	-	-
MW0158150	C25H28N4O7	[M+H]+	Trp-Glu-Tyr	Amino acids and derivatives	Amino acids and derivatives	-	895330	1.04803e+06	941730	1.14366e+06	998209	991031	2.36759e+06	2.63072e+06	2.79636e+06	2.80851e+06	2.82699e+06	3.01913e+06	5.95151e+06	6.49515e+06	5.99431e+06	6.50711e+06	6.23572e+06	6.2353e+06	2.98776e+06	3.18443e+06	3.21108e+06	-	-
Zmpn008194	C30H48O4	[M-H]-	2,3-Dihydroxyurs-12-en-28-oic acid (Corosolic acid)*	Terpenoids	Triterpene	4547-24-4	157246	154804	175981	161771	149208	139858	200029	198961	214737	181035	233846	160867	294872	310133	286397	311731	327514	322693	192452	208044	199722	-	-
MWS201458	C15H22N2O3	[M+H]+	Phe-Ile	Amino acids and derivatives	Amino acids and derivatives	22951-94-6	540195	616330	632694	679160	622801	683786	1.49004e+06	1.43113e+06	1.60842e+06	1.71339e+06	1.65291e+06	1.62596e+06	1.42508e+06	1.51645e+06	1.51395e+06	1.69946e+06	1.65137e+06	1.72078e+06	1.23329e+06	1.20485e+06	1.29954e+06	-	-
Lcsp001547	C15H25N3O6	[M+H]+	Pro-Leu-Asp	Amino acids and derivatives	Amino acids and derivatives	-	1.37328e+06	1.37337e+06	1.43106e+06	1.26861e+06	1.18063e+06	1.2962e+06	4.27396e+06	3.32953e+06	4.04265e+06	3.63e+06	3.52238e+06	3.49651e+06	3.85243e+06	3.39621e+06	4.19302e+06	3.6489e+06	3.03315e+06	3.58468e+06	2.78911e+06	2.5859e+06	2.74131e+06	-	-
MWSHY0039	C21H20O9	[M+H]+	Daidzein-7-O-glucoside(Daidzin)	Flavonoids	Isoflavones	552-66-9	17807710	9.9243e+06	9.38545e+06	1.07262e+07	1.09412e+07	1.02516e+07	8.44135e+06	7.19286e+06	7.39198e+06	7.13822e+06	8.06136e+06	14485140	5.42135e+06	5.91157e+06	5.77857e+06	5.8549e+06	6.24128e+06	6.11171e+06	7.50007e+06	7.97222e+06	8.0818e+06	C10216	ko00943
Zmdp001857	C14H18N2O6	[M+H]+	γ-Glutamyltyrosine	Amino acids and derivatives	Amino acids and derivatives	7432-23-7	236695	241755	224263	766933	788304	803644	609907	586373	610008	660678	600978	627019	663769	573773	591191	702995	718322	723585	615525	591956	641082	-	-
pme0021	C9H11NO2	[M+H]+	L-Phenylalanine	Amino acids and derivatives	Amino acids and derivatives	63-91-2	2.6124e+06	2.57803e+06	2.74152e+06	2.1566e+06	2.26303e+06	2.05234e+06	4.3828e+06	4.76252e+06	4.75209e+06	4.255e+06	4.33423e+06	4.53943e+06	3.71606e+06	3.65763e+06	3.73836e+06	3.71514e+06	3.75459e+06	3.80596e+06	3.61904e+06	3.59005e+06	3.85824e+06	C00079	ko00360,ko00400,ko00460,ko00470,ko00940,ko00960,ko00966,ko00970,ko00999,ko01100,ko01110,ko01210,ko01230,ko02010
MWS201394	C13H18N2O5	[M+H]+	Thr-Tyr	Amino acids and derivatives	Amino acids and derivatives	145295-02-9	96598.6	106334	84793.1	103740	81713	115864	160542	134541	194999	213477	241805	187001	160633	195454	169298	134934	139346	187917	128046	120806	118699	-	-
mws0894	C22H22O10	[M+H]+	Glycitin	Flavonoids	Isoflavones	40246-10-4	2.24496e+07	2.44517e+07	2.51574e+07	3.07537e+07	2.75527e+07	3.17142e+07	1.56219e+07	31653445	1.56544e+07	1.61337e+07	1.56619e+07	2.05896e+07	1.36413e+07	1.30454e+07	1.11741e+07	1.40136e+07	1.43821e+07	1.45883e+07	1.94435e+07	1.84756e+07	2.00341e+07	C16195	ko00943
MWS1983	C12H24O11	[M-H]-	Maltitol	Others	Saccharides	585-88-6	81098.5	68656.9	103064	67610.6	69564.5	83680.6	386584	360031	320217	361627	322297	364905	245687	234189	187049	182612	193627	224540	218349	202491	216463	-	-
pmb0197	C11H15N5O5	[M+H]+	N7-Methylguanosine	Nucleotides and derivatives	Nucleotides and derivatives	20244-86-4	390185	555873	518143	374017	406517	420938	1.39985e+06	1.18817e+06	1.41885e+06	933766	1.13444e+06	888678	1.86502e+06	2.22476e+06	1.8856e+06	1.03051e+06	1.20794e+06	1.28573e+06	1.09165e+06	1.0452e+06	1.13444e+06	C20674	-
Labp005432	C25H24O12	[M+H]+	Dalbergin malonyl glucoside	Lignans and Coumarins	Coumarins	-	1.36655e+07	1.42387e+07	1.86929e+07	2.57986e+07	2.30829e+07	2.56215e+07	1.37182e+07	1.33676e+07	1.40504e+07	1.30592e+07	1.27547e+07	1.32359e+07	3.68472e+07	3.59275e+07	4.03292e+07	3.01062e+07	3.03876e+07	2.93114e+07	2.12319e+07	2.14391e+07	2.28808e+07	-	-
Zmzp006523	C15H10O6	[M+H]+	6-Demethoxycapillarisin	Others	Chromone	61854-36-2	27464.6	23247.1	8458.56	31486.4	23645.1	52625.1	29117.9	12010	15122.2	671675	622862	643367	66708.7	74291.8	80541.7	4.62808e+06	4.69042e+06	4.58529e+06	837857	908634	862834	-	-
Lhmp122201	C16H12O4	[M+H]+	Dalbergin	Lignans and Coumarins	Coumarins	482-83-7	99152.2	106948	88753.5	86848.3	87892.3	72099.3	154068	165799	175554	167524	161556	162366	232722	225306	260176	215814	225963	198049	148320	149985	159988	-	-
Zmzp006646	C16H12O7	[M+H]+	Capillarisin	Others	Chromone	56365-38-9	225416	148418	246552	718008	693621	734359	332923	338169	356845	2.01643e+07	1.93042e+07	1.89486e+07	1.35137e+06	1.37367e+06	1.52463e+06	1.0948e+08	1.08038e+08	114383514	2.13343e+07	2.30562e+07	2.27923e+07	C08999	-
pmb2319	C23H48NO7P	[M+H]+	LysoPC 15:0	Lipids	LPC	108273-89-8	3.91948e+06	3.92496e+06	4.01586e+06	4.38539e+06	4.36027e+06	4.33524e+06	8.54133e+06	8.32388e+06	8.64894e+06	1.02651e+07	1.03957e+07	1.03558e+07	8.65223e+06	8.49125e+06	8.83317e+06	1.10908e+07	1.06056e+07	1.07707e+07	7.07236e+06	7.62657e+06	7.58277e+06	-	-
MWSslk244	C19H18O8	[M+H]+	Casticin (5,3'-Dihydroxy-3,6,7,4'-Tetramethoxyflavone)	Flavonoids	Flavones	479-91-4	3232.3	12856.3	9426.14	14138.6	12249	11596.2	13921.9	18152.8	14642.7	137606	143279	118159	180326	155815	182849	63135.2	52991.7	83293.5	53846.3	54756.8	50538.2	-	-
Lcsp001977	C15H27N3O7	[M+H]+	Thr-Glu-Ile	Amino acids and derivatives	Amino acids and derivatives	-	126076	126813	145990	175358	126808	97769.1	264377	263685	263369	288357	339864	296676	293034	306716	275648	289619	276796	257650	221145	225445	239496	-	-
Lmlp002765	C15H16O2	[M+H]+	Stilbostemin B; 3,5-Dihydroxy-4-Methylbibenzyl	Others	Stilbene	162411-67-8	175529	75043.3	136253	183901	201530	139431	744834	689686	832196	759224	765032	768011	406736	502444	406374	419471	414886	414427	393949	424986	397097	-	-
mws0255	C4H5N3O	[M+H]+	Cytosine	Nucleotides and derivatives	Nucleotides and derivatives	71-30-7	2.52991e+06	3.17762e+06	2.44505e+06	2.31434e+06	2.62073e+06	2.47026e+06	5.00414e+06	5.20059e+06	5.33007e+06	4.13932e+06	3.45738e+06	4.12722e+06	6.73908e+06	6.62295e+06	6.13355e+06	4.11743e+06	4.12167e+06	3.89285e+06	3.79825e+06	4.04752e+06	4.11844e+06	C00380	ko00240,ko01100,ko01232
MWSmce674	C31H46O2	[M+H]+	Phylloquinone (Vitamin K1)	Others	Vitamin	84-80-0	59937.4	56536.8	45350.7	185780	192600	183872	45748.5	38477.8	40833.4	67589.1	67501.6	58506.2	52075.2	46770.1	53461.8	63512.2	77807.1	86481.9	79483.3	74195.3	73688.4	-	-
Zbqp005858	C16H12O6	[M+H]+	5,7,4'-Trihydroxy-3'-methoxyisoflavone; 3'-O-Methylorobol	Flavonoids	Isoflavones	36190-95-1	301565	282987	336458	435593	392359	423327	297752	365619	385094	514671	535330	513712	681679	730899	717211	649472	656932	702646	441724	461507	480829	-	-
MW0150400	C12H21N3O6	[M+H]+	Gly-Leu-Asp	Amino acids and derivatives	Amino acids and derivatives	-	697085	650419	415082	478853	554511	516137	1.88809e+06	1.78251e+06	1.95011e+06	1.99423e+06	2.36967e+06	1.94745e+06	2.86501e+06	2.92173e+06	2.70585e+06	2.95062e+06	2.65553e+06	2.48011e+06	1.69548e+06	1.6722e+06	1.80997e+06	-	-
MW0109128	C17H23N3O4	[M+H]+	Phe-Pro-Ala	Amino acids and derivatives	Amino acids and derivatives	-	333106	334180	277622	314944	272958	326866	1.28538e+06	1.2748e+06	1.36476e+06	1440502	1.34067e+06	1.42338e+06	695618	727773	767839	743789	691896	661983	771405	773106	716441	-	-
MW0135136	C15H10O6	[M-H]-	6,7,3',4'-Tetrahydroxyflavone	Flavonoids	Flavones	92915-82-7	1.36505e+06	1.29436e+06	1.205e+06	1.20059e+06	1.26109e+06	1.29448e+06	2.58582e+06	2.64985e+06	2.60868e+06	3.18052e+06	3.62103e+06	3.29404e+06	1.78438e+06	1.85859e+06	1.6909e+06	2.3346e+06	2.53435e+06	2.32406e+06	2.21586e+06	2.0954e+06	2.28165e+06	-	-
Wagp002530	C10H8O3	[M+H]+	2-Methoxy-1-benzofuran-5-carbaldehyde	Others	Others	-	627567	884670	695402	937845	953933	981679	3.5787e+06	3.20546e+06	3.56924e+06	2.97113e+06	3.58655e+06	3.19391e+06	2.97585e+06	3.02507e+06	3.37803e+06	2.75072e+06	2.75906e+06	3.32529e+06	2.26031e+06	2.30366e+06	2.45202e+06	-	-
mws1474	C18H16O7	[M+H]+	5,7-Dihydroxy-3',4',5'-trimethoxyflavone	Flavonoids	Flavones	18103-42-9	51005.1	39842.3	48794.9	163878	142137	169181	158608	146704	175478	4.27388e+06	4.72634e+06	4.40738e+06	220541	230386	197114	1.24747e+07	1.18595e+07	1.2281e+07	2.89207e+06	2.71625e+06	2.66588e+06	C19807	-
Zbdp009006	C20H18O5	[M+H]+	Lupiwighteone	Flavonoids	Other Flavonoids	104691-86-3	941422	955780	1.08184e+06	1.06374e+06	984617	974219	3.33629e+06	3.01639e+06	3.29885e+06	5.24606e+06	5.30186e+06	5.36225e+06	4.28255e+07	4.27037e+07	4.44304e+07	4.32205e+07	4.53638e+07	4.31636e+07	2.19189e+07	2.28561e+07	2.09578e+07	-	-
mws0988	C16H12O7	[M-H]-	Rhamnetin; 3,5,3',4'-Tetrahydroxy-7-Methoxyflavone	Flavonoids	Flavonols	90-19-7	17852	3959.21	9552.9	13944.5	22190.9	11577.4	27803.9	33054	32630.2	478301	469685	475547	77411.7	67657.4	65247	2.26522e+06	2.4385e+06	2.37547e+06	464135	430145	464144	C10176	-
Hmbp002730	C15H10O6	[M+H]+	Isoscutellarein	Flavonoids	Flavones	41440-05-5	329546	422975	392707	406809	408385	410853	761787	715003	754915	980259	940855	989030	762691	753222	804660	990259	1.35929e+06	919484	632734	685271	640557	C10097	-
pmp000628	C15H20N2O2	[M+H]+	9α-Hydroxysophoramine	Alkaloids	Quinorisidine alkaloids	-	3.28079e+06	3.24981e+06	3.04416e+06	3.40965e+06	3.4386e+06	3.43577e+06	7.5966e+06	6.55703e+06	7.63976e+06	8.02423e+06	7.41959e+06	7.64639e+06	6.56704e+06	6.08334e+06	6.38823e+06	6.93272e+06	7.1426e+06	6.71081e+06	5.32343e+06	5.70951e+06	5.28032e+06	-	-
Lcsn000415	C9H16O9	[M-H]-	Keto-Deoxy-Nonulonic acid	Organic acids	Organic acids	153666-19-4	426927	460211	496779	615798	321932	312344	179473	161677	194756	193187	160877	205200	149785	141241	159022	155265	175178	195938	155653	163442	169825	C20934	ko00520,ko01100,ko01250
Lmbn000198	C4H6O5	[M-H]-	3-Dehydro-L-Threonic Acid	Others	Saccharides	-	3.15151e+06	3.22201e+06	3.65013e+06	3.52356e+06	4.04408e+06	4.39902e+06	1.50497e+06	1.52527e+06	1.52226e+06	1.50522e+06	1.59616e+06	1.85115e+06	2.6235e+06	1.91648e+06	1.76133e+06	1.60172e+06	1.84918e+06	1.48419e+06	2.24781e+06	2.05836e+06	2.15566e+06	C03064	ko00053,ko01100
MW0110291	C18H20N2O4	[M+H]+	Tyrosylphenylalanine	Amino acids and derivatives	Amino acids and derivatives	17355-11-2	715190	692478	741442	694016	668004	655416	1.61187e+06	1.49509e+06	1.56511e+06	1.57057e+06	1.53474e+06	1.50757e+06	1.57366e+06	1.47616e+06	1.40631e+06	1.55384e+06	1.43803e+06	1.54149e+06	1.16244e+06	1.25342e+06	1.16055e+06	-	-
Zbfn005447	C30H38O15	[M-H]-	2-(Phenethoxy)-6-mustardoyl-O-glucosyl-deoxy-arabinose	Phenolic acids	Phenolic acids	-	358593	372888	382635	677500	666469	676308	257090	276837	233663	317402	340459	336821	313123	268243	288585	473549	482042	425122	283526	307778	287235	-	-
Lcsn003955	C15H12O6	[M-H]-	Maesopsin	Flavonoids	Other Flavonoids	5989-16-2	97384	103351	100955	54274.7	65882.4	44236.5	280892	258230	288008	37580.8	269463	297953	204303	162734	187001	289961	297629	312380	208561	196432	191252	-	-
MWSHY0015	C15H12O4	[M+H]+	Liquiritigenin	Flavonoids	Flavanones	578-86-9	1.69295e+06	1.78794e+06	1.80556e+06	1.40745e+06	1.29549e+06	1.3392e+06	4.01668e+06	3.95858e+06	4.16192e+06	4.09626e+06	4.08145e+06	4.34462e+06	4.3269e+06	4.25664e+06	4.19252e+06	3.97681e+06	4.12945e+06	3.98416e+06	3.00144e+06	3.26634e+06	3.22304e+06	C09762	ko00941,ko00943,ko01100,ko01110
Zmgn004894	C8H8O3	[M-H]-	Methyl 4-hydroxybenzoate*	Phenolic acids	Phenolic acids	99-76-3	201038	192184	192637	231636	195436	218027	310405	291407	281328	320506	306922	323920	435306	403854	471599	387087	371511	413609	329803	317916	301388	-	-
Lmdn004263	C26H34O13	[M-H]-	6-O-Sinapoylajugol	Terpenoids	Monoterpenoids	-	8340	8340	10345.2	30430.3	52656.4	28670.1	15211.9	19241.5	24739.4	96729.7	83278.8	98231.3	53954.1	50721.5	64579.8	265580	315620	305171	82315.9	79184.4	86630.9	-	-
Zmhn002334	C16H20O9	[M-H]-	6-O-Feruloyl-β-D-glucose	Phenolic acids	Phenolic acids	137887-25-3	125060	166770	141740	241875	135087	127077	805148	812835	730361	897557	967564	970880	1.18109e+06	1.31724e+06	1.26846e+06	1.25654e+06	1.30733e+06	1.27614e+06	780576	750384	712577	-	-
Lcsp001705	C15H25N3O6	[M+H]+	Pro-Ile-Asp	Amino acids and derivatives	Amino acids and derivatives	-	1.49297e+06	1.29299e+06	1.42036e+06	1.13041e+06	1.19982e+06	1.28775e+06	3.81288e+06	3.42652e+06	3.99027e+06	3.78503e+06	3.17811e+06	3.72218e+06	3.78403e+06	3.36352e+06	3.90947e+06	2.40852e+06	3239985	3.88897e+06	2.80616e+06	2.56448e+06	2.72654e+06	-	-
Wbtp007858	C17H14O6	[M+H]+	7-O-Methyltectorigenin; 4',5-Dihydroxy-6,7-Dimethoxyisoflavone	Flavonoids	Isoflavones	1096-58-8	68506.9	28404.8	70918.7	262919	238827	274164	222700	218823	247113	5.91258e+06	5.7983e+06	5.9452e+06	730359	646749	626270	3.22486e+07	3.18065e+07	3.15469e+07	5.90689e+06	6.46637e+06	6.2844e+06	-	-
Lcsp002261	C15H19N3O4	[M+H]+	Thr-Trp	Amino acids and derivatives	Amino acids and derivatives	186761-42-2	458340	437398	448505	477514	451414	510885	2.11733e+06	1.86088e+06	2.3064e+06	2.02078e+06	2.06309e+06	2.22403e+06	1.6721e+06	1.8706e+06	1.89591e+06	1.82043e+06	1.83259e+06	1.96892e+06	1.47537e+06	1.35007e+06	1.38525e+06	-	-
pme3217	C15H12O4	[M+H]+	Isoliquiritigenin	Flavonoids	Chalcones	961-29-5	2.96221e+06	3.28594e+06	3.12402e+06	2.93224e+06	2.61293e+06	2.80974e+06	8.202e+06	8.10126e+06	8.18357e+06	1.0238e+07	1.08455e+07	1.06999e+07	1.22895e+07	1.32436e+07	1.29565e+07	1.74885e+07	1.64723e+07	1.66674e+07	7.66557e+06	8.24935e+06	8.37131e+06	C08650	ko00941,ko01100,ko01110
MWS20672	C17H23N3O6	[M+H]+	Glu-Phe-Ala	Amino acids and derivatives	Amino acids and derivatives	-	221432	266459	220188	215743	231573	216733	553490	471708	491879	670809	605978	589191	513377	543683	582997	619131	517243	519488	393852	392230	425663	-	-
pmb0981	C10H14N5O7P	[M+H]+	Adenosine 5'-monophosphate	Nucleotides and derivatives	Nucleotides and derivatives	61-19-8	6.58157e+06	6.17542e+06	7.68103e+06	5.29163e+06	5.13529e+06	6.23279e+06	10867879	9.35812e+06	1.24911e+07	1.26842e+07	1.173e+07	9.1249e+06	7.76889e+06	6.96208e+06	7.19524e+06	8.44644e+06	7.96996e+06	8.37526e+06	7.50106e+06	6.85866e+06	7.01092e+06	C00020	ko00230,ko00908,ko01100,ko01110,ko01232,ko01240
HJN086	C21H22O11	[M-H]-	Eriodictyol-3'-O-glucoside	Flavonoids	Flavanones	-	678649	726165	813750	739972	691452	744530	1.21031e+06	1.07334e+06	1.08309e+06	1.35948e+06	1.37732e+06	1.40047e+06	2.23127e+06	1.91881e+06	2.09455e+06	2.63732e+06	3.1425e+06	2.863e+06	1.38145e+06	1.5158e+06	1.47361e+06	-	-
Lmmn004625	C21H22O11	[M-H]-	Dihydrokaempferol-7-O-glucoside	Flavonoids	Flavanonols	-	678649	726165	813750	739972	691452	744530	1.21031e+06	1.07334e+06	1.08309e+06	1.35948e+06	1.37732e+06	1.40047e+06	2.23127e+06	1.91881e+06	2.09455e+06	2.63732e+06	3.1425e+06	2.863e+06	1.38145e+06	1.5158e+06	1.47361e+06	-	-
Hmsp002469	C12H14N2O2	[M+H]+	N-Formylcytisine	Alkaloids	Quinorisidine alkaloids	53007-06-0	76450.3	101880	100435	66454	99984.4	99920.8	158312	135844	185032	185027	188649	160809	74387.2	71158.6	94978	234708	159481	131046	148580	162484	151655	-	-
Zmhn002301	C15H18O8	[M-H]-	p-Coumaric acid-4-O-glucoside	Phenolic acids	Phenolic acids	117405-48-8	105635	83465.2	95077.4	151182	152823	142289	41378.7	42414.8	57129.9	54644.5	57828.1	63135.7	67563	66658.4	51825.7	131585	137264	138149	86794.6	91634.9	83411.5	C06739	-
MWS201474	C15H18N4O4	[M+H]+	Tyr-His	Amino acids and derivatives	Amino acids and derivatives	3788-44-1	50518.1	39150.4	31582.5	41173.7	87342.9	52370.5	172908	102149	177936	174225	157206	224929	137952	137246	200774	163795	137291	142621	129645	118625	128113	-	-
MWSslk096	C11H18O	[M+H]+	Dihydrojasmone	Others	Ketone compounds	1128-08-1	824218	818211	857182	951078	817490	767898	499075	462176	464572	524322	548631	593787	408627	360566	521284	397614	379349	427243	1.08107e+06	1.04052e+06	982425	-	-
MW0001385	C10H10N2	[M+H]+	1,5-Naphthalenediamine	Quinones	Naphthol	-	2.15521e+06	2.21099e+06	1.92538e+06	2.19086e+06	2.30876e+06	2.12383e+06	4.77906e+06	4.46047e+06	4.50418e+06	4.72452e+06	4.6287e+06	4.26674e+06	4.87082e+06	4.83742e+06	4.81453e+06	5.52237e+06	6.04078e+06	5.95916e+06	4.37959e+06	4.14361e+06	3.98188e+06	C19463	-
Hmtp000776	C8H9NO3	[M+H]+	4,5,6-Trihydroxy-2-cyclohexen-1-ylideneacetonitrile	Alkaloids	Alkaloids	-	1.30441e+06	1.41972e+06	1.37921e+06	1.16767e+06	1.16238e+06	1.08094e+06	2.29682e+06	2.58434e+06	2.43679e+06	2.33658e+06	2.38367e+06	2.33655e+06	1.95054e+06	1.88814e+06	1.8495e+06	1.81972e+06	2.06544e+06	1.84843e+06	2.02614e+06	1.85331e+06	1.88331e+06	-	-
Lmhp009769	C22H44NO7P	[M+H]+	LysoPE 17:1	Lipids	LPE	-	2.08978e+06	1.95915e+06	2.08492e+06	1.39624e+06	1.57459e+06	1.70199e+06	961860	922498	973633	1.09285e+06	1.15574e+06	1.20737e+06	1.66212e+06	1.73797e+06	1.4304e+06	2.43784e+06	1.97949e+06	2.45215e+06	1.47751e+06	1.61395e+06	1.60295e+06	-	-
Zmdp001663	C10H18N2O5S	[M+H]+	γ-glutamylmethionine	Amino acids and derivatives	Amino acids and derivatives	17663-87-5	280261	310438	344569	397768	460464	418874	643461	662816	637318	591755	614437	685942	724689	756066	772449	969283	877061	873286	657828	596588	628592	-	-
mws0258	C6H13NO2	[M+H]+	L-Isoleucine*	Amino acids and derivatives	Amino acids and derivatives	73-32-5	7.13838e+06	9.87663e+06	1.07009e+07	7.68773e+06	9.77058e+06	1.10726e+07	1.94964e+07	1.9403e+07	20629259	1.91375e+07	2.01732e+07	1.83164e+07	1.72175e+07	1.65725e+07	1.30628e+07	1.34004e+07	1.71685e+07	1.84008e+07	1.43682e+07	1.48871e+07	1.58171e+07	C00407	ko00280,ko00290,ko00460,ko00960,ko00966,ko00970,ko01100,ko01110,ko01210,ko01230,ko02010
MWSslk140	C7H13NO3S	[M+H]+	N-Acetyl-L-Methionine	Amino acids and derivatives	Amino acids and derivatives	65-82-7	279756	247832	266962	294442	238514	255142	468248	409593	396338	440870	407436	426516	569399	535787	527761	502185	467790	538584	363906	381479	345737	C02712	-
pmb1096	C8H7N	[M+H]+	Indole	Alkaloids	Plumerane	120-72-9	7.58999e+06	7.63715e+06	7.32709e+06	8.07762e+06	8.03558e+06	7.34629e+06	1.44493e+07	1.28676e+07	1.34866e+07	1.32326e+07	1.32334e+07	1.21625e+07	1.3956e+07	1.34125e+07	1.36993e+07	1.63265e+07	1.65726e+07	1.61183e+07	1.28309e+07	1.16268e+07	1.21077e+07	C00463	ko00380,ko00400,ko01100,ko01110
MWS201415	C9H14N2O5	[M+H]+	Pro-Asp	Amino acids and derivatives	Amino acids and derivatives	85227-98-1	464251	508552	558239	573911	569887	567343	1.0777e+06	1.00602e+06	1.0554e+06	1.16806e+06	1.08993e+06	975833	1.32865e+06	1.30103e+06	1.36092e+06	1.12446e+06	1.37103e+06	1.1612e+06	889176	974235	966101	-	-
MWSmce203	C12H22O11	[M-H]-	D-Cellobiose	Others	Saccharides	528-50-7	54935.4	38066.4	53312.3	41310.8	49167.8	38819.8	187826	227567	196253	175785	202671	222054	129358	136131	117615	130292	106742	114601	131198	128702	119147	-	-
Lcsp002752	C18H23N3O6	[M+H]+	Asp-Pro-Phe	Amino acids and derivatives	Amino acids and derivatives	-	611957	662416	698406	678489	669347	634621	1.80184e+06	1.76375e+06	1.92767e+06	1.68545e+06	1.78508e+06	1.59131e+06	1.57482e+06	1.45693e+06	1.6244e+06	1.62765e+06	1.39466e+06	1.60846e+06	1.26274e+06	1.37167e+06	1.25407e+06	-	-
Lmhp009129	C23H48NO7P	[M+H]+	LysoPC 15:0(2n isomer)	Lipids	LPC	-	3.4993e+06	3.71565e+06	3.73089e+06	4.32256e+06	4.06372e+06	4.15355e+06	8.37675e+06	7.80949e+06	8.32472e+06	9.88163e+06	9.82917e+06	9.69069e+06	7.94564e+06	7.91086e+06	7.85488e+06	1.02361e+07	1.04165e+07	9.52174e+06	6.54829e+06	7.05915e+06	7.22278e+06	-	-
MWS201437	C10H18N2O5	[M+H]+	Leu-Asp	Amino acids and derivatives	Amino acids and derivatives	32949-40-9	2.99867e+06	3.08872e+06	1.57e+06	2.97146e+06	1.24718e+06	1.71064e+06	1.14614e+07	1.03395e+07	4.19365e+06	4.56505e+06	1.40522e+07	1.00102e+07	4.49955e+06	1.31687e+07	1.12697e+07	1.09327e+07	1.23548e+07	4.8367e+06	8.96172e+06	8.34222e+06	8.12795e+06	-	-
pmp000355	C20H18O6	[M+H]+	Licoflavonol	Flavonoids	Flavonols	60197-60-6	292512	325700	329711	385377	349373	366036	481672	416889	206572	796676	430524	758165	1.55314e+07	1.53955e+07	1.63114e+07	1.28166e+07	1.30639e+07	1.31431e+07	5.86958e+06	5.76878e+06	5.32557e+06	-	-
Hmbp001276	C8H8O4	[M+H]+	Gallacetophenone	Phenolic acids	Phenolic acids	528-21-2	2.71233e+06	2.55183e+06	2.53897e+06	2.38816e+06	2.41269e+06	2.3755e+06	1128192	1.04329e+06	1.06854e+06	1.00309e+06	1.06391e+06	948962	780068	742547	750786	659901	712855	564784	1.24751e+06	1.18873e+06	1.31689e+06	-	-
MWSHY0154	C20H18O4	[M+H]+	Neobavaisoflavone	Flavonoids	Isoflavones	41060-15-5	1.35469e+06	1.39202e+06	1.40661e+06	995344	868495	1.02554e+06	1.02109e+07	9.75365e+06	1.02001e+07	1.53787e+07	1.48199e+07	1.51732e+07	3.47398e+07	3.36267e+07	3.59311e+07	2.96849e+07	2.82832e+07	2.92509e+07	1.43368e+07	1.58793e+07	1.49841e+07	-	-
Lmdn006025	C15H12O6	[M-H]-	2-Hydroxy-2,3-dihydrogenistein	Flavonoids	Isoflavones	-	308239	314034	326017	318619	360569	323754	1.01456e+06	1.03362e+06	1.01046e+06	1.72945e+06	1.7199e+06	1.76282e+06	989901	1.01117e+06	951846	1.49221e+06	1.43482e+06	1.46423e+06	1.03248e+06	958690	936350	C12631	ko00943,ko01100,ko01110
pme2828	C6H5NO3	[M+H]+	4-Nitrophenol	Phenolic acids	Phenolic acids	100-02-7	1.56037e+07	2.22667e+07	2.19802e+07	1.9992e+07	1.77358e+07	1.14498e+07	1.33533e+07	2.11451e+07	1.90573e+07	1.19458e+07	1.07834e+07	1.32148e+07	5.96565e+06	4.34799e+06	3.05386e+06	9.10862e+06	2.03283e+07	7.94373e+06	1.71223e+07	1.66269e+07	1.8373e+07	C00870	-
MWSHY0089	C16H14O5	[M+H]+	5,4'-Dihydroxy-7-methoxyflavanone (Sakuranetin)	Flavonoids	Flavanones	2957-21-3	55971.3	85633.5	74195.9	207883	245165	190572	107769	88828.8	111507	2.29045e+06	2.33307e+06	2.44483e+06	578918	550000	625633	3.47816e+07	3.43374e+07	3.32719e+07	5.85854e+06	5.96715e+06	6.45251e+06	C09833	ko00941,ko01110
MWS201381	C14H17N3O4	[M+H]+	Ser-Trp	Amino acids and derivatives	Amino acids and derivatives	94421-70-2	866217	971752	940479	978431	971006	1.06177e+06	4.47852e+06	3.87068e+06	4.39105e+06	4.41035e+06	4.23732e+06	4.20589e+06	3.82351e+06	3.6172e+06	3.79157e+06	3.42706e+06	3.66777e+06	3.39285e+06	2.95544e+06	2.86927e+06	2.66884e+06	-	-
Lcsp001369	C13H23N3O6	[M+H]+	Ala-Ile-Asp	Amino acids and derivatives	Amino acids and derivatives	-	265832	263590	293846	262286	228856	301304	960674	871365	857610	865988	973861	982087	840335	798904	762736	733886	692848	823382	590002	620345	654798	-	-
Lmmn002260	C27H36O12	[M-H]-	5'-Methoxyisolariciresinol-9'-O-glucoside	Lignans and Coumarins	Lignans	-	323406	333033	177864	290650	413584	415693	313559	401867	433703	518149	552948	565226	1.23013e+06	1.12148e+06	1.14496e+06	985850	978765	1.04871e+06	611978	605686	665405	-	-
MWSmce085	C16H10O7	[M-H]-	Wedelolactone	Lignans and Coumarins	Coumarins	524-12-9	174873	150005	168403	248423	222987	210075	101301	69852.8	67324.6	107046	61329	58607.3	1.36472e+06	1.51813e+06	1.46613e+06	1.07341e+06	1.02835e+06	903208	481567	533061	520279	C10541	-
Wcjp002598	C9H7NO	[M+H]+	8-hydroxyquinoline	Alkaloids	Quinoline alkaloids	148-24-3	3.53705e+06	3.75875e+06	3.40258e+06	3.93012e+06	3.76893e+06	3.61967e+06	9.02969e+06	7.92118e+06	8.12247e+06	7.86192e+06	8.25541e+06	7.93215e+06	9.31092e+06	9.25588e+06	9.13111e+06	1.10763e+07	1.16259e+07	1.11479e+07	8.10198e+06	7.45419e+06	7.36364e+06	C19434	-
Lmbn007891	C18H34O4	[M-H]-	Hydroxy ricinoleic acid	Lipids	Free fatty acids	-	69251.8	79350.1	66456.6	96765.8	87248.9	97190.5	140049	125214	122687	182512	187549	187305	138766	150920	128974	278838	257614	263457	138649	141847	153161	-	-
MWS201391	C10H19N3O4	[M+H]+	Asn-Ile	Amino acids and derivatives	Amino acids and derivatives	438533-59-6	856439	797606	880978	883918	855604	773613	1.79875e+06	1.55736e+06	1.67117e+06	1.77021e+06	1.92635e+06	1.83871e+06	1.50943e+06	1.60042e+06	1.69696e+06	1.82676e+06	1.72418e+06	1.83405e+06	1.44231e+06	1.33407e+06	1.30583e+06	-	-
MWSHY0179	C22H22O9	[M+H]+	Formononetin-7-O-glucoside (Ononin)	Flavonoids	Isoflavones	486-62-4	766285	853984	831656	665551	758819	694151	1.14563e+06	869119	857873	513433	494058	432645	404888	316496	496961	388563	258584	212705	731566	750644	809249	C10509	ko00943
Zmdn004052	C21H20O10	[M-H]-	Aloe emodin-1-O-glucoside	Quinones	Anthraquinone	-	7.18768e+06	6.00872e+06	6.52443e+06	8.75465e+06	8.82275e+06	7.63594e+06	4.39224e+06	4.19617e+06	4.48593e+06	4.15747e+06	4.20757e+06	4.71529e+06	2.74737e+06	2.86715e+06	2.96555e+06	2.78999e+06	3.14729e+06	2.9023e+06	5.63083e+06	5.15136e+06	5.13532e+06	-	-
Hmsp000364	C7H13NO2	[M+H]+	L-Cyclopentylglycine	Amino acids and derivatives	Amino acids and derivatives	2521-84-8	737647	955794	811682	505024	533315	531186	1.79842e+06	2.36496e+06	2.06251e+06	906465	1.07815e+06	942305	2.15644e+06	2.364e+06	2.16437e+06	1.64115e+06	1.49102e+06	1.50093e+06	1.39339e+06	1.27994e+06	1.26651e+06	-	-
MWSmce448	C5H6N2O2	[M+H]+	Imidazol-1-yl-acetic acid*	Alkaloids	Alkaloids	22884-10-2	1.23666e+06	1.76532e+06	1.65551e+06	1.1499e+06	1.51307e+06	1.38891e+06	2.80375e+06	3.08565e+06	3.0216e+06	3.24927e+06	2.85596e+06	2.59618e+06	2.26879e+06	2.36307e+06	2.38955e+06	1.67292e+06	2.07341e+06	2.00677e+06	2.09147e+06	2.2813e+06	2.30914e+06	-	-
pme1173	C5H4N4O	[M+H]+	Allopurinol	Nucleotides and derivatives	Nucleotides and derivatives	315-30-0	1.60258e+06	1.4257e+06	1.40142e+06	2.30861e+06	2.27885e+06	2.21724e+06	3.00526e+06	2.95629e+06	3.00816e+06	4.61903e+06	4.79787e+06	4.90225e+06	3.21148e+06	2.95103e+06	2.6513e+06	5.09716e+06	5.11955e+06	4.64299e+06	3.29128e+06	3.07008e+06	3.41192e+06	-	-
MWSslk042	C6H7NO2	[M+H]+	N-Ethylmaleimide (NEM)	Amino acids and derivatives	Amino acids and derivatives	128-53-0	70951.7	56163.8	61854.8	44410.8	43470.9	112277	113530	161765	114407	62951.4	152633	122578	106270	115050	98636.5	92700.8	117329	76131.6	104469	103201	94606.5	C02441	-
Ymjm000144	C21H30O13	[M-H]-	2,3,4,5-Trihydroxybutyl 6-O-(E)-caffeoyl-β-D-glucopyranoside	Phenolic acids	Phenolic acids	-	66069	86860.2	52369.2	109404	95641.1	110571	153149	123457	149493	161358	187105	194622	364470	351874	386852	276453	350628	315158	199714	181603	199546	-	-
MWSmce108	C15H12O5	[M+H]+	Butein	Flavonoids	Chalcones	487-52-5	24144.9	33882.5	28703.5	39584.5	60330.5	22588	52389.8	56045.1	52391.1	75207.7	91428.3	80223.9	57700.8	78848.9	70732.3	131229	117514	127199	67030.3	70680.6	63360.4	C08578	ko00941
Zmgn000503	C5H10O4	[M-H]-	2,3-Dihydroxy-3-Methylbutanoic Acid	Organic acids	Organic acids	1756-18-9	1.4034e+07	9.48383e+06	1.36243e+07	8.1696e+06	8.15555e+06	1.48956e+07	4.64977e+06	5.21468e+06	5.2599e+06	4.21441e+06	5.39295e+06	5.68511e+06	5.37318e+06	7.70831e+06	5.14682e+06	3.80636e+06	5.27222e+06	3.02647e+06	6.5602e+06	6.73688e+06	6.0558e+06	C04039	-
mad2085	C22H18O11	[M-H]-	Caffeoyl-p-coumaroyltartaric acid	Phenolic acids	Phenolic acids	-	490736	470251	547036	501616	545460	565738	358772	397291	633642	303649	327066	307920	433469	320354	363078	227002	279710	270713	326538	350773	364316	-	-
pme0257	C4H4N2O2	[M-H]-	Uracil	Nucleotides and derivatives	Nucleotides and derivatives	66-22-8	96691.5	81691.5	96684.7	138581	156173	145295	21986.3	53771.5	35247.4	58752.1	32229.6	57096.1	14301.4	32183.3	51897.2	58362.3	45780.5	56767.9	67573	74946.4	69026.4	C00106	ko00240,ko00410,ko00770,ko01100,ko01232
MWS20172	C6H6O3	[M+H]+	5-Hydroxymethylfurfural	Others	Aldehyde compounds	67-47-0	782155	642096	889872	905751	936320	1.06696e+06	3.43878e+06	3.83144e+06	3.82184e+06	4.19264e+06	4.44238e+06	4.13488e+06	2.60657e+06	2.63474e+06	2.87116e+06	1.98553e+06	1.96519e+06	1.89396e+06	2.70647e+06	2.43147e+06	2.64281e+06	C11101	-
mws2218	C8H10N4O2	[M+H]+	Caffeine	Alkaloids	Alkaloids	58-08-2	553212	473560	562965	292477	353741	368545	356709	364260	368903	1.1154e+06	918369	1.13504e+06	257188	256510	242060	342462	349869	304578	489858	470323	438264	C07481	ko00232,ko01100,ko01110
MWS201436	C10H21N3O4	[M+H]+	Lys-Thr	Amino acids and derivatives	Amino acids and derivatives	97791-84-9	82148.1	113925	117175	216193	144305	118659	189424	234393	204980	228077	188790	205626	151385	174761	192383	129924	170715	201600	152061	161294	144037	-	-
pmp000191	C23H22O11	[M+H]+	6''-O-Acetylgenistin	Flavonoids	Isoflavones	73566-30-0	815525	771051	772596	925681	890786	989495	741542	590655	619107	600208	623968	584838	468734	344997	505955	404695	415143	416673	697302	622885	655491	-	-
Lcsp001861	C11H20N2O3	[M+H]+	1-(2-Amino-4-methylpentanoyl)pyrrolidine-2-carboxylic acid	Amino acids and derivatives	Amino acids and derivatives	-	3.82345e+06	4.2403e+06	4.01539e+06	4.76963e+06	4.86537e+06	4.80996e+06	1.29563e+07	1.25671e+07	1.322e+07	1.33921e+07	1.46128e+07	1.41253e+07	1.20112e+07	1.298e+07	1.36414e+07	1.36846e+07	1.4572e+07	1.43331e+07	9.69212e+06	1.02861e+07	1.0877e+07	-	-
mws4053	C30H48O3	[M-H]-	3-Hydroxyurs-12-en-28-oic acid (Ursolic acid)*	Terpenoids	Triterpene	77-52-1	105713	133270	121543	654474	712567	726254	143424	132546	115271	139254	194187	172812	120570	156572	148091	331332	437048	330068	228940	240258	214079	C08988	-
Hmhn003067	C15H18O8	[M-H]-	Phenylpropionic acid-O-β-D-glucopyranoside	Phenolic acids	Phenolic acids	-	33897	36888.2	33882.9	31118.1	21689.8	31890	125037	118926	114784	95854	140340	102128	113386	124595	101489	79261.1	90592.3	80573.3	88166.9	81770.5	91807.4	-	-
MWSCX014	C10H8O4	[M+H]+	Scopoletin (7-Hydroxy-6-methoxycoumarin)	Lignans and Coumarins	Coumarins	92-61-5	458732	536827	641853	789839	677597	542176	1.77497e+06	1.49401e+06	1.58285e+06	1.89186e+06	1.81573e+06	1.90975e+06	2.37463e+06	2.14521e+06	2.36383e+06	2.60602e+06	2.62994e+06	2.82383e+06	1.5163e+06	1.70175e+06	1.64635e+06	C01752	ko00999,ko01110
MW0136833	C15H10O4	[M+H]+	7,3'-Dihydroxyflavone	Flavonoids	Flavones	108238-40-0	4.4554e+06	5.30547e+06	4.99845e+06	4.85926e+06	4.4251e+06	5.15375e+06	3.45089e+06	3.92467e+06	1.10413e+06	3.25636e+06	3.34145e+06	3.04975e+06	2.52402e+06	2.84598e+06	1.52266e+06	3.11933e+06	2.84484e+06	2.93385e+06	3.85525e+06	3.42632e+06	3.66314e+06	-	-
pma0134	C4H8O4	[M+H]+	D-Threose	Others	Saccharides	95-43-2	613288	465525	835901	2.61446e+06	3.56416e+06	5.26172e+06	469952	341522	717271	624121	360819	318048	644268	642955	327564	294776	377966	379529	826720	890015	792896	C06463	-
pme2890	C8H16N2O4S2	[M+H]+	L-Homocystine	Amino acids and derivatives	Amino acids and derivatives	626-72-2	60869.1	52843.3	59206.4	76796.7	57544.9	62310	113216	102960	129742	84404.8	133169	110890	112548	113951	102935	99800.2	111420	108430	99516.6	88549.6	92668.7	C01817	ko00270
MWSHY0069	C16H12O6	[M+H]+	Hispidulin (5,7,4'-Trihydroxy-6-methoxyflavone)	Flavonoids	Flavones	1447-88-7	700605	668854	779117	972416	896960	873432	568776	693939	639166	5.4165e+06	5.56034e+06	5.67383e+06	1.6696e+06	1.77538e+06	1.84035e+06	2.4472e+07	2.53599e+07	2.50601e+07	4.95766e+06	5.16202e+06	5.57063e+06	C10058	-
Ymjm000147	C21H22O10	[M-H]-	p-Hydroxyphenyl 6-O-(E)-caffeoyl-β-D-allopyranoside	Phenolic acids	Phenolic acids	-	1.59189e+06	1.57586e+06	1.58058e+06	1.53815e+06	1.48854e+06	1.47216e+06	2.40031e+06	2.38106e+06	2.41429e+06	2.96922e+06	2.9739e+06	2.87278e+06	3.50641e+06	3.96e+06	3.45457e+06	7059140	7178215	6465225	2.71373e+06	2.81638e+06	2.50195e+06	-	-
Hmxp007521	C17H14O6	[M+H]+	3',4'-Dihydroxy-7,5'-dimethoxyflavone	Flavonoids	Flavones	-	111198	117055	102785	215637	237845	240107	242210	225388	259204	3.67426e+06	3.82613e+06	3.68042e+06	528096	478631	481840	1.98515e+07	2.07273e+07	2.06531e+07	3.92739e+06	4.38297e+06	4.35177e+06	-	-
pmb0069	C7H7NO	[M+H]+	Benzamide	Alkaloids	Alkaloids	55-21-0	361742	374698	364276	520742	540661	483212	1.30049e+06	1.22684e+06	1.28088e+06	1.22928e+06	1.22855e+06	1.11994e+06	801317	764692	910170	678171	691201	699918	821533	727925	776722	C09815	-
pmn001516	C14H14O9	[M-H]-	5-Galloylshikimic acid	Phenolic acids	Phenolic acids	95719-51-0	136212	146647	156413	86927.1	72399	89814.7	60489.4	68282.9	59576.7	50138.1	42447.1	49361	141581	135191	118469	75692.5	75923.5	71841.5	78822	84718.6	88985.5	-	-
pmf0567	C16H12O6	[M-H]-	Tectorigenin	Flavonoids	Isoflavones	548-77-6	32328.2	29782.1	21189.3	25599.3	28866.9	33869.5	38022.6	26276.9	38873.9	72229.1	85210.1	69378.3	60751.8	58090	65018.1	234742	246508	205266	80760.1	71842.1	74347.1	C10534	-
pme1184	C10H13N5O4	[M+H]+	2'-Deoxyguanosine	Nucleotides and derivatives	Nucleotides and derivatives	961-07-9	377394	346400	435177	361783	314443	368191	481569	513255	506899	544139	546274	469195	1.19753e+06	1.13489e+06	937419	1.05735e+06	1.05214e+06	1.07889e+06	575052	557992	626998	C00330	ko00230,ko01100,ko01232,ko02010
mws0275	C4H6O5	[M-H]-	L-Malic acid	Organic acids	Organic acids	97-67-6	2.69019e+06	1.28267e+06	3.03677e+06	959437	1.04613e+06	2.77323e+06	699401	721934	728431	620057	797212	722240	765815	870057	750093	510619	746698	383283	966849	897484	855497	C00149	ko00020,ko00620,ko00630,ko00710,ko01100,ko01110,ko01200
Zbqp003125	C15H22N2O3	[M+H]+	Ile-Phe	Amino acids and derivatives	Amino acids and derivatives	-	1.54209e+06	1.45949e+06	1.5183e+06	1.38375e+06	1.33383e+06	1.20949e+06	3.07641e+06	2.7275e+06	3.20285e+06	3.31223e+06	3.66003e+06	3.20127e+06	2.8308e+06	2.87186e+06	2.8187e+06	3.55394e+06	3.1836e+06	3.18643e+06	2.3016e+06	2.3607e+06	2.58817e+06	-	-
pmp000787	C17H14O8	[M+H]+	Axillarin (3,6-Dimethoxyquercetagetin)	Flavonoids	Flavonols	5188-73-8	6023.01	6670	5005	33236.3	12052.8	13507.9	21111.9	14996.4	27891.4	657237	719889	699309	15702.5	22367.3	12638.7	2.02841e+06	2.02211e+06	2.0379e+06	406898	370204	418127	C10021	-
Lmjp005033	C17H14O8	[M+H]+	Quercetagetin-3,4'-Dimethyl Ether	Flavonoids	Flavonols	-	6023.01	6670	5005	33236.3	12052.8	13507.9	21111.9	14996.4	27891.4	657237	719889	699309	15702.5	22367.3	12638.7	2.02841e+06	2.02211e+06	2.0379e+06	406898	370204	418127	-	-
pmb0818	C11H11NO3	[M+H]+	Methoxyindoleacetic acid	Alkaloids	Plumerane	3471-31-6	6.44339e+06	6.5488e+06	6.31231e+06	7.89089e+06	7.11224e+06	7.03965e+06	1.4929e+07	1.40776e+07	1.51419e+07	1.59327e+07	1.52448e+07	1.51676e+07	1.61158e+07	1.65904e+07	1.77261e+07	2.0257e+07	2.03653e+07	2.10711e+07	1.51396e+07	1.4061e+07	1.33663e+07	C05660	ko00380
Ladp002935	C10H7NO3	[M+H]+	3-quinolinecarboxylic acid	Alkaloids	Quinoline alkaloids	-	434255	449396	366169	1.0822e+06	398641	346124	1.06292e+06	942281	1.10535e+06	938398	969404	1.03778e+06	1.06563e+06	789789	903725	746665	237144	768545	993633	1.03499e+06	912895	-	-
pmb0565	C23H24O13	[M+H]+	Syringetin-3-O-glucoside	Flavonoids	Flavonols	40039-49-4	4.93153e+06	4.99942e+06	5.26113e+06	4.10442e+06	3.99051e+06	3.67366e+06	3.40226e+06	3.25273e+06	3.80521e+06	3.09242e+06	2.89673e+06	3.3087e+06	1.88383e+06	1.96557e+06	1.97629e+06	1.84694e+06	1.79636e+06	1.67224e+06	3.7353e+06	3.85518e+06	4.2143e+06	-	-
Lmhp011549	C28H56NO7P	[M+H]+	LysoPC 20:1	Lipids	LPC	-	475127	227401	185527	141250	354888	156662	182831	428313	151046	195498	182404	418492	456387	185121	177287	485333	471861	457032	473465	496667	437402	-	-
Lmhp001461	C11H20N2O3	[M+H]+	L-Prolyl-L-Leucine	Amino acids and derivatives	Amino acids and derivatives	52899-07-7	2.02119e+06	2.01188e+06	1.31883e+06	1.089e+06	2.68114e+06	2.15327e+06	6.76122e+06	6.31468e+06	3.92964e+06	6.38723e+06	7.60357e+06	6.89253e+06	6.22029e+06	4.10555e+06	5.77179e+06	7.24435e+06	7.24072e+06	3.91302e+06	4.54654e+06	5.16536e+06	4.88487e+06	-	-
MW0132780	C15H10O4	[M-H]-	3,6-Dihydroxyflavone	Flavonoids	Flavones	108238-41-1	1.80508e+06	1.83939e+06	1.75603e+06	1.76986e+06	1.67839e+06	1.69557e+06	1.36923e+06	1.32652e+06	1.31128e+06	1.07124e+06	1.1523e+06	1.06182e+06	816504	759646	764802	828331	758059	752200	1.35322e+06	1.19516e+06	1.24596e+06	-	-
Zbbp006993	C25H24O13	[M+H]+	Biochanin A-7-O-glucoside-6''-O-malonate	Flavonoids	Isoflavones	-	5.94582e+06	6.21296e+06	5.93803e+06	4.55507e+06	4.59719e+06	4.59219e+06	4.83162e+06	4.45336e+06	4.87494e+06	3.54625e+06	3.54224e+06	3.3847e+06	3.78725e+06	3.84703e+06	3.93487e+06	2.33471e+06	2.22185e+06	2.14019e+06	3.78001e+06	4.29882e+06	4.10976e+06	-	-
Lhdp090714	C48H76O19	[M+H]+	Dehydrosoyasaponin A3	Terpenoids	Triterpene Saponin	-	390382	520660	562863	427495	319840	494277	798784	973293	967373	676513	1.05083e+06	1.05383e+06	743376	461921	481555	703833	1.15721e+06	1.04715e+06	584611	592636	656781	-	-
Waln006120	C19H36O10	[M-H]-	Octyl 6-O-Alpha-L-Arabinopyranosyl-Beta-D-Glucopyranoside	Others	Others	168288-07-1	172085	169329	155499	160036	181324	159410	69536.4	70996.5	76592.2	92623.8	94468.5	91069.2	79901.7	72861.7	82803.3	103376	114709	123539	118122	130862	133609	-	-
pme0088	C15H10O6	[M-H]-	Luteolin (5,7,3',4'-Tetrahydroxyflavone)	Flavonoids	Flavones	491-70-3	86776.3	82453.8	91191	92816	85631.6	85515.5	175140	148741	189396	237252	199671	229773	118287	121067	128793	172905	163872	168983	139083	122099	131444	C01514	ko00941,ko00944,ko01100,ko01110
MW0139054	C21H20O12	[M+H]+	Myricetin-3-O-rhamnoside	Flavonoids	Flavonols	17912-87-7	690735	737129	771414	844059	874786	876608	490406	393812	266920	410988	395729	321208	438471	475580	498752	332622	344817	358162	427273	439213	482873	C10108	-
Zmdp001647	C10H18N2O5	[M+H]+	γ-Glutamyl-L-valine	Amino acids and derivatives	Amino acids and derivatives	-	982052	985909	1.07062e+06	1.23054e+06	1.28081e+06	1.17182e+06	3.3995e+06	3.4883e+06	3.47915e+06	2.91839e+06	2.83875e+06	3.32456e+06	3.24315e+06	3.05531e+06	3.58275e+06	3.77637e+06	3.44016e+06	3.79341e+06	2.713e+06	2.65831e+06	2.39762e+06	-	-
MWSmce151	C20H16O5	[M+H]+	Psoralidin	Lignans and Coumarins	Coumarins	18642-23-4	221508	167780	194702	230151	263848	179223	697179	750239	724594	1.09441e+06	1.03514e+06	1.1228e+06	8.07997e+06	7.36821e+06	8.29947e+06	8.08807e+06	8.37266e+06	8.07096e+06	4.89904e+06	4.32431e+06	4.45897e+06	C10523	-
pme1793	C27H31O15+	[M]+	Pelargonidin-3,5-O-diglucoside	Flavonoids	Anthocyanidins	17334-58-6	1.81353e+06	2.00587e+06	1.88084e+06	2.41345e+06	2.8123e+06	3.01827e+06	1.13924e+06	1.3064e+06	1.51749e+06	1.85026e+06	1.54959e+06	1.6755e+06	1.40932e+06	1.39607e+06	1.37611e+06	1.29233e+06	1.36373e+06	1.38683e+06	1.7084e+06	1.56617e+06	1.7863e+06	C08725	ko00942
pmb0532	C10H13N4O8P	[M+H]+	Inosine 5'-monophosphate	Nucleotides and derivatives	Nucleotides and derivatives	131-99-7	5.40045e+06	5.1829e+06	6.46825e+06	4.27946e+06	4.15939e+06	5.75011e+06	9.5583e+06	7.70504e+06	1.08498e+07	1.13559e+07	9.00326e+06	8.46141e+06	6.85778e+06	5.83655e+06	5.75226e+06	7.41595e+06	7.19294e+06	8.49903e+06	6.52383e+06	5.72657e+06	6.31233e+06	C00130	ko00230,ko01100,ko01110,ko01232,ko01240
Zjmp102703	C29H44O5	[M+H]+	Norarjunolic acid	Terpenoids	Triterpene	60393-90-0	102039	95759.5	54933.1	60155.2	65486.4	45724	116026	129440	135744	120830	100234	69148	488943	530092	578909	492608	479444	457468	241275	249067	218524	-	-
mws5041	C8H16N2O3	[M+H]+	L-Glycyl-L-isoleucine*	Amino acids and derivatives	Amino acids and derivatives	19461-38-2	1.99503e+06	1.90526e+06	1.7673e+06	2.3067e+06	2.60205e+06	2.4717e+06	5.31382e+06	6.43839e+06	5.71451e+06	6.3428e+06	6.17563e+06	6.48451e+06	6.04357e+06	5.66975e+06	7.77712e+06	5.29523e+06	5.34513e+06	5.2726e+06	4.16446e+06	4.68237e+06	4.70456e+06	-	-
MW0152261	C15H25N3O8	[M+H]+	Leu-Asp-Glu	Amino acids and derivatives	Amino acids and derivatives	-	56948.1	69385.4	68986.7	22740.4	41297.6	45245.9	575761	471701	567006	734322	735713	723096	416893	403059	417587	489989	509681	504639	358364	394288	346300	-	-
mws0874	C10H14N5O7P	[M-H]-	3'-Adenylic Acid	Nucleotides and derivatives	Nucleotides and derivatives	84-21-9	272282	269583	235627	225760	222608	189329	531572	527002	500078	494639	665099	519085	358455	424086	409617	364775	329838	375697	414516	361419	390885	C01367	ko00230,ko01100
mws4176	C12H16N2O3	[M+H]+	L-Alanyl-L-Phenylalanine	Amino acids and derivatives	Amino acids and derivatives	3061-90-3	400230	379908	465452	610397	605348	563746	1.23897e+06	1.12436e+06	1.07341e+06	1.11211e+06	1.35615e+06	1.14511e+06	905655	1.02142e+06	1.09914e+06	1.36893e+06	1.11591e+06	1.23702e+06	962900	1.07507e+06	951397	-	-
Lmyn002540	C16H19NO9	[M-H]-	Dioxindole-3-acetyl-3-O-glucoside	Alkaloids	Plumerane	-	20580.3	17177.1	15075.8	16704.7	18396.1	19970.7	38015.2	34210.6	45063.3	17275.2	16704.7	16808.7	46839.6	50843	63966	114131	117007	121821	43633.4	38184.8	39864	-	-
Lmhn003373	C11H10O7	[M-H]-	4-Hydroxybenzoylmalic acid	Phenolic acids	Phenolic acids	-	349491	387000	373534	417906	455507	468366	398164	331409	338239	317637	378868	399853	1.09752e+06	1.02798e+06	1.10894e+06	906171	840952	830416	492969	553904	492141	-	-
Lmyn002435	C19H28O10	[M-H]-	Hydrangeifolin I	Phenolic acids	Phenolic acids	-	3.26428e+06	7337715	7032885	3.53562e+06	7608040	7272845	3.24323e+06	5944930	3.42551e+06	2.593e+06	2.47202e+06	2.59031e+06	4720310	1.94499e+06	1.87417e+06	3265355	1.57802e+06	1.7687e+06	2.95131e+06	2.68037e+06	3.07582e+06	-	-
pme2266	C10H16N2O3S	[M+H]+	Biotin	Others	Vitamin	58-85-5	4.03277e+06	8706755	4.46541e+06	4.69744e+06	4.44582e+06	5.01362e+06	1.61725e+06	1.65975e+06	1.70172e+06	1.51931e+06	1.43538e+06	1.49259e+06	1.24324e+06	1.27486e+06	1.30363e+06	1.13371e+06	978699	1.06517e+06	2.03172e+06	2.16607e+06	2.3353e+06	C00120	ko00780,ko01100,ko01240,ko02010
mws1013	C9H6O4	[M-H]-	Esculetin (6,7-Dihydroxycoumarin)	Lignans and Coumarins	Coumarins	305-01-1	636817	654118	657101	1.07577e+06	1.14899e+06	743284	498275	440525	529940	398992	606336	395771	552463	441215	472750	642835	644975	412146	646197	624743	713741	C09263	ko00999,ko01110
pme1086	C10H17N3O6S	[M-H]-	Glutathione reduced form	Amino acids and derivatives	Amino acids and derivatives	70-18-8	30403.4	30098.3	34819.3	31521.7	32727.3	36608.6	42111.2	38197.8	37467.7	29892.6	50497.7	37536.1	68828.4	52475.4	60857.2	85783.6	103508	67354.1	48826.2	54180.4	47516.6	C00051	ko00270,ko00480,ko01100,ko01240,ko02010
pmn001394	C20H22O9	[M-H]-	2,3,5,4'-Tetrahydroxystilbene-2-O-glucoside	Others	Stilbene	82373-94-2	101710	187352	165613	972431	887048	1.04358e+06	100948	339079	288319	2.07978e+06	2.11724e+06	2.07782e+06	225611	426559	132547	2.48085e+06	2.32261e+06	2.56811e+06	974591	1.09638e+06	968081	-	-
MWS4295	C18H36O3	[M-H]-	DL-2-hydroxystearic acid*	Lipids	Free fatty acids	629-22-1	171684	197753	202157	172604	170571	212500	378237	396835	372166	370316	413950	366577	379080	404730	427462	567559	547843	518942	248778	287139	268655	-	-
MWS1875	C10H8O	[M-H]-	2-Naphthol*	Phenolic acids	Phenolic acids	135-19-3	34043.5	33837.1	36096.1	27696	29261.7	31116.4	53256.8	41072.7	50568.7	70491.7	75376.7	67612	48365.6	52714.6	45058.3	50858.6	49799	50421.4	47110.2	51272.7	44508.2	C11713	-
Lasp006294	C25H24O13	[M+H]+	Malonyltrifolirhizin	Flavonoids	Other Flavonoids	-	3.93665e+06	3.86275e+06	4.36957e+06	2.88956e+06	3.16743e+06	2.95347e+06	3.04813e+06	3.31238e+06	3.22636e+06	1.79065e+06	1.66175e+06	2.13329e+06	2.79061e+06	2.52347e+06	2.16601e+06	1.56021e+06	1.70986e+06	640517	2.34091e+06	2.66192e+06	2.65372e+06	-	-
MWSmce613	C14H26N4O11P2	[M+H]+	Citicoline	Nucleotides and derivatives	Nucleotides and derivatives	987-78-0	70504.7	146100	161894	95590.1	93303.2	84621.7	168693	250305	175594	223122	196561	161516	200755	140236	149163	96799.6	150003	123402	136232	138362	155111	C00307	ko00564,ko01100
Lmfn003035	C15H18O8	[M-H]-	6-O-p-Coumaroyl-β-D-glucose	Phenolic acids	Phenolic acids	114297-65-3	31586.5	43069.9	52379.5	37258.9	44564.1	65643.7	1.04924e+06	1.03319e+06	1.00782e+06	1.50727e+06	1.67375e+06	1.55948e+06	834481	959684	902119	817581	900145	857023	731544	717146	818663	-	-
MW0114092	C15H18O8	[M-H]-	cis-coumarinic acid-beta-D-glucoside	Phenolic acids	Phenolic acids	2446-60-8	31586.5	43069.9	52379.5	37258.9	44564.1	65643.7	1.04924e+06	1.03319e+06	1.00782e+06	1.50727e+06	1.67375e+06	1.55948e+06	834481	959684	902119	817581	900145	857023	731544	717146	818663	C05839	ko00999,ko01110
MWS00411g	C6H11NO4	[M+H]+	L-2-Aminoadipate*	Amino acids and derivatives	Amino acids and derivatives	1118-90-7	1.45481e+06	1.88209e+06	1.55481e+06	641766	851333	782566	5.36149e+06	6.9838e+06	6.39516e+06	2.57388e+06	2.28102e+06	2.41038e+06	6.94264e+06	7.13144e+06	6.9376e+06	4.30781e+06	4.68625e+06	4.03065e+06	3.7741e+06	4.16097e+06	4.37054e+06	-	-
pmn001710	C24H26O13	[M-H]-	Rosmarinic acid-3'-O-glucoside	Phenolic acids	Phenolic acids	910028-78-3	85030	139239	91700	65020	102212	145862	188898	206547	193963	205115	201328	252786	284742	246027	242910	250522	194478	235681	161765	184295	184680	-	-
Hmmn002544	C16H20O9	[M-H]-	Ferulic acid-4-O-glucoside	Phenolic acids	Phenolic acids	117405-51-3	279579	258891	279382	386759	340673	345572	1.58363e+06	1.63656e+06	1.5857e+06	1.68477e+06	1.58963e+06	1.78387e+06	1.37053e+06	1.35354e+06	1.30917e+06	1.28888e+06	1.35325e+06	1.29591e+06	1.26538e+06	1.11733e+06	1.11228e+06	-	-
pmp001223	C20H18O5	[M+H]+	Psoralenol	Flavonoids	Isoflavones	70522-30-4	840534	875240	875882	1.10805e+06	1.01379e+06	968992	655130	599340	536321	877384	1.01863e+06	915007	1.77319e+06	1.78139e+06	1.73488e+06	1.44384e+06	1.57927e+06	1.38253e+06	1.03523e+06	1.17889e+06	1.18567e+06	-	-
Lmpp003268	C33H40O20	[M+H]+	Kaempferol-3-O-rutinoside-7-O-glucoside	Flavonoids	Flavonols	34336-18-0	105355	113660	120824	4.17213e+06	5.44531e+06	3.89663e+06	93007	135404	161152	103448	91284.1	132566	229198	105227	159806	240693	392634	322352	1.03671e+06	1.02583e+06	903000	-	-
MWSslk066	C8H8O4	[M+H]+	3-Hydroxy-4-methoxybenzoic acid; Isovanillic Acid	Phenolic acids	Phenolic acids	645-08-9	1.5671e+06	1.58968e+06	1.62125e+06	2.77284e+06	2.13618e+06	1.87438e+06	913622	674302	826633	664995	1.08502e+06	845689	770386	1.18623e+06	871210	711827	889637	900080	1.17526e+06	1.36698e+06	1.29147e+06	-	-
Lmhn002573	C17H20O11	[M-H]-	Sinapoylglucuronic acid	Phenolic acids	Phenolic acids	-	170105	170105	156760	84574.9	96933.9	83931.5	76690	36868.7	48900.7	47829.4	88365	40417.7	32615.2	47334.8	47524.2	105045	98370	32006	59154.2	64701.2	55714.9	-	-
Lcsp001647	C15H27N3O5	[M+H]+	Pro-Leu-Thr	Amino acids and derivatives	Amino acids and derivatives	-	349753	379987	153514	215674	370194	401149	1.05861e+06	985645	469308	1.10024e+06	1.10347e+06	1.06013e+06	858179	1.29753e+06	1.28524e+06	1.32731e+06	1.27886e+06	475346	776172	877615	895769	-	-
Lcsp001306	C13H23N3O7	[M+H]+	Ser-Ile-Asp	Amino acids and derivatives	Amino acids and derivatives	-	500320	485708	504081	469275	407710	407873	1.7249e+06	1.47298e+06	1.44255e+06	1.48996e+06	1.64738e+06	1.67077e+06	1.73069e+06	1.55057e+06	1.75187e+06	1.64937e+06	1.62354e+06	1.7566e+06	1.3662e+06	1.33141e+06	1.1813e+06	-	-
Smpn009230	C30H48O5	[M-H]-	2,3,23-Trihydroxyolean-12-en-28-oic acid*	Terpenoids	Triterpene	-	60137.3	28578.2	55463	34298.1	35123.9	59138.6	92911.6	89056.8	105293	112553	111308	121514	149403	171427	168937	154206	155345	127622	74077.4	83568	72900	-	-
Lmtn003441	C15H20O7	[M-H]-	2-Acetyl-3-hydroxyphenyl-1-O-glucoside	Phenolic acids	Phenolic acids	-	143015	148738	149562	194755	171397	154717	96821.8	78434.8	92583.4	66017.5	91136.4	89239.3	76127.1	73447.1	68337.8	74307	74309.1	104875	102308	117179	103705	-	-
pmp000637	C20H20O5	[M+H]+	Sophoraflavanone B	Flavonoids	Flavanones	53846-50-7	174239	196149	220955	365695	250324	231081	240932	186422	238005	141753	158575	193416	354142	475184	480341	460611	560814	462087	322608	369499	326836	C18023	-
mws2118	C21H24O10	[M-H]-	Phloretin-2'-O-glucoside (Phlorizin)	Flavonoids	Chalcones	60-81-1	29578.2	31593.2	23381.9	29429.4	17374.6	19691.9	49660.9	45422.6	56146	56619.3	47725.3	62415.2	157597	149443	144721	103199	116905	107675	64686.9	58085	55859.7	C01604	ko00941,ko01110
mws4163	C24H42O21	[M-H]-	Nystose	Others	Saccharides	13133-07-8	8023.01	10674.7	10005	10238.1	10304.7	8464.9	56685	16543.9	32922.3	14746.3	21675	19991.4	27838	73355	30104.5	66685	19521.9	40010	33340	30010	35010	-	-
Hmyn001360	C18H20O4	[M-H]-	Doitungbiphenyl A	Phenolic acids	Phenolic acids	-	28758.5	33088.7	30032.7	62192.1	53668.9	45907.4	74344.1	64726.9	66624	76402.1	78649.5	80024.3	111005	111557	125494	91711.1	97634.1	86265	91125.9	78308.8	87997.5	-	-
Hmpp003270	C21H20O11	[M+H]+	Luteolin-4'-O-glucoside*	Flavonoids	Flavones	6920-38-3	116592	115143	195491	391935	630939	618659	1.88444e+06	1.92054e+06	2.19695e+06	2.11787e+06	1.85665e+06	1.92138e+06	3.40461e+06	3.74783e+06	3.7509e+06	2.7464e+06	3.24152e+06	2.67258e+06	1.67128e+06	1.48543e+06	1.72794e+06	-	-
MWS201412	C10H19N3O5	[M+H]+	Lys-Asp*	Amino acids and derivatives	Amino acids and derivatives	20556-18-7	211865	257533	147785	566609	170793	481878	457326	520668	540232	593862	678010	610356	602955	297012	734127	593328	423805	628575	400956	459278	403630	-	-
MWS201432	C14H20N2O4S	[M+H]+	Met-Tyr	Amino acids and derivatives	Amino acids and derivatives	13589-04-3	105974	143750	100965	113268	103430	94462.8	221170	227968	226634	216487	200503	204225	230244	196550	235028	223833	210732	200995	186218	163553	162548	-	-
mws0917	C17H14O7	[M-H]-	3,7-Di-O-methylquercetin	Flavonoids	Flavonols	2068-02-2	25874.9	20973.6	18890	34496.7	23161.8	32252.2	55706.6	57790.8	52628.5	57701	65652.9	58159.2	56157.4	42310.3	48832	95055	98122.3	93406.2	54875.9	47968.6	55411.8	C01265	ko00944,ko01110
MWS2066	C10H8O	[M-H]-	1-Naphthol*	Phenolic acids	Phenolic acids	90-15-3	33834.9	38995.9	31894.6	33915.4	28872.2	28253.4	50550.2	41635	53128.5	64479	61876	68693.7	43383.5	47941.3	44875.1	53764.2	57684	52080.1	40468.6	47122.6	45756.7	C11714	-
HJN090	C21H22O10	[M-H]-	Butin-7-O-glucoside*	Flavonoids	Flavanones	-	202669	195826	218961	140528	148238	160277	262711	227019	264684	228637	226461	251288	1.0348e+06	898731	922736	790321	702904	702021	477169	432866	408597	-	-
Hmcp003223	C17H14O8	[M+H]+	Limocitrin (5,7,4'-trihydroxy-8,3'-dimethoxyflavone)*	Flavonoids	Flavonols	489-33-8	13562	9211.58	5270.63	36125.4	35232.7	41172.2	27619	22557	27070.1	1.13615e+06	1.11543e+06	1.01749e+06	42931	48451.3	42923.2	3.43423e+06	3.41767e+06	3.46521e+06	714243	697149	614141	-	-
Lamp007647	C15H12O4	[M+H]+	2',4,4'-Trihydroxychalcone	Flavonoids	Chalcones	-	3.18962e+06	3.09773e+06	3.36344e+06	3.07261e+06	3.04975e+06	2.99908e+06	8.82661e+06	8.60482e+06	9.30538e+06	1.16758e+07	1.20806e+07	1.18278e+07	1.33868e+07	1.35756e+07	1.40528e+07	1.94484e+07	1.97923e+07	1.9731e+07	8.28938e+06	9.22101e+06	9.70636e+06	-	-
NK10264324	C6H6O3	[M+H]+	Phloroglucinol; 1,3,5-Benzenetriol	Phenolic acids	Phenolic acids	108-73-6	1.02458e+06	964946	1.02846e+06	1.20945e+06	1.29131e+06	1.27893e+06	4.78184e+06	4.40179e+06	4.99505e+06	5.20123e+06	5.86547e+06	5.27784e+06	3.3342e+06	3.36701e+06	4.01506e+06	2.39101e+06	2.47959e+06	2.65471e+06	3.72174e+06	3.1729e+06	3.45328e+06	C02183	-
mws0014	C10H10O4	[M-H]-	Ferulic acid*	Phenolic acids	Phenolic acids	537-98-4	121601	138481	141006	216392	189292	183244	470486	466731	588661	577354	640995	586799	727315	797349	802307	684597	653579	596563	466013	461780	402739	C01494	ko00940,ko01100,ko01110
pme0422	C10H10O4	[M-H]-	Isoferulic Acid*	Phenolic acids	Phenolic acids	25522-33-2	121601	138481	141006	216392	189292	183244	470486	466731	588661	577354	640995	586799	727315	797349	802307	684597	653579	596563	466013	461780	402739	C10470	-
Lmxn000398	C12H22O11	[M-H]-	D-Lactose	Others	Saccharides	63-42-3	2.57815e+06	2.09543e+06	2.8346e+06	2.29827e+06	2.53311e+06	2.4419e+06	1.29918e+07	1.34436e+07	1.24184e+07	1.25473e+07	1.40706e+07	1.3788e+07	7.66984e+06	8.08691e+06	9.11747e+06	6.0367e+06	6.55885e+06	6.82015e+06	8.59564e+06	7.43904e+06	7.56526e+06	C01970	-
Lmsn003111	C15H18O8	[M-H]-	1-O-p-Coumaroyl-β-D-glucose	Phenolic acids	Phenolic acids	7139-64-2	63225.4	73355	32995.7	47613.8	106710	118390	1.06095e+06	2430570	1.06899e+06	1.39937e+06	1.43624e+06	1.34675e+06	2032745	880161	782947	834229	836111	822547	779576	663460	715877	C16827	-
mws2523	C12H23O14P	[M-H]-	Trehalose 6-phosphate	Others	Saccharides	4484-88-2	366340	109163	405491	55352.8	83674.8	84197.9	941353	1.75648e+06	1.64793e+06	1.22079e+06	970620	622698	1.12253e+06	1.29275e+06	493052	725791	812730	669783	864402	848739	742620	C00689	ko00500,ko01100,ko01110
mws0267	C3H6O4	[M-H]-	DL-Glyceric Acid	Organic acids	Organic acids	473-81-4	159284	135201	58127.3	134525	121654	110123	131398	56685	106746	136613	88540.9	130163	128287	146259	172935	9	9	9	103185	118087	120203	C00258	ko00030,ko00260,ko00561,ko00630,ko01100,ko01110,ko01200
mws0704	C2H8NO4P	[M-H]-	O-Phosphorylethanolamine	Alkaloids	Alkaloids	1071-23-4	400935	383000	399743	279696	266846	261882	336694	930416	347245	260295	257679	264060	1.02122e+06	382586	406477	1.00596e+06	379017	821107	306171	361138	339774	C00346	ko00563,ko00564,ko00600,ko01100
MWS201447	C12H16N2O3	[M+H]+	Phe-Ala	Amino acids and derivatives	Amino acids and derivatives	3918-87-4	203758	204790	245452	297735	251780	224860	558872	487516	494158	638997	554650	630865	595589	626071	519158	615949	601714	568901	463153	469243	536450	-	-
Zmcp003989	C27H30O15	[M+H]+	Kaempferol-3-O-rhamnosyl(1→2)glucoside	Flavonoids	Flavonols	-	221646	215910	181799	1.59659e+06	1.78787e+06	1.01799e+06	218200	179374	172669	299249	249054	256902	264020	241266	223396	380809	351237	336984	442626	514612	451999	-	-
pmp001276	C33H56O14	[M+H]+	1-Linolenoyl-rac-glycerol-diglucoside	Lipids	Glycerol ester	-	7.60665e+06	8.44421e+06	7.88839e+06	5.66111e+06	7.17538e+06	6.90457e+06	8.45508e+06	1.83798e+07	1.75341e+07	1.0056e+07	1.36694e+07	1.10336e+07	1.22434e+07	1.18771e+07	2.18659e+07	2.29352e+07	2.58018e+07	2.4765e+07	9.19604e+06	1.08417e+07	1.03489e+07	-	-
pme1383	C8H11NO3	[M+H]+	Pyridoxine	Others	Vitamin	65-23-6	6.53141e+06	6.90633e+06	8.03793e+06	9.81255e+06	1.04531e+07	1.12896e+07	3.96891e+06	3.69569e+06	4.39791e+06	5.37639e+06	5.71604e+06	3.95466e+06	2.78398e+06	3.0223e+06	2.45318e+06	3.28057e+06	3.72481e+06	3.74036e+06	5.60384e+06	4.97493e+06	4.78737e+06	C00314	ko00750,ko01100,ko01240
Xmgp006913	C20H20O5	[M+H]+	2,4,2',4'-tetrahydroxy-3'-prenylchalcone	Flavonoids	Chalcones	-	163939	175006	134231	172327	231419	206514	496049	513227	459252	751175	787295	710611	456929	545074	545873	546111	551839	602813	462307	457923	396522	-	-
pmb0374	C5H5N5	[M+H]+	2-Aminopurine	Nucleotides and derivatives	Nucleotides and derivatives	452-06-2	1.30606e+07	1.2583e+07	1.24714e+07	1.28291e+07	1.312e+07	1.2704e+07	1.89077e+07	1.99564e+07	1.86602e+07	2.21238e+07	2.26195e+07	2.36399e+07	1.7792e+07	1.83929e+07	1.87497e+07	3.20255e+07	2.91157e+07	3.29212e+07	2.30017e+07	2.09544e+07	1.94614e+07	-	-
MWS201429	C8H16N2O4S	[M+H]+	Met-Ser	Amino acids and derivatives	Amino acids and derivatives	14517-43-2	23098.3	26896.1	16947.1	25283.2	19502.6	20073.1	318399	287253	289040	251542	223607	249374	322282	323590	358086	286234	266613	243255	215163	252626	246098	-	-
pmb2922	C15H24N2O17P2	[M-H]-	Uridine 5'-diphospho-D-glucose	Nucleotides and derivatives	Nucleotides and derivatives	133-89-1	1.39221e+06	1.21729e+06	873709	617899	1.10401e+06	800803	688884	844987	530855	685162	567671	459171	688637	584440	496632	505299	342434	392358	834453	859429	731139	C00029	ko00040,ko00052,ko00053,ko00500,ko00520,ko00561,ko00908,ko01100,ko01110,ko01240,ko01250
mws1587	C6H13NO2	[M+H]+	L-Norleucine*	Amino acids and derivatives	Amino acids and derivatives	327-57-1	1.07276e+07	1.04888e+07	1.14883e+07	7.90585e+06	1.05225e+07	1.1163e+07	2.12614e+07	1.96143e+07	2.16073e+07	2.03656e+07	2.18022e+07	1.91683e+07	1.76254e+07	1.66291e+07	1.30466e+07	1.83739e+07	1.74043e+07	1.94214e+07	1.39534e+07	1.5266e+07	1.65285e+07	C01933	-
Rfmb087	C18H32O4	[M-H]-	9-Hydroxy-13-oxo-10-octadecenoic Acid	Lipids	Free fatty acids	-	333159	372966	367403	247701	207854	226349	565636	548251	547128	424114	537133	536128	567360	510573	659925	719262	657570	718242	505378	482731	427763	-	-
pmc0682	C8H8N2	[M+H]+	4-Aminoindole	Alkaloids	Plumerane	5192-23-4	69933.6	29845.8	33767.1	21627.5	31129.3	51902.6	84378	96551.8	115689	131275	98215.7	115947	155735	165174	154381	159701	146844	149274	115739	97905.2	110473	-	-
Hmbn002692	C22H30O14	[M-H]-	6'-O-Feruloyl-D-sucrose	Phenolic acids	Phenolic acids	118230-77-6	28616.4	48210.5	47770.4	9	9	9	7993.2	48952.3	40633	47034.1	52998.2	37854.9	46013.2	34609.8	50223.6	53052.7	47244.1	49331.8	43263.4	46155.4	38936.6	-	-
Lmbp000123	C6H13NO2S	[M+H]+	L-Homomethionine	Amino acids and derivatives	Amino acids and derivatives	25148-30-5	1.0972e+07	1.25374e+07	1.58667e+07	8.57613e+06	8.13349e+06	7.50563e+06	2.12158e+07	1.71452e+07	1.55015e+07	1.51579e+07	1.69677e+07	1.99578e+07	1.60899e+07	1.63854e+07	1.82075e+07	1.03866e+07	1.25918e+07	1.57358e+07	1.32453e+07	1.19059e+07	1.12202e+07	C17213	ko00966,ko01110,ko01210
pme2601	C3H6O3	[M-H]-	3-Hydroxypropanoic acid	Organic acids	Organic acids	503-66-2	19412	25022.5	20957.2	15378.4	16607.4	25356.3	34606.5	37859.8	25790.6	32945.7	29523.8	31797.8	37268	54893.5	32650.9	52639.4	41147.8	35792	34931.1	32024.5	37971.3	C01013	ko00240,ko00410,ko00640,ko01100,ko01200
Wbsp004755	C10H10O3	[M+H]+	Methyl Hydroxycinnamate	Phenolic acids	Phenolic acids	80540-55-2	538025	482909	524954	605598	649075	632296	1.03016e+06	995596	1.08527e+06	687077	661015	695681	1.33798e+06	1.3286e+06	1.3758e+06	788565	808943	763314	847010	805243	948906	-	-
Xmyp005654	C21H20O11	[M+H]+	Kaempferol-4'-O-glucoside*	Flavonoids	Flavonols	-	116966	118707	139940	312635	310594	365842	2.06854e+06	1.57683e+06	1.75681e+06	2.14946e+06	2.01828e+06	2.16742e+06	3.43216e+06	3.75788e+06	3.56421e+06	3.14705e+06	3.04867e+06	3.4688e+06	1.52537e+06	1.76147e+06	1.78672e+06	-	-
pme3388	C7H16N4O2	[M+H]+	Homoarginine	Amino acids and derivatives	Amino acids and derivatives	156-86-5	1.68755e+06	1.62808e+06	1.81189e+06	1.5408e+06	1.14087e+06	1.32622e+06	2.95366e+06	2.45699e+06	2.57192e+06	2.19144e+06	2.4763e+06	2.9113e+06	3.25661e+06	3.00087e+06	3.30151e+06	2.54876e+06	2.6069e+06	3.15102e+06	2.22132e+06	1.9164e+06	1.92742e+06	C01924	-
MWSslk009	C13H8O2	[M+H]+	Xanthone	Flavonoids	Other Flavonoids	90-47-1	31746	21330.3	33481.7	17734.3	34374.6	32559	43170.5	28477.3	51693.9	49617.1	54370.5	42763	305320	266791	281130	264265	297200	279618	137047	149964	162949	-	-
MWS201465	C14H18N2O5	[M+H]+	Glu-Phe	Amino acids and derivatives	Amino acids and derivatives	20556-22-3	2.02539e+06	1.97407e+06	1.90076e+06	1.83709e+06	1.97325e+06	1.96352e+06	6.17267e+06	5.98306e+06	5.56388e+06	5.81062e+06	5.87239e+06	6.80324e+06	6.0226e+06	5.37004e+06	5.6697e+06	5.58871e+06	5.92622e+06	5.79538e+06	4.05954e+06	4.74985e+06	4.71698e+06	-	-
MW0158634	C24H26N4O7	[M+H]+	Tyr-Trp-Asp	Amino acids and derivatives	Amino acids and derivatives	-	1.41963e+06	1.35637e+06	1.3716e+06	1.64602e+06	1.63679e+06	1.78835e+06	2.71168e+06	2.52795e+06	2.42246e+06	2.65747e+06	2.73791e+06	2.54285e+06	3.30092e+06	3.14762e+06	3.39419e+06	2.9513e+06	3.03082e+06	3.31116e+06	2.00517e+06	2.24628e+06	2.38471e+06	-	-
MWStz063	C10H19NO	[M+H]+	2-Ethyl-2,6,6-trimethylpiperidin-4-one	Alkaloids	Piperidine alkaloids	133568-79-3	1.87996e+06	1.6584e+06	2.16895e+06	2.79916e+06	2.59284e+06	2.69629e+06	974334	1.11818e+06	1.00473e+06	1.21091e+06	1.47645e+06	993666	692996	944873	786699	1.0202e+06	885492	956437	1.29931e+06	1.43624e+06	1.20944e+06	-	-
pme0066	C3H7N3O2	[M-H]-	Guanidinoacetate	Alkaloids	Alkaloids	352-97-6	35336.9	78076.5	40025.7	86505.2	65653.4	87534	113858	50916.6	114467	118873	113601	130563	149359	146380	141224	148850	143134	98305.8	108546	127547	112195	C00581	ko00260,ko00330,ko01100
Lakn001671	C14H18O9	[M-H]-	2-β-D-Glucopyranosyloxy-5-hydroxy-phenylacetic acid	Phenolic acids	Phenolic acids	-	63395.1	35710.5	53537.1	75144.9	65791.8	70467.7	84279.3	64501.9	72542.8	67964	70613.8	83787.7	124992	135615	142529	126993	142723	128024	80160.5	94939.5	84725.4	-	-
Zmyn005252	C17H34O3	[M-H]-	3-Hydroxy-palmitic acid methyl ester	Lipids	Free fatty acids	51883-36-4	61741	59752.8	65928.1	68874.6	78212.4	88027.3	192734	186602	174552	157640	180439	206393	130411	142013	133352	203551	203508	174572	89038.5	105191	93176.9	C11849	-
pmp000581	C23H22O11	[M+H]+	Apigenin-7-O-(6''-acetyl)glucoside	Flavonoids	Flavones	72741-92-5	955179	923657	954055	1.15955e+06	1.19374e+06	1.13697e+06	856920	683856	819223	723648	700110	740783	554156	547685	520184	463442	512248	579040	798920	694744	682819	-	-
MWSHY0136	C21H20O11	[M+H]+	Kaempferol-3-O-glucoside (Astragalin)*	Flavonoids	Flavonols	480-10-4	97562	121725	144152	439383	329408	489360	1.78258e+06	2.056e+06	1.96734e+06	1.95836e+06	1.978e+06	1.71328e+06	3.59503e+06	3.6735e+06	3.84793e+06	2.86117e+06	2.88238e+06	3.032e+06	1.53544e+06	1.65033e+06	1.8278e+06	C12249	ko00944,ko01110
mws0361	C16H30O2	[M-H]-	Palmitoleic Acid*	Lipids	Free fatty acids	373-49-9	53189.2	43817.9	57699	187627	196506	200481	59828	60199.3	62554.7	35986.5	45945.3	59342.5	41586.1	54136.2	54682.1	56297.4	62887.3	48809.1	75324.8	75547.5	64471.5	C08362	ko00061,ko01100
MWSmce118	C5H6N2O2	[M+H]+	Imidazole-4-Acetic Acid*	Alkaloids	Alkaloids	645-65-8	1.0372e+06	1.6466e+06	1.49713e+06	820731	1.32673e+06	1.15344e+06	2.40585e+06	2.78105e+06	2.49574e+06	2.71375e+06	2.51559e+06	3.06619e+06	1.99888e+06	2.13377e+06	2.15629e+06	1.318e+06	1.81479e+06	1.75339e+06	1.85936e+06	1.92737e+06	2.19277e+06	C02835	ko00340,ko01100
MWSHY0189	C21H20O10	[M+H]+	Apigenin-7-O-glucoside(Cosmosiin)*	Flavonoids	Flavones	578-74-5	71120355	3.09606e+07	65327290	3.36203e+07	64263290	3.2445e+07	3.77416e+07	3.76347e+07	4.03417e+07	3.68147e+07	4.11131e+07	4.52806e+07	2.51087e+07	2.38604e+07	2.25161e+07	3.17101e+07	69558390	3.5494e+07	3.2698e+07	3.85304e+07	3.37871e+07	C04608	ko00944
Zmyn005384	C18H36O3	[M-H]-	2R-Hydroxyoctadecanoic Acid*	Lipids	Free fatty acids	26633-48-7	162884	212120	195871	170012	175720	207130	386639	382904	373983	372964	412906	371085	383453	414631	450466	573849	534424	516020	248297	296710	272920	C03042	-
mws0005	C10H12N2	[M+H]+	Tryptamine	Alkaloids	Plumerane	61-54-1	626656	622675	595379	938010	998962	885178	2.32908e+06	2.08181e+06	2.18176e+06	2.0071e+06	2.15535e+06	2.11789e+06	2.18675e+06	1.84858e+06	2.46837e+06	2.69484e+06	2.3084e+06	2.42505e+06	1.86194e+06	1.57004e+06	1.6503e+06	C00398	ko00380,ko01100,ko01110
pme1266	C6H6N4O2	[M+H]+	3-Methylxanthine	Nucleotides and derivatives	Nucleotides and derivatives	1076-22-8	184996	171725	174780	285567	254694	395973	448993	407755	465919	501233	383354	448103	447622	426060	481615	272965	248390	336124	360608	302839	322737	C16357	ko00232,ko01100,ko01110
MWS1784	C6H13N	[M+H]+	Cyclohexylamine	Alkaloids	Alkaloids	108-91-8	195141	169484	126027	162356	181436	174246	641451	611647	594462	1.3241e+06	1.46325e+06	1.37545e+06	1.08411e+06	1.06553e+06	1.07189e+06	1.90319e+06	2.06785e+06	2.0069e+06	1.03115e+06	891044	882318	C00571	-
mws0120	C8H20NO6P	[M+H]+	Choline Alfoscerate	Lipids	PC	28319-77-9	1.69505e+06	1.51581e+06	1.25307e+06	1.20426e+06	1.23485e+06	1.04546e+06	1.76771e+07	2.14276e+07	1.97021e+07	2.0128e+07	1.8148e+07	1.61986e+07	2.30064e+07	2.30841e+07	2.05078e+07	2.11273e+07	2.26439e+07	1.72168e+07	1.14027e+07	1.29303e+07	1.36091e+07	C00670	ko00564,ko00565
HJN051	C28H32O16	[M-H]-	Tamarixetin-3-O-rutinoside	Flavonoids	Flavonols	-	16213.1	21675	8436.88	16171.2	11670	18908.3	4839.75	9505.2	12612.6	28340	11751.4	16393.3	40593.6	30864.1	31825.7	50015	20358.3	21793.3	21785.4	18207.3	20036.4	-	-
Lmhn002683	C22H18O11	[M-H]-	p-Coumaroylcaffeoyltartaric acid	Phenolic acids	Phenolic acids	-	18189.6	28340	31675	20960.6	27059.5	46514.9	46884.7	43345	73060.2	61173.8	48019.7	70260	199251	143732	169479	203081	143489	202881	63683.5	76194.3	69754.3	-	-
pme0057	C4H9NO2S	[M+H]+	L-Homocysteine	Amino acids and derivatives	Amino acids and derivatives	6027-13-0	123390	352231	171553	215058	180105	180709	398907	563979	306117	327675	367652	496283	374364	236870	199923	230388	659212	282059	407107	429516	359385	C00155	ko00270,ko00920,ko01100,ko01110,ko01230
Lmlp003531	C21H20O11	[M+H]+	Luteolin-3'-O-glucoside*	Flavonoids	Flavones	5154-41-6	144478	157913	94012.8	777363	731264	403033	1.78557e+06	1.63912e+06	1.92235e+06	1.66464e+06	1.93216e+06	2.11035e+06	3.81884e+06	3.33945e+06	3.14838e+06	2.76929e+06	2.95861e+06	3.10806e+06	1.53504e+06	1.73148e+06	1.83728e+06	-	-
MWS201384	C8H17N5O3	[M+H]+	Arg-Gly	Amino acids and derivatives	Amino acids and derivatives	108347-93-9	153721	154799	183561	180987	202453	194471	404797	376316	395114	427498	390856	379330	378915	424343	451482	395082	311513	350966	314775	264225	279673	-	-
pmb3079	C8H16NO9P	[M-H]-	N-Acetyl-D-glucosamine-1-phosphate	Others	Saccharides	6866-69-9	1.48239e+06	1.60505e+06	1.33441e+06	2.53959e+06	1.68626e+06	1.60537e+06	790383	1.02204e+06	1.12711e+06	1.09926e+06	929091	828008	1.1416e+06	822854	1.0221e+06	1.20312e+06	887681	972532	1.14335e+06	1.37055e+06	1.24722e+06	C04256	-
Lcsp001322	C11H21N3O4	[M+H]+	L-Glutaminyl-L-isoleucine	Amino acids and derivatives	Amino acids and derivatives	86416-45-7	330057	337956	301053	230095	290573	275009	754972	535267	514517	555333	755357	714515	395361	492026	651881	742942	627491	668999	466246	392476	410177	-	-
MWS2376	C7H12O3	[M-H]-	4-Hydroxycyclohexylcarboxylic acid	Organic acids	Organic acids	3685-26-5	100733	97623.6	108586	114064	124081	113031	239636	204886	216339	235700	254920	227187	243296	256906	252722	275586	320291	312636	219902	187328	220932	-	-
pmb2855	C11H20N2O8	[M-H]-	L-Glutamine-O-glycoside	Amino acids and derivatives	Amino acids and derivatives	-	20675.6	23347	22000.5	15860.9	29908.9	24470.2	55748.9	38626.6	64366.3	55788.6	32196.6	34916.6	40874.7	52157.4	57548.8	27208.2	32650.9	41726.2	41691.4	36396	43568.3	-	-
pme1178	C10H13N5O5	[M+H]+	Guanosine	Nucleotides and derivatives	Nucleotides and derivatives	118-00-3	1.22273e+06	1.18438e+06	1.08899e+06	1.10538e+06	1.10343e+06	1.17732e+06	5.93797e+06	5.52616e+06	5.28975e+06	3.75628e+06	3.78076e+06	3.44184e+06	7.0948e+06	6.75832e+06	6.64421e+06	3.51276e+06	3.28826e+06	3.53606e+06	3.95129e+06	3.47853e+06	3.31413e+06	C00387	ko00230,ko01100,ko01232,ko02010
pme3961	C10H13N5O3	[M+H]+	2'-Deoxyadenosine	Nucleotides and derivatives	Nucleotides and derivatives	958-09-8	3.97807e+06	3.9026e+06	3.89478e+06	2.65026e+06	2.89512e+06	2.74637e+06	5.05497e+06	5.34884e+06	5.60732e+06	6.06593e+06	6.1288e+06	6.61673e+06	7.33086e+06	7.0106e+06	7.36235e+06	1.11875e+07	1.11199e+07	9.5891e+06	5.48223e+06	6.60259e+06	6.08043e+06	C00559	ko00230,ko01100,ko01232,ko02010
Lmrj002793	C14H16N2O4	[M+H]+	Cyclo(Phe-Glu)	Amino acids and derivatives	Amino acids and derivatives	-	162440	160688	163913	911106	872682	1.00991e+06	346946	335172	376213	371102	396517	335198	406247	394016	452624	456520	412783	436291	371071	354062	422592	-	-
pmp001251	C26H50NO7P	[M+H]+	LysoPC 18:2(2n isomer)	Lipids	LPC	-	1.93997e+06	1.77175e+06	1.76251e+06	1.38049e+06	1.40359e+06	1.44072e+06	952773	872761	955017	843991	814984	784606	851233	848763	912192	1.00761e+06	864525	889755	1.47945e+06	1.26156e+06	1.26062e+06	-	-
MWSHY0196	C16H12O5	[M+H]+	Genkwanin (Apigenin 7-methyl ether)	Flavonoids	Flavones	437-64-9	110127	36508	182709	98089.6	43959.1	97607.1	53900.7	208910	53379.5	197294	228683	115190	241152	189910	202275	1.08059e+06	1.17372e+06	1.13435e+06	336988	318895	279369	C10046	-
mws1429	C13H20O3	[M-H]-	Vomifoliol (Blumenol A)	Terpenoids	Monoterpenoids	189351-15-3	50624	12500.5	43922.6	1.6164e+06	1.75312e+06	1.71443e+06	41409.1	67848.9	44700.4	38320.9	51032.7	48377.1	61016.1	67042	62736.7	59732.5	77894	70472.4	224498	254644	271274	C04166	-
Zmmp002373	C15H27N3O7	[M+H]+	Glu-Thr-Leu	Amino acids and derivatives	Amino acids and derivatives	-	332733	398520	332013	269722	368090	404533	635873	733749	544784	641354	830269	641078	642124	630806	640642	779832	816606	838037	662462	662672	559325	-	-
MWSmce447	C30H50O4	[M+H]+	Olean-12-ene-3,21,22,23-tetrol (Soyasapogenol A)	Terpenoids	Triterpene	508-01-0	30176.1	14713	21449.7	15285	25822.9	30746.8	21914.2	36876.5	15825.5	76927.1	75818.2	26566.7	168631	98161.7	67668	88325.9	63705.8	63991.3	54571.4	45091.4	50078	C17419	-
Wbtn006721	C15H10O6	[M-H]-	6,8-dihydroxy-3-methyl-9-oxoxanthene-1-carboxylic acid	Others	Ketone compounds	-	103276	88935.8	77803	90132.3	80442.4	80119.1	168989	155424	176327	192620	184272	198857	112370	111453	113676	134693	140701	146645	136654	155468	129582	-	-
Wbmp002283	C9H7NO	[M+H]+	Α-hydroxyquinoline	Alkaloids	Alkaloids	-	327248	298799	265061	339542	311684	305787	647522	589873	624938	555062	585998	595354	658542	705190	669815	825023	794813	803351	659158	565666	556246	-	-
Lagp009061	C20H16O5	[M+H]+	Puerarone	Flavonoids	Flavones	-	210633	212963	230042	225651	221057	246070	866240	789300	796791	1.29105e+06	1.13513e+06	1.23864e+06	8.26292e+06	8.48205e+06	9.03825e+06	8.78175e+06	8.69134e+06	8.38707e+06	5.1883e+06	4.34682e+06	4.49773e+06	-	-
MWS00330g	C5H9NO2	[M+H]+	1-Amino-1-cyclobutane-carboxylic-acid	Amino acids and derivatives	Amino acids and derivatives	22264-50-2	151906	189423	225164	256332	243330	282432	570254	660578	657067	688109	690003	701227	818879	752702	761918	940722	1.03788e+06	904632	470674	553762	562893	-	-
MWSslk197	C17H24O11	[M+H]+	Secoxyloganin	Terpenoids	Monoterpenoids	58822-47-2	6670	5895.93	5892.93	11691.9	11709.9	23697.2	9109.22	20005	31675	79901.1	88365	35129.7	19344.4	20136.5	18223.9	49442.2	221845	90035	26020.5	21675	25383.8	-	-
Lcsp002329	C13H25N3O4	[M+H]+	Gly-Leu-Val	Amino acids and derivatives	Amino acids and derivatives	-	21516.3	37931.1	13236.9	40804.5	43330.3	16963.4	151301	94059.8	117998	212475	176478	172652	155936	145666	143370	178113	132344	125429	88822.6	107855	99123.9	-	-
pmn001338	C21H18O11	[M-H]-	Rhein-8-O-glucoside	Quinones	Anthraquinone	34298-86-7	2.92135e+06	3.1697e+06	3.43383e+06	148512	198079	183827	1.81783e+07	1.89759e+07	1.97727e+07	239469	180223	188671	4.23387e+07	4.17547e+07	3.92003e+07	243787	247669	554415	9.54826e+06	1.11356e+07	9.37141e+06	-	-
Lcsp003035	C17H23N3O3	[M+H]+	H-Leu-Trp-OH	Amino acids and derivatives	Amino acids and derivatives	5156-22-9	95035	55620.6	140075	93370	44617.1	53173.5	336974	282521	268771	273662	329777	317974	246528	267974	282671	321489	268114	217865	194001	210348	235263	-	-
Zmdn001564	C14H18N2O5	[M-H]-	γ-Glutamylphenylalanine	Amino acids and derivatives	Amino acids and derivatives	7432-24-8	106095	109830	115152	205669	202875	224365	300589	283551	328170	296643	296776	314886	292101	280836	294742	357862	353470	347977	265127	275843	228165	-	-
Wmhn007355	C15H10O6	[M-H]-	Citreorosein	Quinones	Anthraquinone	481-73-2	94073	40624.6	55885.1	61340.2	59194.3	70804.2	63826.7	45927.6	51811.8	152128	107660	104349	69895.4	68627.9	76327.4	417078	430732	445213	130573	117756	143299	C17810	-
Lmqn003292	C16H20O9	[M-H]-	4,5,8-Trihydroxy-α-tetralone-5-O-glucoside	Quinones	Quinones	-	9	9	9	9	9	9	660774	1831710	746331	1.06802e+06	913744	883388	1.30477e+06	1.28322e+06	1.51964e+06	1.22152e+06	1.21308e+06	1.27024e+06	753894	647207	782957	-	-
WaYn000716	C18H28O17	[M-H]-	Citric Acid diglucoside	Organic acids	Organic acids	-	42105.3	26665.4	38364.8	36278	44259.9	32921.9	117612	144172	86298.6	140002	115354	119817	65950.8	72183	83592.9	39948.8	63280.1	58310.8	85530.6	70169.6	77708.9	-	-
Lmqp008175	C10H10O2	[M+H]+	Methyl Cinnamate	Phenolic acids	Phenolic acids	103-26-4	26891.3	64556.8	76325.8	100004	34196.4	79035	202843	97492.9	136081	169854	143767	158335	377642	339818	331748	439099	425856	432573	217228	179755	210633	C06358	-
MWSmce165	C6H14O5	[M-H]-	L-Fucitol	Others	Saccharides	13074-06-1	1.28077e+06	1.55671e+06	1.33659e+06	1.49418e+06	1.21733e+06	1.34725e+06	693920	675471	691720	678820	668396	697947	826901	863235	903120	664760	948889	890474	932811	861639	764907	-	-
Hmln002806	C16H16O8	[M-H]-	5-O-Caffeoylshikimic acid	Phenolic acids	Phenolic acids	73263-62-4	24609.8	27560.1	37584.8	53748.8	51569.7	37421.3	72359.4	81420.9	85476.4	82715.2	83734.6	96709.1	79380.4	70979.6	67778.9	65554.7	71112.1	65043.9	54433.7	64491.8	65355.3	-	-
pmn001399	C20H22O9	[M-H]-	2,4,6,4'-Tetrahydroxy-stilbene-2-O-glucoside	Others	Stilbene	-	154055	101710	183052	950107	915517	982636	112530	223689	136405	1.84847e+06	1.96341e+06	4371090	351722	370365	178907	2.46101e+06	2471871	2.40623e+06	824312	990174	855853	-	-
Lagp003275	C22H32O11	[M+H]+	Malonyl roseoside	Others	Ketone compounds	-	174979	215342	188404	208765	234091	282664	367829	274226	449192	350085	311394	403681	1.02514e+06	731009	1.31312e+06	851940	788126	1.09908e+06	525118	431693	497787	-	-
mws0983	C20H39NO2	[M+H]+	N-Oleoylethanolamine	Alkaloids	Alkaloids	111-58-0	41469.8	33792.7	36783.6	42407.9	40125.5	45106.7	49310.8	43211.5	51327.1	68311	59193.1	66404.4	87539.4	81547.4	86109.8	96275	91905.8	96961.1	75567.7	61898.7	69669.3	C20792	-
MWS201398	C8H14N2O5	[M+H]+	Hyp-Ser	Amino acids and derivatives	Amino acids and derivatives	-	272766	85414.7	356390	300805	370397	421687	695471	773218	819545	797989	837735	747935	666131	377723	729766	597440	958359	821985	627708	644386	752148	-	-
MW0155367	C25H28N4O6	[M+H]+	Phe-Trp-Glu	Amino acids and derivatives	Amino acids and derivatives	-	353282	281862	377416	462616	378428	386727	1.48105e+06	1.36808e+06	1.33082e+06	1.26163e+06	1.21644e+06	1.22523e+06	1.73798e+06	1.84396e+06	2.04181e+06	1.63475e+06	1.61084e+06	1.40776e+06	960624	1.10427e+06	912970	-	-
MW0146160	C19H27N3O7	[M+H]+	Asp-Ile-Tyr	Amino acids and derivatives	Amino acids and derivatives	-	233322	157777	152677	208986	178155	209373	570774	612183	628857	551710	567915	617245	525573	504580	533896	558918	574285	581831	388779	388397	323774	-	-
Yacp000453	C5H9NO2	[M+H]+	3-hydroxy-1-methylpyrrolidin-2-one*	Alkaloids	Pyrrole alkaloids	132996-63-5	186298	183868	187522	190021	222318	254599	500635	671383	667756	716659	742648	708227	820189	788122	775518	845610	990052	983070	472484	551324	577269	-	-
Lmhp002031	C12H24N2O3	[M+H]+	L-Leucyl-L-Leucine	Amino acids and derivatives	Amino acids and derivatives	3303-31-9	3.15327e+06	3.12198e+06	3.00546e+06	2.44054e+06	2.62212e+06	2.32985e+06	6.51851e+06	6.518e+06	6.93022e+06	6.66444e+06	6.49155e+06	7.17968e+06	5.95505e+06	5.64879e+06	5.73564e+06	7.31826e+06	7.77036e+06	7.81493e+06	4.61378e+06	5.61222e+06	4.88308e+06	-	-
MW0107763	C15H22N2O4	[M+H]+	Leu-Tyr	Amino acids and derivatives	Amino acids and derivatives	-	652677	797190	635797	632396	660898	684580	1.93144e+06	1.997e+06	1.88282e+06	1.96687e+06	2.00136e+06	1.97882e+06	1.9586e+06	1.81531e+06	1.87496e+06	1.71862e+06	2.19503e+06	1.84951e+06	1.30474e+06	1.53766e+06	1.593e+06	-	-
mws0921	C9H10O2	[M-H]-	p-Coumaryl alcohol	Phenolic acids	Phenolic acids	3690-05-9	61212.5	39082.1	56685	47254	63006.6	35890.8	88426.5	87370.6	90249.8	71425.7	107696	225185	190095	153224	158068	126259	141753	133672	84187.9	102207	100283	C02646	ko00940,ko01100,ko01110
mws1346	C6H11NO4	[M+H]+	DL-2-Aminoadipic acid*	Alkaloids	Alkaloids	542-32-5	3.12761e+06	3.67832e+06	3.08275e+06	1.42637e+06	1.54066e+06	1.35537e+06	12169603	1.71936e+07	1.47594e+07	6.29125e+06	5.15599e+06	4.97144e+06	1.65089e+07	1.55554e+07	1.44606e+07	1.0008e+07	1.12377e+07	9.30467e+06	8.15154e+06	9.84803e+06	9.77977e+06	C00956	ko00300,ko00310,ko01100,ko01110,ko01210,ko01230
pmn001384	C25H24O12	[M-H]-	Isochlorogenic acid C*	Phenolic acids	Phenolic acids	57378-72-0	581736	427449	418083	750929	559590	691791	719390	634731	659613	823089	1.10877e+06	1.02882e+06	1.30347e+06	1.11073e+06	1.28354e+06	1.15149e+06	1.25844e+06	1.23129e+06	1.04204e+06	918444	1.13316e+06	-	-
Li512115	C25H24O12	[M-H]-	Isochlorogenic acid B*	Phenolic acids	Phenolic acids	14534-61-3	581736	427449	418083	750929	559590	691791	719390	634731	659613	823089	1.10877e+06	1.02882e+06	1.30347e+06	1.11073e+06	1.28354e+06	1.15149e+06	1.25844e+06	1.23129e+06	1.04204e+06	918444	1.13316e+06	C10468	-
MWStz103	C15H22N6O5S	[M+H]+	S-(5'-Adenosyl)-L-methionine	Amino acids and derivatives	Amino acids and derivatives	29908-03-0	7.29187e+06	6.86803e+06	7.89611e+06	6.92808e+06	8.06082e+06	8.72372e+06	4.78198e+06	4.93573e+06	6.52087e+06	6.74821e+06	4.34697e+06	5.84105e+06	3.60063e+06	3.47967e+06	3.48525e+06	2.98354e+06	3.0252e+06	2.96003e+06	3.78831e+06	4.63176e+06	4.48041e+06	C00019	ko00261,ko00270,ko00330,ko00908,ko00999,ko01100,ko01110,ko01230,ko01240,ko04122
Hmbp003234	C12H14O6	[M+H]+	1-O-Caffeoylglycerol	Phenolic acids	Phenolic acids	-	85956.9	57308.8	54413.2	60712.5	50882.5	61293.4	105388	76955.9	112857	94897.6	98913.9	129721	174260	188816	218035	203220	201605	166154	133320	114007	109956	-	-
mws0062	C15H10O6	[M+H]+	Isoluteolin (Orobol)(5,7,3',4'-tetrahydroxyisoflavone)	Flavonoids	Isoflavones	480-23-9	149911	121952	131736	117582	130497	133610	175718	170441	175156	255391	271806	243130	235355	170105	262335	327471	347384	368313	174032	212627	184127	C10510	-
Zmtn001464	C10H7NO4	[M-H]-	4,8-Dihydroxyquinoline-2-carboxylic acid	Organic acids	Organic acids	59-00-7	91352	85684.9	65614	88259.7	101661	75984.5	126361	147154	125938	170816	165766	169242	156562	160135	181036	201099	188164	184639	157824	128049	140405	C02470	ko00380
pmb3101	C7H12O5	[M-H]-	2-Isopropylmalic Acid	Organic acids	Organic acids	49601-06-1	787142	919369	909363	740298	742018	752763	1.26865e+06	1.22925e+06	1.27012e+06	1.01767e+06	1.10287e+06	1.11142e+06	2.68203e+06	2.55805e+06	2.72352e+06	2.36892e+06	2.33339e+06	2.4438e+06	1.00599e+06	1.24233e+06	1.10422e+06	C02504	ko00290,ko00620,ko01100,ko01110,ko01210,ko01230
ML10198895	C3H7NO2	[M-H]-	N-Methylglycine	Amino acids and derivatives	Amino acids and derivatives	107-97-1	32348	9566.33	32920.1	34772	21007.2	36929	5000.99	4976.9	7038.66	24933.9	24921.3	31519.4	21016.9	24920.5	28000.3	20016.9	25346.3	24402.8	34404.6	35428.4	28923	C00213	ko00260,ko00330,ko01100
mws0920	C15H10O7	[M-H]-	Tricetin (5,7,3',4',5'-Pentahydroxyflavone)	Flavonoids	Flavones	520-31-0	50340	35653.2	32637.7	27995.4	27410.3	28098.5	75256.1	70107.4	48360.2	89744.1	86518.3	82536.2	52933.3	70855.1	63269.6	95342	81305.9	97273.8	67133	71183.4	57645.4	C10192	ko00941
Lhdp090708	C47H76O17	[M+H]+	Soyasaponin Bc	Terpenoids	Triterpene Saponin	-	598166	769614	692689	674504	504336	647448	790524	735104	603174	1.09931e+06	671385	775405	656664	731454	603612	1.43806e+06	1.49301e+06	1.16657e+06	734502	737650	880989	-	-
MWSHY0079	C21H22O9	[M+H]+	Liquiritigenin-4'-O-Glucoside (Liquiritin)	Flavonoids	Flavanones	551-15-5	2469570	3202280	2729245	2974075	3446210	3062590	6737430	7778565	11413450	9854805	6371120	3.7786e+06	936181	2979180	3728185	3050670	1.2529e+06	1.24417e+06	4214815	3396710	3880505	C16989	-
pme0006	C5H9NO2	[M+H]+	L-Proline	Amino acids and derivatives	Amino acids and derivatives	147-85-3	154775	186366	216067	237628	282946	216636	524201	568638	706217	741409	687527	677192	751366	839595	812812	860601	971510	953024	513380	492266	601546	C00148	ko00330,ko00470,ko00970,ko01100,ko01110,ko01230,ko02010
Labp005049	C22H22O9	[M+H]+	Dalbergin glucoside	Lignans and Coumarins	Coumarins	-	4.33945e+06	4.25959e+06	4.20186e+06	5.29376e+06	5.08175e+06	5.06475e+06	1.43402e+06	1.72547e+06	1.90791e+06	1.73968e+06	1.76871e+06	1.70246e+06	1.0827e+06	1.26047e+06	1.2096e+06	1.09929e+06	1.01735e+06	1.14482e+06	2.54766e+06	2.54105e+06	3.05417e+06	-	-
MWS0811	C6H11NO2	[M+H]+	L-Pipecolic Acid	Alkaloids	Piperidine alkaloids	3105-95-1	1.5442e+07	2.0483e+07	1.77267e+07	3.37063e+07	3.55139e+07	5.34249e+07	1.2701e+07	1.18127e+07	1.77262e+07	3.49642e+07	3.28269e+07	2.52741e+07	3.50525e+06	1.42641e+07	6.77461e+06	1.04047e+07	1.63483e+07	1.21203e+07	2.00025e+07	1.62436e+07	1.94342e+07	C00408	ko00310,ko00960,ko01100,ko01110
Zmyn000155	C7H14N2O3	[M-H]-	N-α-Acetyl-L-ornithine	Amino acids and derivatives	Amino acids and derivatives	6205-08-9	437795	533197	350069	396459	388757	326718	999729	988828	1.16555e+06	1.15508e+06	851612	1.09441e+06	1.41262e+06	1.31709e+06	1.49792e+06	1.54441e+06	1.39803e+06	1.15134e+06	817256	825525	987551	C00437	ko00220,ko01100,ko01110,ko01210,ko01230
pmn001382	C25H24O12	[M-H]-	Isochlorogenic acid A*	Phenolic acids	Phenolic acids	2450-53-5	444225	385947	435809	634694	574532	689036	592568	652989	543876	737853	914132	968186	1.2463e+06	1.18503e+06	1.25626e+06	1.08836e+06	1.073e+06	1.16395e+06	887430	719135	858914	-	-
mws1080	C12H22O11	[M-H]-	Galactinol	Others	Saccharides	3687-64-7	3.16614e+06	2.45682e+06	3.3169e+06	2.74655e+06	2.51851e+06	2.70001e+06	1.92196e+07	1.79973e+07	17815434	1.83389e+07	2.04381e+07	2.21513e+07	9.60755e+06	1.46674e+07	1.13069e+07	8.39817e+06	7.73177e+06	7.38396e+06	1.12049e+07	9.39318e+06	9.23918e+06	C01235	ko00052,ko01100
Zmzp000145	C9H20N2O2	[M+H]+	Trimethyllysine	Amino acids and derivatives	Amino acids and derivatives	23284-33-5	2.57149e+07	2.19711e+07	3.0294e+07	2.1926e+07	1.2335e+07	2.1785e+07	4.70435e+07	3.94121e+07	3.06316e+07	2.99819e+07	3.38387e+07	4.92537e+07	6.06347e+07	5.69939e+07	7.1099e+07	4.16122e+07	4.42546e+07	5.07423e+07	3.41715e+07	2.80366e+07	2.86411e+07	C03793	ko00310,ko01100
mws1060	C10H12N4O5	[M-H]-	9-(Arabinosyl)hypoxanthine	Nucleotides and derivatives	Nucleotides and derivatives	7013-16-3	873679	790541	804389	1.37221e+06	1.29547e+06	1.43053e+06	1.95384e+06	1.82405e+06	2.39315e+06	3.52754e+06	2.69653e+06	3.36749e+06	1.85341e+06	2.01199e+06	1.96936e+06	3.29369e+06	3.636e+06	3.03863e+06	1.78096e+06	1.98107e+06	2.22947e+06	-	-
MWS4285	C3H6O3	[M-H]-	L-Lactic Acid	Organic acids	Organic acids	79-33-4	45832.3	32020.3	35476	43982.6	44545.3	48822.1	30281.8	13643.4	1245.56	22154.8	22866.8	27558.2	22996.6	32144.7	25079.2	20138.2	27413.1	18846.1	27896	22975.5	23193.4	C00186	ko00010,ko00051,ko00620,ko00640,ko01100,ko01110
pme3186	C3H7O6P	[M-H]-	DL-Glyceraldehyde-3-phosphate	Organic acids	Organic acids	591-59-3	562143	675983	690639	647417	622356	555349	1.25744e+06	1.32975e+06	1.46168e+06	1.22927e+06	1.20672e+06	1.14283e+06	988340	962150	768240	994251	839461	726940	928878	1.05533e+06	844087	C00661	-
mws1297	C13H18O6	[M-H]-	Benzyl glucoside	Phenolic acids	Phenolic acids	4304-12-5	8571.59	9432.82	14062.7	15065.5	6567.52	16675	10478.6	15380	6523.26	9246.14	8178.27	16095.3	21334.9	26278	23988.7	19873.6	22894.1	22365.7	15020.8	11965	13633.6	-	-
MWS3270	C7H5NO4	[M-H]-	Quinolinic Acid	Alkaloids	Pyridine alkaloids	89-00-9	56895.2	60874.8	213500	44427.7	31833.7	38667.3	68980.9	82988.3	68560.5	80796.3	81888	56471.5	89828.9	71969.1	85060.8	112448	110156	90878.8	77598.3	61973.1	68597.4	C03722	ko00380,ko00410,ko00760,ko01100,ko01240
Lmbn001754	C7H12O5	[M-H]-	3-Isopropylmalic Acid*	Organic acids	Organic acids	921-28-8	718877	793851	798866	635263	652520	718582	1.12895e+06	1.01918e+06	1.15702e+06	894513	965681	1.03748e+06	2.47377e+06	2.3668e+06	2.36973e+06	2.17312e+06	2.05223e+06	1.99367e+06	890670	1.11579e+06	988251	C04411	ko00290,ko01100,ko01110,ko01210,ko01230
Zmyn000453	C6H8O7	[M-H]-	Isocitric Acid	Organic acids	Organic acids	320-77-4	2.24142e+06	3.51944e+06	4.09713e+06	4.54905e+06	3.98025e+06	5.76688e+06	1.55952e+06	1.35919e+06	1.36028e+06	1.70201e+06	2.24704e+06	1.83445e+06	1.80114e+06	1.41444e+06	1.32434e+06	1.75691e+06	2.03541e+06	1.43986e+06	2.25713e+06	1.85016e+06	1.87808e+06	C00311	ko00020,ko00630,ko01100,ko01110,ko01200,ko01210,ko01230,ko01240
pmp000416	C16H12O5	[M+H]+	3'-Methoxydaidzein	Flavonoids	Isoflavones	21913-98-4	149475	141940	139896	119373	97390.6	82782.8	153839	192442	161686	129361	84846.8	191155	192549	322591	430637	245962	263214	693300	231620	184959	220476	-	-
pme0519	C12H22O11	[M-H]-	D-Sucrose*	Others	Saccharides	57-50-1	1.78055e+06	1.90187e+06	2.04624e+06	1.49639e+06	1.37804e+06	1.71105e+06	8.96795e+06	1.02221e+07	9.95552e+06	8.87315e+06	1.01657e+07	9.49062e+06	5.86774e+06	6.85443e+06	6.06564e+06	5.08694e+06	5.06641e+06	5.15718e+06	5.9015e+06	5.53515e+06	4.6937e+06	C00089	ko00052,ko00500,ko01100,ko01110,ko02010
MWS201477	C8H16N2O5	[M+H]+	Thr-Thr	Amino acids and derivatives	Amino acids and derivatives	-	79714.4	101651	71975.7	98584.9	138536	85938.4	184079	224779	154754	256981	185215	193033	177183	195116	78198.3	215172	263523	74320.4	186888	199794	158626	-	-
pme2244	C11H11NO2	[M+H]+	3-Indolepropionic acid	Alkaloids	Plumerane	830-96-6	821498	777728	812719	833490	843882	829023	1.60393e+06	1.71095e+06	1.67449e+06	1.62502e+06	1.5334e+06	1.55751e+06	1.87848e+06	1.8028e+06	1.79864e+06	2.32711e+06	2.23139e+06	2.09927e+06	1.68668e+06	1.50892e+06	1.33572e+06	-	-
Zmsp007375	C20H20O7	[M+H]+	3,5,7,3'4'-Pentamethoxyflavone	Flavonoids	Flavones	1247-97-8	135827	134499	144344	151643	151414	170749	77633.6	80819.4	73388	61102.6	90671.6	71211.7	69288	79557.1	84945.8	91862.3	86097.5	97505.1	84540.6	105904	101813	-	-
MWSmce526	C6H12N2O3	[M+H]+	Daminozide	Alkaloids	Alkaloids	1596-84-5	714140	2.07816e+06	6817790	1.97438e+06	3.35839e+06	3.21863e+06	3076210	2134210	971685	7018890	7034635	7001390	4524090	3808605	5205115	716310	6085695	8116690	6038760	5667275	4785775	C10996	-
pme3311	C6H14O12P2	[M-H]-	D-Fructose-1,6-biphosphate	Others	Saccharides	488-69-7	374761	279817	240609	276541	267080	293140	762317	575256	486808	529125	517336	588274	518277	230694	749092	525714	539155	356288	392435	497163	449325	C00354	ko00400,ko00710,ko01100,ko01110,ko01200
Lmgp002595	C9H10O3	[M+H]+	Acetovanillone	Phenolic acids	Phenolic acids	498-02-2	263008	235518	274376	268192	271847	258584	214321	310637	304339	268187	204998	246789	580510	571299	570261	512664	557704	522785	252321	319778	284654	C11380	-
Lmmp007480	C15H12O4	[M+H]+	2,4,4'-trihydroxychalcone	Flavonoids	Chalcones	-	3.38128e+06	3.5561e+06	3.48717e+06	3.05846e+06	3.13061e+06	3.05536e+06	8.78621e+06	8.53347e+06	9.2602e+06	1.13482e+07	1.18967e+07	1.18559e+07	1.38217e+07	1.37897e+07	1.45695e+07	1.93126e+07	1.97697e+07	2.01855e+07	7.94125e+06	9.54471e+06	1.00045e+07	-	-
MWS201475	C17H24N4O3	[M+H]+	Lys-Trp	Amino acids and derivatives	Amino acids and derivatives	50674-18-5	456194	327417	267458	343035	192855	461378	1.5277e+06	1.32448e+06	1.11319e+06	1.26215e+06	1.21552e+06	1.13976e+06	1.25283e+06	1.07472e+06	1.09038e+06	1.24024e+06	1.29168e+06	1.03774e+06	830307	1.05354e+06	972591	-	-
Rfmb25702	C28H34O12	[M-H]-	Pinoresinol-4-O-(6''-acetyl)glucoside	Lignans and Coumarins	Lignans	-	412054	447919	424276	381141	529609	472254	341828	412304	458594	345956	420035	359719	1.00314e+06	943423	741630	827994	925496	900836	522303	489760	614337	-	-
Zbqp000579	C6H9N3O2	[M+H]+	2-amino-3-(1H-pyrazol-1-yl)propanoic acid	Organic acids	Organic acids	2734-48-7	1.8215e+07	2.01935e+07	2.54809e+07	1.7881e+07	1.87154e+07	1.7639e+07	4.16227e+07	3.76511e+07	3.89831e+07	4.0917e+07	3.99422e+07	2.04348e+07	5.33691e+07	5.14582e+07	5.83818e+07	4.96147e+07	5.82561e+07	6.37787e+07	3.95538e+07	3.20639e+07	3.26836e+07	-	-
Lmbn004790	C11H14O4	[M-H]-	Methyl 3-(3-hydroxy-4-methoxyphenyl)propanoate*	Phenolic acids	Phenolic acids	129150-61-4	25856.2	12638.6	15005	29490.1	40941	36469.6	73891.2	71588.1	68247.7	67610.5	59350.5	72037.4	46883.8	40678.9	73355	51561.2	67116.2	54917.2	38881.4	49027.8	47236	-	-
Lmsp003881	C33H40O19	[M+H]+	Kaempferol-3-O-rutinoside-7-O-rhamnoside	Flavonoids	Flavonols	-	23340	35010	18188.5	440589	624610	556016	10005	6670	14312.5	38757.4	33497.4	7807.9	9772.81	36431	35237.7	24151.6	24645.1	27973.4	100217	123720	101563	-	-
MWSHY0104	C21H20O11	[M+H]+	Luteolin-7-O-glucoside (Cynaroside)*	Flavonoids	Flavones	5373-11-5	206820	118418	110892	254556	321544	449813	1.84201e+06	1.90301e+06	1.60378e+06	1.95586e+06	1.83727e+06	1.93023e+06	3.03953e+06	3.29718e+06	3.42955e+06	3.01824e+06	2.99508e+06	2.53106e+06	1.44129e+06	1.6521e+06	1.84387e+06	C03951	ko00944
MWSHY0050	C27H30O15	[M+H]+	Kaempferol-3-O-rutinoside(Nicotiflorin)*	Flavonoids	Flavonols	17650-84-9	36069	65020	228520	480815	1757450	596250	76690	108380	70020	150085	153420	108380	116720	258575	188465	166770	116466	280280	265250	338740	315355	C21833	ko00944,ko01110
mws0277	C7H12O6	[M-H]-	Quinic Acid	Organic acids	Organic acids	77-95-2	3.3017e+06	3.63581e+06	5.00841e+06	4.39965e+06	4.68678e+06	4.93311e+06	2.33719e+06	1.72141e+06	1.45348e+06	2.92152e+06	2.11547e+06	2.85398e+06	2.73285e+06	2.09335e+06	2.55076e+06	2.93883e+06	2.49362e+06	2.84335e+06	2.75638e+06	3.22671e+06	2.54564e+06	C00296	ko00400,ko01100
mws1078	C7H7NO2	[M+H]+	Anthranilic Acid	Phenolic acids	Phenolic acids	118-92-3	531398	445791	542754	450749	409897	437005	281424	268794	264862	290325	224415	278759	287393	312669	299581	158427	204750	145244	303146	253429	324200	C00108	ko00380,ko00400,ko01100,ko01110,ko01230
mws0906	C16H22O8	[M-H]-	Coniferin	Phenolic acids	Phenolic acids	531-29-3	381510	392809	300937	356773	385038	325630	759571	1.5071e+06	1.84721e+06	453694	1.72628e+06	1.54292e+06	748559	594875	549594	443281	526900	367996	514523	645472	535981	C00761	ko00940,ko01110
MW0135139	C15H10O5	[M-H]-	6,7,3'-Trihydroxyflavone	Flavonoids	Flavones	-	9	9	9	614453	633178	539001	462054	631330	553530	465363	500959	515043	474545	559935	497410	229241	328680	441615	519419	584520	666672	-	-
MWS201187	C17H19N5O3	[M+H]+	Trp-His	Amino acids and derivatives	Amino acids and derivatives	-	235139	206538	271850	312335	296680	378169	407107	309988	519583	563527	464066	382891	560484	461980	494053	429780	427123	460730	428161	335970	365080	-	-
pme1261	C9H19NO4	[M+H]+	D-Panthenol	Others	Alcohol compounds	81-13-0	81723.4	49983.9	62254.3	63343.2	100146	104467	463601	365660	506408	225792	509532	327765	194363	216381	301046	127198	186920	115848	165555	212307	183370	C05944	ko00770
MW0145502	C12H24N6O6	[M+H]+	Arg-Ser-Ser	Amino acids and derivatives	Amino acids and derivatives	-	274422	300149	241253	214899	255266	287157	437007	361560	424062	462751	459414	469144	627979	582410	562026	687996	634917	613831	468749	363512	428632	-	-
Lmmn004032	C11H16O	[M-H]-	Cis-Jasmone	Others	Ketone compounds	488-10-8	25709.3	22129.4	43240.3	36460.6	30118.2	38051.4	33777.2	40702.9	55749.5	36437.2	43355.8	66516.9	127256	126173	116842	197299	185100	166468	73192	57844.2	60924.5	C08490	-
mws1383	C12H10N4O2	[M+H]+	Lumichrome	Alkaloids	Alkaloids	1086-80-2	161554	159000	145049	205746	187864	172006	286083	295250	358248	274009	359156	666560	763715	332740	342412	326395	277613	359746	215761	233544	275586	C01727	ko00740
pmb0865	C26H48NO7P	[M+H]+	LysoPC 18:3(2n isomer)	Lipids	LPC	-	2.61019e+06	2.33028e+06	2.12297e+06	1.81645e+06	1.96904e+06	1.74271e+06	1.28397e+06	1099638	1.12858e+06	1.03059e+06	1.11017e+06	1.0436e+06	905860	877957	1.094e+06	1.22705e+06	1.07127e+06	1.06911e+06	1.88527e+06	1.59411e+06	1.47548e+06	-	-
pmf0203	C22H23O11+	[M]+	Peonidin-3-O-glucoside	Flavonoids	Anthocyanidins	68795-37-9	3.13239e+06	2.98514e+06	2.82193e+06	8489180	4.27165e+06	4.2094e+06	1.88287e+06	2.05901e+06	2.09714e+06	1.8836e+06	2.30188e+06	2.16425e+06	1.96331e+06	1.95958e+06	4744425	2.25911e+06	2.26562e+06	2.40219e+06	2.22514e+06	2.84815e+06	2.41442e+06	C12141	ko00942
MW0012175	C18H30O4	[M-H]-	9-Oxo-11-(3-pentyloxiran-2-YL)undec-10-enoic acid	Lipids	Free fatty acids	-	26756.8	30178.6	30120.9	22870.5	21715.4	23549.2	46973.2	47796.6	49846.8	41937.4	49222.4	43924.7	44646.9	42640.7	46802	49800.7	46698.8	48281.4	44283.4	34777.4	36940	-	-
MWSHY0111	C22H22O10	[M+H]+	Calycosin-7-O-glucoside	Flavonoids	Isoflavones	20633-67-4	1.87198e+06	3871945	1.58143e+06	4613560	2.55415e+06	2.16741e+06	552468	465675	506995	528658	707800	789455	1.22365e+06	2914530	1.2098e+06	1.2363e+06	1.1135e+06	1.25873e+06	1.18094e+06	1.5008e+06	1247068	-	-
MWSmce439	C9H8O2	[M-H]-	3,4-Dihydrocoumarin	Lignans and Coumarins	Coumarins	119-84-6	6887.84	26846.5	9250.02	10932.1	22220.8	25173.9	40656.1	48031.2	26112.9	52845.7	39301.8	34821.3	93221.4	91781.9	115366	68834.2	89213.3	82512.7	52897.4	43693.2	41765.4	C02274	ko00999
MW0105872	C19H28N4O6	[M+H]+	Asp-Phe-Lys	Amino acids and derivatives	Amino acids and derivatives	-	95553.6	128581	209877	159501	171604	179270	629125	308907	241425	295746	349689	302988	301486	403126	273816	358051	284751	604832	312538	241598	271864	-	-
HJN083	C26H34O11	[M-H]-	Lariciresinol-4'-O-glucoside	Lignans and Coumarins	Lignans	143663-00-7	141801	110544	90876.4	100515	88389.2	103962	93370	131199	203546	101486	196799	188992	310006	236735	286372	220289	223919	205421	165137	198741	214194	-	-
Zmgn001448	C7H12O5	[M-H]-	2-Propylmalic Acid*	Organic acids	Organic acids	-	683886	794099	788548	576522	674589	700171	1.12221e+06	1.0521e+06	1.11703e+06	915883	924877	1.00661e+06	2.42276e+06	2.25503e+06	2.351e+06	2.16762e+06	2.04885e+06	2.09768e+06	912259	1.18128e+06	1.11419e+06	C05994	ko00620
Lmtp002474	C26H28O14	[M+H]+	Apigenin-6-C-(2''-glucosyl)arabinoside	Flavonoids	Flavones	-	63750.9	34750.5	26675	61685	25793.8	74890.4	28340	53350	31675	197584	136611	164326	17704.8	13340	48111.5	12641.1	10005	13270.7	40439.3	37911.4	48628.4	-	-
Zbqn003776	C8H15NO3	[M-H]-	N-acetyl-leucine	Amino acids and derivatives	Amino acids and derivatives	-	363596	352209	421975	457659	492598	476136	480809	442499	991780	488566	622827	1077400	831199	666934	921018	1.00641e+06	883571	1041714	598066	527736	457690	-	-
pmp000195	C25H24O13	[M+H]+	6''-O-Malonylglycitin	Flavonoids	Isoflavones	137705-39-6	5.68483e+06	4.63552e+06	5.16648e+06	3.95391e+06	5.005e+06	5.84935e+06	2.22505e+06	1.87319e+06	2.21223e+06	1.9723e+06	1.65509e+06	1.78122e+06	3.23549e+06	2.50321e+06	2082271	3.18752e+06	3.77345e+06	2.61643e+06	4.36134e+06	3.59185e+06	3.40001e+06	C16197	ko00943
mws0736	C8H16N2O3	[M+H]+	N-Glycyl-L-leucine*	Amino acids and derivatives	Amino acids and derivatives	869-19-2	2.26864e+06	2.14054e+06	1.98873e+06	2.51895e+06	2.71792e+06	2.49834e+06	7.09106e+06	6.99852e+06	6.80533e+06	6.2218e+06	6.90456e+06	7.13454e+06	6.47773e+06	6.72454e+06	6.42763e+06	5.96837e+06	6.16455e+06	5.95408e+06	4.5206e+06	5.71364e+06	4.60653e+06	C02155	-
mws5038	C12H22O11	[M-H]-	Isomaltulose*	Others	Saccharides	13718-94-0	2.68438e+06	3.29986e+06	3.7214e+06	2.60701e+06	2.50221e+06	2.63439e+06	1.29535e+07	1.72808e+07	1.43019e+07	1.26397e+07	1.59155e+07	1.36835e+07	8.41919e+06	7.77475e+06	7.99619e+06	7.29632e+06	6.47694e+06	7.08917e+06	1.03786e+07	9.52358e+06	7.92103e+06	C01742	-
Lcsp002568	C16H31N3O4	[M+H]+	Val-Ile-Val	Amino acids and derivatives	Amino acids and derivatives	-	193155	81893.3	66707.3	70639.5	213524	88549	549947	411447	622778	464996	413263	502000	430679	360149	542457	410562	355194	463828	314014	288712	374016	-	-
pmb0962	C10H22N2O4	[M+H]+	L-Lysine-Butanoic Acid	Amino acids and derivatives	Amino acids and derivatives	80407-71-2	52239.5	73031.6	93030.2	39091.7	56624.1	47460.2	112619	88799.4	147116	80144.1	96318.6	92886.8	189584	171229	162937	106427	111511	154783	107382	110688	85567.9	-	-
Zmbp000555	C10H10N2O	[M+H]+	3-Indole acetamide	Alkaloids	Plumerane	-	5.48432e+06	5.90874e+06	4.06472e+06	6.30466e+06	4.53062e+06	4.63147e+06	8.92715e+06	1.28193e+07	1.08721e+07	1.08932e+07	1.33898e+07	1.03395e+07	1.20482e+07	1.09534e+07	7.98055e+06	1.41434e+07	1.73099e+07	1.20234e+07	7.64662e+06	7.20459e+06	9.27465e+06	-	-
Lcsp001416	C13H25N3O5	[M+H]+	Leu-Thr-Ala	Amino acids and derivatives	Amino acids and derivatives	-	269327	362418	358196	332636	318309	300336	1.49574e+06	1.31478e+06	1.34629e+06	1.31385e+06	2.81833e+06	1.37102e+06	2.03651e+06	2.01558e+06	1.98077e+06	1.94023e+06	1.8636e+06	1.98262e+06	1.17617e+06	1.49748e+06	1.20968e+06	-	-
mws0221	C6H12N2O4S2	[M+H]+	L-Cystine	Amino acids and derivatives	Amino acids and derivatives	56-89-3	38368.6	51385.3	23340	28080	24698.7	25376.5	84026.9	87912.9	61071.2	31718.5	63922.2	83600.1	139136	137148	83365	59486.5	110045	138375	61902.2	62903.8	48345	C00491	ko00270,ko01100,ko02010
Zmxp003107	C27H30O16	[M+H]+	Luteolin-7,3'-di-O-glucoside	Flavonoids	Flavones	52187-80-1	56828.6	63350	139393	810455	1.1101e+06	723330	11781.9	31628.4	56685	41680	35520.7	59874.7	30010	46907.7	29886.1	90255.8	48345	99385.7	184150	215454	245269	-	-
mws0264	C12H22O11	[M-H]-	D-Trehalose*	Others	Saccharides	99-20-7	1.8137e+06	1.12241e+06	1.65306e+06	1.37777e+06	1.45516e+06	1.45554e+06	7.60226e+06	7.4843e+06	7.01022e+06	7.70625e+06	8.27349e+06	8.16671e+06	4.47968e+06	5.93859e+06	5.44858e+06	3.84937e+06	3.8713e+06	3.73703e+06	5.26271e+06	4.49051e+06	3.95955e+06	C01083	ko00500,ko01100,ko01110,ko02010
mws0262	C4H6O6	[M-H]-	L-Tartaric acid	Organic acids	Organic acids	87-69-4	793124	728436	819995	618088	566136	648025	2.43169e+06	2.20945e+06	2.21718e+06	727165	825405	827753	912175	1.08563e+06	901913	812166	766446	740906	648346	863097	804523	C00898	ko00630,ko01100
MWSmce709	C9H7N	[M+H]+	Isoquinoline	Alkaloids	Isoquinoline alkaloids	119-65-3	6.09397e+06	3.07312e+06	5.16212e+06	5.89343e+06	4.86996e+06	8.77405e+06	1.06104e+07	1.1609e+07	1.46917e+07	1.37519e+07	1.02537e+07	1.48446e+07	1.5864e+07	9.3169e+06	1.39952e+07	1.46876e+07	1.24016e+07	1.78239e+07	1.24275e+07	1.24077e+07	9.55414e+06	C06323	-
Zbzp006804	C25H26O12	[M+H]+	Medicarpin 3-O-glucoside-6'-malonate	Flavonoids	Isoflavones	-	4.024e+06	6.8253e+06	7.00461e+06	8.14634e+06	7.25459e+06	7.48323e+06	4.18644e+06	4.10982e+06	3.30376e+06	4.24483e+06	3.90892e+06	4.08115e+06	3.3608e+06	3.2378e+06	3.85861e+06	2.11332e+06	3.62275e+06	2.0021e+06	4.80919e+06	4.77549e+06	6.11381e+06	C16224	ko00943
pme0230	C10H13N5O4	[M+H]+	Adenosine	Nucleotides and derivatives	Nucleotides and derivatives	58-61-7	1.90635e+06	1.6714e+06	1.90427e+06	1.70819e+06	1.88754e+06	1.73082e+06	3.06202e+06	2.76967e+06	2.74395e+06	3.10981e+06	3.23634e+06	3.60741e+06	2.71224e+06	2.60856e+06	2.87597e+06	4.7023e+06	4.13657e+06	5.088e+06	3.46003e+06	2.70456e+06	2.71396e+06	C00212	ko00230,ko01100,ko01232,ko02010
mws0943	C7H8N2O2	[M-H]-	1,4-Dihydro-1-Methyl-4-oxo-3-pyridinecarboxamide	Alkaloids	Pyridine alkaloids	769-49-3	208283	50707	70782.6	54369.7	106710	50430.2	138839	127188	144694	161094	114080	120763	147111	168236	182690	131179	146966	152019	149730	145876	113256	C05843	ko00760,ko01100
MW0105879	C15H17N3O5	[M+H]+	Asp-Trp	Amino acids and derivatives	Amino acids and derivatives	71835-79-5	330821	346229	400350	381657	387886	414666	1.0201e+06	973314	1.03768e+06	873599	815637	847573	989493	879139	853018	862826	876789	990908	726258	656014	537776	-	-
MWS201479	C11H14N2O4	[M+H]+	Tyr-Gly*	Amino acids and derivatives	Amino acids and derivatives	673-08-5	848994	944543	1.07646e+06	1.16865e+06	1.03142e+06	43535.3	4.3313e+06	3.44156e+06	4.84696e+06	272954	4.77602e+06	3.71796e+06	4.24864e+06	4.0181e+06	2.03075e+06	3.33382e+06	3.50025e+06	4.42459e+06	3.42681e+06	2.69679e+06	2.64804e+06	-	-
MWS20645	C11H14N2O4	[M+H]+	Gly-Tyr*	Amino acids and derivatives	Amino acids and derivatives	658-79-7	848994	944543	1.07646e+06	1.16865e+06	1.03142e+06	43535.3	4.3313e+06	3.44156e+06	4.84696e+06	272954	4.77602e+06	3.71796e+06	4.24864e+06	4.0181e+06	2.03075e+06	3.33382e+06	3.50025e+06	4.42459e+06	3.42681e+06	2.69679e+06	2.64804e+06	-	-
Rfmb26201	C30H38O14	[M-H]-	Syringaresinol-4'-O-(6''-acetyl)glucoside	Lignans and Coumarins	Lignans	-	306349	317937	308051	343967	325468	399540	959356	764632	1.09907e+06	839488	876437	665115	946278	863166	1.33244e+06	1.27489e+06	1.39005e+06	1.69697e+06	758200	559620	685164	-	-
Saln003418	C19H20O10	[M-H]-	4-(Beta-D-Glucopyranosyloxy)-2,4',6-Trihydroxybenzophenone	Others	Others	-	42914.8	56698	48937.4	43439.6	46877.7	43355.3	130870	73419.8	77462.2	131314	65986.4	63764	116522	97570	189886	97406.1	102363	87934	67086.3	65943.1	50586.4	-	-
Layp008138	C17H18O4	[M+H]+	Tupichinol A	Flavonoids	Flavanols	497142-88-8	107048	71513.1	55034.3	121370	95664.7	142591	94985.9	82053.3	44731.5	115606	122467	108017	88295.4	62208	77687.1	535904	593207	525954	141138	192671	171678	-	-
Lmtn003096	C26H36O11	[M-H]-	Secoisolariciresinol 4-O-glucoside	Lignans and Coumarins	Lignans	-	191512	167385	175656	231368	181692	211480	193531	217455	183239	304153	252180	312288	303355	308490	338960	434323	428826	401605	274477	281870	359731	-	-
MWS2442	C6H13O9P	[M-H]-	D-Fructose 6-Phosphate*	Others	Saccharides	643-13-0	1.60218e+07	1.39578e+07	15806717	1.1929e+07	1.17917e+07	1.27179e+07	6.82116e+06	8.55353e+06	7.23647e+06	6.0028e+06	6.13774e+06	6.77396e+06	8.84144e+06	6.81341e+06	7.31653e+06	6.54459e+06	7.29077e+06	7.67286e+06	7.20434e+06	9.47565e+06	7.44845e+06	C00085	ko00052,ko00500,ko00710,ko01100,ko01110,ko01200
MWSmce240	C9H17NO	[M+H]+	Triacetonamine	Alkaloids	Piperidine alkaloids	826-36-8	147620	94328.6	122531	177457	210105	177630	68524.9	36768.3	63932	100189	45283.6	80310.6	34926.3	26673.3	23515.8	57621.4	72395.1	46278.3	113521	107520	83598.1	-	-
MWS2413	C5H9NO3	[M-H]-	N-acetyl-beta-alanine	Amino acids and derivatives	Amino acids and derivatives	3025-95-4	1.05498e+06	805726	958210	747271	873227	1.25526e+06	785150	1.16238e+06	930805	983571	1.03436e+06	1.05103e+06	1.49081e+06	1742585	1.30921e+06	2.04272e+06	2.11793e+06	1.64221e+06	1.07262e+06	1.41335e+06	1.1091e+06	C01073	ko00410
MWSHC20176	C30H48O3	[M-H]-	3-Hydroxylup-20(29)-en-28-oic acid (Betulinic acid)*	Terpenoids	Triterpene	472-15-1	92910.6	112271	117691	656508	625044	656608	99858	96499.5	107529	141503	177455	170214	93070.7	141736	137239	345982	398907	324165	205787	257124	192506	C08619	-
pmb0862	C20H42NO7P	[M+H]+	LysoPC 12:0	Lipids	LPC	20559-18-6	176233	118035	124737	102909	76862.8	78122.3	166717	221669	159149	180116	156739	188198	141793	137447	131361	123754	91762.4	120314	114206	156459	135048	-	-
Lmsp003939	C28H32O16	[M+H]+	Isorhamnetin-3-O-galactoide-7-O-rhamnoside	Flavonoids	Flavonols	-	16675	25403.1	11136	120055	35097.6	88365	18839.1	26675	20084.8	57499.4	48345	30220.7	74155.8	69714.8	77844.5	17429.8	21675	11783.9	30536.9	36373.1	26675	-	-
pmn001511	C13H18O7	[M-H]-	3-Hydroxy-5-Methylphenol-1-O-Glucoside	Phenolic acids	Phenolic acids	-	98206.2	128105	118458	125723	126799	96396.6	68099.7	62383.1	58557.7	70198.6	56576.4	65482.4	62930.9	69696	73342.1	52223.4	57641	57114.6	95772.5	75412.3	103246	-	-
mws0193	C7H15N3O3	[M+H]+	L-Homocitrulline	Amino acids and derivatives	Amino acids and derivatives	1190-49-4	705080	553141	705497	223816	228740	292818	1.04396e+06	859204	922561	819388	875739	809709	1.20703e+06	1.24316e+06	1.42872e+06	1841840	1.18533e+06	1.47462e+06	1.05996e+06	908331	772154	C02427	-
MWStz083	C10H16N2O2	[M+H]+	Cyclo(D-Val-L-Pro)	Amino acids and derivatives	Amino acids and derivatives	27483-18-7	31588	45564.6	40909.1	91141.9	68835.9	80759.2	61629.3	64221.2	59557.6	57487.4	57485.8	63147.8	108380	95886.6	76302.2	68350.8	59037.3	76300.6	55412.6	71000.7	53858	-	-
pma6455	C5H11O8P	[M-H]-	Ribulose-5-phosphate	Others	Saccharides	4151-19-3	516622	567458	669405	509676	406747	399539	1.71522e+06	1.30855e+06	1.24216e+06	1.24187e+06	2.72512e+06	2.71783e+06	1.87181e+06	2.74057e+06	817374	776165	1.70398e+06	785660	905368	762298	1.05018e+06	C00199	ko00030,ko00040,ko00710,ko00740,ko01100,ko01110,ko01200,ko01230,ko01240,ko01250
Lmbp002592	C27H30O16	[M+H]+	Kaempferol-3,7-O-diglucoside	Flavonoids	Flavonols	25615-14-9	9	9	9	362906	480977	387114	22894.7	12050.9	49883.2	9	9	9	29068.9	17502.7	15538.3	47038.2	20005	50485.2	110584	80794.1	91065.3	-	-
ML10180524	C9H13N3O5	[M+H]+	Cytarabine	Nucleotides and derivatives	Nucleotides and derivatives	147-94-4	602265	690639	831690	585418	582835	984208	1.6268e+06	1.39083e+06	3.22583e+06	2.18359e+06	1.4623e+06	914105	3.51312e+06	3.6944e+06	2.23516e+06	1.51801e+06	1.6278e+06	1.37726e+06	1.16009e+06	1.15022e+06	1.51104e+06	C02961	-
MWSmce295	C9H12N2O6	[M+H]+	1-beta-D-Arabinofuranosyluracil	Nucleotides and derivatives	Nucleotides and derivatives	3083-77-0	224853	276377	210240	226906	323034	235214	453036	549028	441835	396964	423136	360745	622667	628770	557048	404790	429021	353369	317103	388477	439905	-	-
Lmtn002233	C15H20O8	[M-H]-	Androsin	Phenolic acids	Phenolic acids	531-28-2	70636.3	87380.7	83265.1	261910	113475	273600	52385.4	48859.2	62278.7	66852.2	53586.5	44398.3	54782.2	47745.9	55177.5	79477.5	216835	84494	83073.7	60711.1	67902.4	-	-
MW0155250	C17H25N3O4	[M+H]+	Phe-Leu-Gly	Amino acids and derivatives	Amino acids and derivatives	-	281753	302821	320589	269874	210956	282933	577786	522846	566300	446663	630268	606564	616436	548022	510706	623125	607965	654541	381371	497289	525088	-	-
Wasn006882	C20H18O10	[M-H]-	2,5-Dibenzoylglucaric acid	Phenolic acids	Phenolic acids	-	804396	779960	890829	1.123e+06	1.08739e+06	1.09687e+06	516264	521928	502531	445107	466814	499163	517958	576842	586497	555422	556666	555869	428144	593109	550585	-	-
Lacp008012	C21H20O4	[M+H]+	3-Hydroxy-9-methoxy-10-(3,3-dimethylallyl)pterocarpene	Flavonoids	Other Flavonoids	-	317842	192030	232667	201071	225260	262302	850240	747732	718404	1.22553e+06	1.23321e+06	1.30107e+06	9.75461e+06	8.9566e+06	9.49331e+06	9.74854e+06	9.53618e+06	8.92096e+06	5.94134e+06	4.34405e+06	4.76019e+06	-	-
Hmqp001042	C10H20O6	[M+H]+	Butyl beta-D-glucoside	Others	Saccharides	5391-18-4	218321	252970	255071	242559	245160	246746	457240	441703	465364	450416	488887	462627	474553	524164	508512	517665	493693	521056	340159	471188	447556	-	-
pme3083	C8H7NO3	[M-H]-	2-(Formylamino)benzoic acid	Phenolic acids	Phenolic acids	3342-77-6	390540	154829	357120	125483	132688	164225	327728	288491	335878	343483	369918	354844	286877	337302	319503	324522	326286	703405	250548	210818	295020	C05653	ko00380,ko01100
Zmhn002032	C28H34O15	[M-H]-	4-O-(6'-O-Glucosylcaffeoylglucosyl)-4-hydroxybenzyl alcohol	Phenolic acids	Phenolic acids	-	22520.5	10005	20728.2	30878.5	16675	63436.6	14548.3	32527.7	34341.1	48985.5	50477.2	30032.5	84401.9	84475.6	68586.9	107441	81716.2	87342.2	54979.1	39141.9	50046.5	-	-
Yalp000545	C6H11NO2	[M+H]+	N-Methyl-L-proline	Amino acids and derivatives	Amino acids and derivatives	475-11-6	18649500	8.21008e+06	1.08536e+07	2.82497e+07	8.50448e+07	3.97126e+07	1.17351e+07	1.10332e+07	1.10253e+07	2.72909e+07	2.77196e+07	58469905	9.7607e+06	6.59899e+06	7.75155e+06	13373745	10593510	9.07412e+06	1.97536e+07	1.54964e+07	1.44736e+07	C22223	-
pma0149	C15H16O9	[M+H]+	Sinapoyl malate	Phenolic acids	Phenolic acids	92344-58-6	208102	181208	187001	229677	197594	156199	93792.7	89242.3	127801	153420	14056.6	145968	56435.3	45650.7	51535	51871.5	76574.1	33371.5	99437.6	131739	138935	C02887	ko00940,ko01110
MWS80006	C18H32O4	[M-H]-	9-Hydroperoxy-9Z,11E-Octadecadienoic Acid	Lipids	Free fatty acids	-	32742.6	14175.9	71634	28475.7	35388.2	67867.5	84077.5	59239.9	92761.4	82437.4	34099.8	34382.6	121209	118975	151665	88338.6	97511.2	89054.6	58209.2	59831.1	78464.9	-	-
MWSslk135	C10H8O4	[M+H]+	7,8-Dihydroxy-4-methylcoumarin	Lignans and Coumarins	Coumarins	2107-77-9	63350	196744	171522	291889	226191	74445.9	777120	425583	358444	404271	455242	491365	663153	467961	507387	611536	548419	746837	341165	246113	269479	-	-
Lmsn000381	C12H22O11	[M-H]-	D-Maltose*	Others	Saccharides	69-79-4	3.23174e+06	2.56415e+06	3.96165e+06	2.87502e+06	2.91018e+06	3.01557e+06	1.27826e+07	1.83799e+07	1.45503e+07	1.43949e+07	1.58909e+07	1.53483e+07	7.81769e+06	8.58095e+06	8.77403e+06	7.40628e+06	5.9566e+06	7.99585e+06	1.09533e+07	9.39554e+06	7.70295e+06	C01971	-
MWS0813	C5H7NO3	[M-H]-	5-Oxoproline*	Amino acids and derivatives	Amino acids and derivatives	149-87-1	2873.87	5005	3022.02	8340	41209	31290.3	8340.97	8796.59	10928.7	11484.6	935.868	18340	14969.5	14245.2	10914.8	8009.27	6120.22	5092.9	12208.1	13636.5	17047.7	C02237	ko00470,ko01100
pme1786	C29H35O17+	[M]+	Malvidin-3,5-di-O-glucoside (Malvin)	Flavonoids	Anthocyanidins	-	93370	97615.9	83151.6	57284.6	205324	208486	27294.9	57324	54963.4	38945.5	46855.6	33950.9	71041.7	135050	125142	30034.8	46056.6	77401.9	84116.9	116042	90440.6	C08718	-
MWS201470	C11H23N5O3S	[M+H]+	Met-Arg	Amino acids and derivatives	Amino acids and derivatives	60461-10-1	66154	74866.6	68300.3	82233.1	57789.1	67005.4	162752	162206	148653	210486	153860	194676	121907	123558	139021	136385	150655	147598	129394	144044	101140	-	-
mws0889	C4H8O5	[M-H]-	D-Threonic Acid	Others	Saccharides	3909-12-4	157045	182828	176927	180130	163717	186891	83001.8	61637.4	67491.6	69769.9	65230.3	67969.1	50758.7	34918	69792.6	52156	56695.7	64406.9	72052.2	100266	78948.8	C21649	-
MWSmce274	C7H8O2	[M-H]-	Salicyl Alcohol	Phenolic acids	Phenolic acids	90-01-7	49582.3	59557.5	44497.2	88862.8	73601.3	85778	56421	68072.3	53704.3	30745.5	41725.2	42279.3	46572.7	48011.1	49317.7	48280.9	41701.1	36827.4	55026.1	39048.7	44430.6	C02323	-
Wafn002491	C16H18O11	[M-H]-	2-O-Feruloylglucaric Acid	Phenolic acids	Phenolic acids	-	43745.9	59946.6	42131.2	95651.7	104884	107337	45215	37154.2	36298.6	30017.5	39967.5	49721.9	54261.1	60192.1	78632.8	53400.2	46153.9	47902.9	33439.1	45540.4	34604.1	-	-
MWS201469	C11H21N5O5	[M+H]+	Glu-Arg	Amino acids and derivatives	Amino acids and derivatives	7219-59-2	458074	470236	565782	442108	594335	444866	1.25913e+06	1.48211e+06	852277	921008	830907	1.00891e+06	1.26712e+06	739401	1.59677e+06	1.56029e+06	739319	884486	843018	1.06136e+06	754411	-	-
Lmbn004847	C10H12O3	[M-H]-	4-Methoxyphenylpropionic acid	Phenolic acids	Phenolic acids	-	9	9	9	14787.7	16783.1	17355.6	36746.8	18595.6	76690	113385	101710	46740.5	34711.2	105045	32399.2	9	9	9	38012.8	26432.8	31159.5	-	-
Hmcp002207	C22H22O12	[M+H]+	Isorhamnetin-7-O-glucoside (Brassicin)*	Flavonoids	Flavonols	6743-96-0	118592	87676.4	115971	76690	203337	156180	9	9	9	80025	167953	99268.4	164400	71144.8	106191	9	9	9	111710	155186	116682	-	-
Lmjp003044	C22H22O12	[M+H]+	Isorhamnetin-3-O-Glucoside*	Flavonoids	Flavonols	5041-82-7	118592	87676.4	115971	76690	203337	156180	9	9	9	80025	167953	99268.4	164400	71144.8	106191	9	9	9	111710	155186	116682	-	-
MWS201466	C16H19N3O3	[M+H]+	Pro-Trp	Amino acids and derivatives	Amino acids and derivatives	35310-39-5	30879.4	32244.6	13253.1	37386.3	44026.5	18339.8	111505	133427	158539	135444	126958	134207	186487	226042	201741	145264	137865	132209	101101	107673	74465.3	-	-
Lmqn000432	C9H19O11P	[M-H]-	1-(sn-Glycero-3-phospho)-1D-myo-inositol	Others	Saccharides	-	151504	156190	145277	87817.6	110359	100662	262139	283915	248263	316278	359749	340303	360347	287800	237974	352037	350551	338100	270085	262156	188127	-	-
Lamp000484	C5H9NO2	[M+H]+	4-Methylazetidine-2-Carboxylic acid*	Alkaloids	Alkaloids	1779725-63-1	209174	284220	181955	284792	323047	264464	644165	687185	734728	712214	716005	681093	9	9	9	1.0508e+06	1.02009e+06	951279	509062	616838	743719	-	-
mws1589	C18H32O16	[M-H]-	D-Panose*	Others	Saccharides	33401-87-5	9	9	9	9	9	9	118166	105525	75793.5	124432	177461	129798	87002.3	130313	113898	97029.2	82148.1	82114.1	69249.5	63976.4	47423.9	C00713	-
mws1409	C15H22N2O18P2	[M-H]-	Uridine-5'-diphosphoglucuronic acid	Nucleotides and derivatives	Nucleotides and derivatives	-	221290	198513	255241	269559	201843	197985	218571	123732	64013.5	162782	183437	68612.9	73367.6	50942	157442	65465.9	67222.8	57181	106317	124868	154849	-	-
MWS201461	C12H25N5O3	[M+H]+	Leu-Arg	Amino acids and derivatives	Amino acids and derivatives	26607-15-8	795409	920766	1319420	616846	758181	579100	2.16355e+06	2.59064e+06	2.82564e+06	2.73635e+06	3815450	4704810	1.98778e+06	1.76374e+06	2.02027e+06	1.95044e+06	2.49878e+06	1.82296e+06	1.54344e+06	1.90374e+06	2.26983e+06	-	-
Lmtn000940	C14H18O10	[M-H]-	1-O-(3,4-Dihydroxy-5-methoxy-benzoyl)-glucoside	Phenolic acids	Phenolic acids	-	489056	325264	432273	500991	532157	533949	495590	366289	693039	703288	522427	613495	1.23419e+06	786901	1.01173e+06	356998	1.21394e+06	702252	531151	785514	688792	-	-
MWS0442	C18H32O16	[M+Na]+	Maltotriose	Others	Saccharides	1109-28-0	9	9	9	9	9	9	1.44218e+07	2.55756e+07	1.95988e+07	2.63562e+07	2.2752e+07	2.77511e+07	3.05137e+07	3.26514e+07	2.49038e+07	2.67492e+07	3.22399e+07	2.49725e+07	1.13172e+07	1.40955e+07	1.67316e+07	C01835	ko02010
mws0145	C8H8O3	[M-H]-	O-Anisic acid (2-Methoxybenzoic acid)*	Phenolic acids	Phenolic acids	529-75-9	6215.29	6222.62	9547.24	5551.2	3626.26	12118.2	17940.9	18340	17551.6	10172.5	13340	8340	22172.6	16668.4	22569.3	23586	28340	14099.6	18411.8	14092.4	12853.4	-	-
MWS1846	C8H8O3	[M-H]-	Phenoxyacetic acid*	Phenolic acids	Phenolic acids	122-59-8	6215.29	6222.62	9547.24	5551.2	3626.26	12118.2	17940.9	18340	17551.6	10172.5	13340	8340	22172.6	16668.4	22569.3	23586	28340	14099.6	18411.8	14092.4	12853.4	C02181	-
Hmfn000531	C6H8O6	[M-H]-	L-Ascorbic acid (Vitamin C)	Others	Vitamin	50-81-7	84204.2	115276	103345	221172	326678	197379	210263	238894	176680	208943	308465	126850	259643	135746	139098	288244	142870	238848	260771	181982	198876	C00072	ko00053,ko00480,ko01100,ko01110,ko01240
Cmsp003083	C26H32O11	[M+H]+	Dehydrodiconiferyl alcohol-4-O-glucoside	Lignans and Coumarins	Lignans	107870-88-2	40392	64241.4	46178.7	53947.1	48726.3	82603.4	85447.5	86067.2	67920.9	106678	105334	122864	167970	202141	181450	172154	177580	208131	120623	88720.8	130924	-	-
Zmyn000110	C6H14NO8P	[M-H]-	D-Glucosamine 1-phosphate	Others	Saccharides	2152-75-2	242717	249252	231156	163739	156434	181275	438509	416208	390901	278721	235277	273544	565475	403031	455388	473854	445799	541674	250983	356014	266466	C06156	ko00520,ko01100,ko01250
Lmhn003246	C24H22O13	[M-H]-	Sinapoylcaffeoyltartaric acid	Phenolic acids	Phenolic acids	-	20831.6	34479.2	33991.9	17568.6	20671.1	10788.1	35010	18155.7	10495.1	18340	28340	9085.45	12691.1	19317.7	11584	11670	10788.1	18340	25407.2	18162.1	26675	-	-
mws4114	C20H18O4	[M+H]+	3,4-Didehydroglabridin	Flavonoids	Other Flavonoids	214283-58-6	18078.8	12189.6	8216.32	4274.43	5601.8	5088.45	15983.8	18151	19763.1	36403.4	36269.8	47148.7	114677	119338	124042	110149	122168	115365	63709.5	46265.2	45545	-	-
mws1051	C15H23N6O5S+	[M]+	S-Adenosylmethionine	Amino acids and derivatives	Amino acids and derivatives	485-80-3	7.17243e+06	1.03196e+07	2.07662e+07	1.9605e+07	20709495	20557995	1.69473e+07	1.66484e+07	1.2306e+07	1.13328e+07	1.14754e+07	1.73449e+07	1.27412e+07	8.81309e+06	1.14282e+07	7.14043e+06	8.13542e+06	1.13566e+07	1.4486e+07	1.08643e+07	1.00809e+07	-	-
mws0097	C20H22O6	[M-H]-	Pinoresinol	Lignans and Coumarins	Lignans	487-36-5	22987.2	16644.4	19797.8	28191.2	23540.6	26170.8	43043.1	43709.9	40757.4	75489.9	74875.5	64368.5	58815	57429.9	50367	47909.4	51794.6	50083.5	32728.3	47295.1	47482.3	C05366	ko00999,ko01100,ko01110
Ljmp121502	C15H20O4	[M+H]+	Mansonone Q	Terpenoids	Sesquiterpenoids	-	54661.6	17128.5	43528.4	13903.8	12450.7	28058.4	335548	328945	281473	314994	314930	290630	182715	176979	247516	115660	158530	121901	117562	139717	175490	-	-
pme2125	C18H32O16	[M-H]-	Raffinose*	Others	Saccharides	512-69-6	30615.3	6670	11561.8	17330.9	23989.2	18514.4	678655	433814	346940	560246	1.06873e+06	675295	381009	866214	654898	479581	417503	520067	380954	316370	251403	C00492	ko00052,ko01100,ko02010
mws2125	C3H5O6P	[M-H]-	Phosphoenolpyruvate	Organic acids	Organic acids	138-08-9	861499	1.43006e+06	1.21174e+06	1.22275e+06	1.55545e+06	1.62309e+06	551650	675242	653760	330511	413287	584318	822609	785294	1.13318e+06	810935	484459	247715	497419	392504	596395	C00074	ko00010,ko00020,ko00400,ko00440,ko00620,ko00710,ko00999,ko01100,ko01110,ko01200,ko01230,ko01240
Zmyn004732	C18H30O3	[M-H]-	2R-hydroxy-9Z,12Z,15Z-octadecatrienoic acid	Lipids	Free fatty acids	-	463025	462306	706376	387050	346465	395415	629620	608523	739312	574640	563266	543429	606475	653599	653026	728370	705270	1.04863e+06	808503	542640	784748	C16342	ko00592
MW0153498	C14H28N6O5S1	[M+H]+	Met-Arg-Ser	Amino acids and derivatives	Amino acids and derivatives	-	68720	51914.7	66220.7	80622.6	95323	46221.7	93834.8	94867.5	77612.8	38718.7	62446	76778.3	17731	35717.3	31425.2	28340	38345	70020	93337.8	95662.7	64326.3	-	-
Lmmn000214	C18H32O15	[M-H]-	Solatriose	Others	Saccharides	528-40-5	64555.8	28087.7	51882.9	8240.7	26029.8	24286.2	89747.9	131684	78384.8	47069.7	25529.9	33282.5	118871	92826.8	68729	65444.4	47871.6	39081.4	41763.3	59705.5	43087.6	-	-
MWSHC20139	C18H16O6	[M+H]+	Isoamericanin A	Phenolic acids	Phenolic acids	109063-85-6	113385	207729	286193	268579	208131	190201	292935	480166	448551	140644	102537	115434	347795	306759	338462	45169.3	81796.1	125978	220093	160818	245869	-	-
Zmmp003920	C17H23N3O3	[M+H]+	Ile-Trp	Amino acids and derivatives	Amino acids and derivatives	13589-06-5	299839	272890	415741	9	9	9	9	9	9	1.57372e+06	1.4639e+06	1.92093e+06	1.86361e+06	1.41641e+06	1.64847e+06	1.772e+06	1.71687e+06	1.8549e+06	1.32989e+06	1.3079e+06	892291	-	-
Zmyn000083	C6H14O12P2	[M-H]-	D-Glucose 1,6-bisphosphate	Others	Saccharides	10139-18-1	48414.3	37085.1	45205.3	30906.1	33658.1	48848.3	100572	102741	125518	70774.3	65410.1	79877.8	124075	154550	186955	76027.4	79648.6	101402	89229.5	63778	97363.9	C01231	ko00500,ko01100
mws1333	C12H22O11	[M-H]-	Melibiose	Others	Saccharides	585-99-9	1.0113e+06	754362	865371	872141	853055	1.01546e+06	5.50741e+06	4.40808e+06	4.40386e+06	4.91328e+06	5.81059e+06	4.9574e+06	2.52568e+06	3.84983e+06	2.99198e+06	2.4392e+06	2.37027e+06	2.18295e+06	3.34678e+06	2.45436e+06	2.29436e+06	C05402	ko00052,ko01100,ko02010
Zmgn000217	C5H6O4	[M-H]-	Itaconic acid	Organic acids	Organic acids	97-65-4	39714.2	45682.7	21165	74036.7	75515.5	46226.7	25948	26219.3	12984	27000.6	25441.1	29514.1	31803.1	5712.85	14729.9	24279.7	14183.3	21063.2	25201.8	38335.3	36907.6	C00490	ko00660,ko01100
Zmqp002952	C33H41O21+	[M]+	Delphinidin-3-O-rutinoside-7-O-glucoside	Flavonoids	Anthocyanidins	-	73067.1	81626.6	54193.9	40746.5	82979.6	125627	64945.4	34018.6	47438.1	64073.8	55337.3	96195.8	9	9	9	62297.8	71991.8	131464	86635	55680.1	72288.2	-	-
MWSslk254	C27H30O15	[M+H]+	Kaempferol-3-O-glucorhamnoside*	Flavonoids	Flavonols	40437-72-7	81855.2	91700	115050	674935	165100	280288	111715	67581.7	47355.1	51680	130263	87623.4	80035.3	276940	265250	213500	148415	80622	129021	198475	187994	-	-
pmp001225	C20H18O5	[M+H]+	Wighteone; Erythrinin B	Flavonoids	Isoflavones	51225-30-0	30616.4	55542.3	25280	36024	35766	35926.4	49942.1	33011	38532.2	46465.9	41095.2	64884.6	115598	55162.8	103388	70592	75638.9	99095.3	44336.1	67935.3	52413.9	C10542	-
Hmgp002327	C11H9NO2	[M+H]+	3-amino-2-naphthoic acid*	Alkaloids	Alkaloids	-	470036	457275	423320	400195	439337	372220	881744	900466	918756	918498	832268	881972	965838	958664	902706	1.14702e+06	1.12485e+06	1.12559e+06	1.08969e+06	788725	735735	-	-
MW0151642	C16H29N3O6	[M+H]+	Ile-Val-Glu	Amino acids and derivatives	Amino acids and derivatives	-	501388	367094	539583	435414	289646	392815	1.89792e+06	1.66551e+06	2.01011e+06	2.08664e+06	2.2398e+06	2.12868e+06	2.07662e+06	2.16209e+06	1.98667e+06	2.22032e+06	2.08976e+06	2.09897e+06	1.47358e+06	1.35679e+06	937376	-	-
mws0582	C11H19N3O6S	[M+H]+	S-(Methyl)glutathione	Amino acids and derivatives	Amino acids and derivatives	2922-56-7	507053	543476	581492	544964	498427	505972	407092	315075	315087	271193	158008	285778	366326	406356	453886	386038	371797	372892	535873	366388	371649	C11347	-
mws0248	C9H12N2O6	[M-H]-	Uridine	Nucleotides and derivatives	Nucleotides and derivatives	58-96-8	589189	455952	378164	481252	440220	459564	868191	1.2128e+06	1.07023e+06	863329	770371	1.12575e+06	1.2922e+06	1.17235e+06	1.03371e+06	1.14423e+06	1.08647e+06	823792	666003	1.03589e+06	765902	C00299	ko00240,ko01100,ko01232,ko02010
mws2220	C22H18O11	[M-H]-	Gallocatechin 3-O-gallate	Flavonoids	Flavanols	5127-64-0	41266	27407.2	20852	9689.9	8639.11	8297.48	4893.26	4466.98	5851.7	18838.6	9600.4	13460.8	12374.3	2243.14	8048.04	21675	5356.29	6366.87	13340	14753.7	9121.71	-	-
Lmbp003208	C17H20O10	[M+H]+	Fraxidin-8-O-glucoside	Lignans and Coumarins	Coumarins	-	170105	146278	155448	211113	195613	206201	280792	308574	265405	356847	348557	314354	525114	558312	484581	533495	473705	554821	290768	287839	428946	-	-
Hmpp002612	C27H30O16	[M+H]+	Luteolin-7-O-gentiobioside	Flavonoids	Flavones	-	6670	62853.2	41755.1	1.14663e+06	935739	482140	52084.9	31907.9	29362.8	42123.4	12964.5	39331.8	9	9	9	43425.3	92085.9	44714.1	170937	106710	166359	-	-
mws0282	C11H12N2O2	[M-H]-	L-Tryptophan	Amino acids and derivatives	Amino acids and derivatives	73-22-3	180065	173613	164678	203009	178842	178911	393026	376601	400948	396889	376148	353321	412521	398795	409782	499634	519370	502152	486003	330433	321370	C00078	ko00260,ko00380,ko00400,ko00966,ko00970,ko01100,ko01110,ko01210,ko01230,ko01240
Zazp002547	C11H12N2O2	[M+H]+	cyclo-(Gly-Phe)	Amino acids and derivatives	Amino acids and derivatives	10125-07-2	1.04399e+06	986251	967491	1.08312e+06	1.08712e+06	885018	2.40838e+06	2.20734e+06	2.02435e+06	2.21843e+06	2.26346e+06	2.02857e+06	2.51278e+06	2.40538e+06	2.32592e+06	2.7458e+06	2.82395e+06	2.87769e+06	2.77255e+06	1.9576e+06	1.77928e+06	-	-
pme0500	C18H32O16	[M-H]-	D-Melezitose	Others	Saccharides	597-12-6	18340	6236.78	6672.67	5392.04	11200.7	8909.78	95755.5	556090	93810.3	37839.2	48524.6	42418.2	559435	85502.7	67227.9	213500	53469.4	27641.1	74363.5	74374.2	46742.4	C08243	-
MWS201405	C15H18N4O4	[M+H]+	His-Tyr	Amino acids and derivatives	Amino acids and derivatives	35979-00-1	48953.2	43367.7	57484.3	90035	68760.7	93370	203066	277181	188922	432325	201104	204631	153251	176908	222542	251895	180334	133815	122825	201627	187690	-	-
MWSslk076	C6H5NO3	[M+H]+	Nicotinic acid N-oxide	Alkaloids	Pyridine alkaloids	2398-81-4	20005	15564.2	15353.3	16237.2	16117.7	11908	8401.23	6595.89	10506.6	18844.1	11205.9	4560.26	7229.9	6930.9	8964.7	11221.9	10005	10005	5172.52	5938.63	8240.18	-	-
Zmjp003463	C26H28O14	[M+H]+	Vitexin-2''-O-xyloside	Flavonoids	Flavones	-	39761.1	33342.9	78027.4	70543.3	90434.8	93004	61527.1	170105	155090	66635.7	133400	70421.5	61557.2	65412.8	56382.6	353775	180316	145066	80754.8	53222.9	88506.1	-	-
pmb2657	C10H18N4O6	[M-H]-	Argininosuccinic acid	Organic acids	Organic acids	2387-71-5	43311.2	24820.5	18059.8	24278.1	20311	24356.9	47039.5	45511.3	37132.1	38011.3	43563.9	41431.4	47628.7	60196.6	34591.5	42757.8	61242.2	56540	30559.3	31253.8	47094.1	C03406	ko00220,ko00250,ko01100,ko01110,ko01230
pma1751	C12H15NO7	[M+H]+	N-(beta-D-Glucosyl)nicotinate	Others	Vitamin	-	41680	46680	49250.3	137502	60158	110849	110280	88600.8	37203.1	91499.4	79756.8	56685	106876	117529	71690	111254	111675	110881	114893	91421.2	67035.9	-	-
Zmyn002321	C7H8O	[M-H]-	4-Methylphenol	Phenolic acids	Phenolic acids	106-44-5	6490.46	4351.97	5590.66	15005	8340	10005	5580.72	8687.41	4883.43	4961.67	3100.81	2481.76	7465.6	10577.1	4342.62	8485.39	11816.6	13932.6	4342.62	6059.84	7483.48	C01468	ko01100
Cmpp007319	C15H16O4	[M+H]+	7-Methoxy-5-Prenyloxycoumarin	Lignans and Coumarins	Coumarins	35590-41-1	30700.9	47174.7	46242.4	25228.5	34129.7	36579.9	58392.4	55324	63326.9	52758.5	47867.1	49714.7	62329.4	78889.9	73632.2	93975.4	69817	92970.1	34843.6	60216.7	48705.5	-	-
Hmtn001120	C14H20O8	[M-H]-	5-(2-Hydroxyethyl)-2-O-glucosylphenol	Phenolic acids	Phenolic acids	-	1.90169e+06	1.16539e+06	570054	4.26075e+06	1.55894e+06	753866	4.18349e+06	3.03747e+06	2.15734e+06	2.0145e+06	2.47967e+06	5.47282e+06	4.26808e+06	3.27225e+06	7.71334e+06	3.98886e+06	1.88812e+06	2.67216e+06	1.86824e+06	3.25434e+06	2.80133e+06	-	-
Hmjp003123	C21H18O13	[M+H]+	Quercetin-5-O-glucuronide	Flavonoids	Flavonols	-	47597	73401.1	46354.2	25247.4	34606.7	34729.9	98804.2	114939	68231.4	46971.5	58078.6	86457.6	44740.9	104764	120767	53354.6	75942.5	60136.1	55354.5	96515.7	78696.9	-	-
Zmjp000966	C10H13N5O4	[M+H]+	Vidarabine	Nucleotides and derivatives	Nucleotides and derivatives	5536-17-4	1.88581e+06	1.41764e+06	1.99788e+06	1.94396e+06	1.50845e+06	1.86269e+06	3.00056e+06	2.11477e+06	2.79583e+06	3.22456e+06	3.77618e+06	3.3816e+06	2.84236e+06	2.87251e+06	2.9209e+06	5.06409e+06	4.39917e+06	5.41871e+06	3.49427e+06	2.36583e+06	2.13761e+06	-	-
pmp000589	C24H22O15	[M+H]+	Quercetin-7-O-(6''-malonyl)glucoside	Flavonoids	Flavonols	-	285802	395555	260796	267393	279593	224555	454060	323705	342080	367145	442360	264925	1.35662e+06	1.22555e+06	1.40744e+06	1.55011e+06	1.47655e+06	1.52493e+06	584988	725175	410140	-	-
Zmjp009119	C19H18O8	[M+H]+	Chrysosplenetin (5,4'-Dihydroxy-3,6,7,3'-tetramethoxyflavone)	Flavonoids	Flavones	603-56-5	6670	14864.5	13790.1	6400.26	12551.7	19601.6	30121.6	15483.9	22043.5	120086	107765	101478	115817	128170	84944.2	32348.4	38044	38939.1	59287.3	61720	35639	C10030	-
Hmmp001310	C11H9NO2	[M+H]+	3-Indoleacrylic acid*	Alkaloids	Plumerane	1204-06-4	491477	426455	366712	403117	465884	403172	972694	791560	874153	873069	811223	839833	893459	935996	910027	1.00169e+06	1.08728e+06	1.1636e+06	1.23783e+06	830946	739133	C21283	-
Zmbp002538	C11H12N2O2	[M+H]+	1-Methoxy-indole-3-acetamide	Alkaloids	Plumerane	-	959956	1.04392e+06	896543	1.02985e+06	1.15053e+06	880164	2.13456e+06	2.10718e+06	2.25163e+06	2.14577e+06	2.01758e+06	2.19904e+06	2.3336e+06	2.49125e+06	2.39407e+06	2.84878e+06	2.69025e+06	2.84826e+06	2.79955e+06	1.83368e+06	1.69907e+06	-	-
mws1599	C6H8N2	[M+H]+	2-Picolylamine	Alkaloids	Pyridine alkaloids	3731-51-9	50796.5	59599.5	54307.3	59679.7	11670	88237.4	31546.5	26092.3	26873.9	15005	56685	30104.2	28629.4	23368.2	25123.7	19277.3	8340	38563.3	62523.6	58350	35045.8	C17926	-
Hmdp103165	C33H40O19	[M+H]+	Clitorin	Flavonoids	Flavones	55804-74-5	20005	13660.1	21600.9	455273	458726	488673	17581.8	10330.5	13340	33340	30442	15005	37329.7	40585	28711.1	20301.9	81695	45010	180120	110988	110662	-	-
MWS20627g	C9H12N2O2	[M+H]+	L-Tyrosinamide	Amino acids and derivatives	Amino acids and derivatives	4985-46-0	41411.8	65883.4	62587.8	77614.1	50735.8	39542.3	96664.8	96672.9	210201	70247.6	102718	127587	93335.8	63164.6	50863.4	47708.4	65902	90748.2	77990.3	100027	53481.1	-	-
pmp001106	C27H30O15	[M+H]+	Vitexin-2''-O-glucoside	Flavonoids	Flavones	61360-94-9	160466	223515	102481	646658	173296	231860	368594	578686	298927	726073	710015	659779	500091	301817	748635	377032	572235	317460	315605	522361	323705	C04024	ko00944
pmp000091	C23H24O9	[M+H]+	1,3-O-Diferuloylglycerol*	Phenolic acids	Phenolic acids	83008-46-2	162770	147952	139821	39253.1	15647.1	19404.1	276398	205391	368885	68586	51593.4	41257.5	21352.3	28787.1	29522.7	29112.3	27709.6	60737.8	105000	107643	58569	-	-
Hmbp006861	C23H24O9	[M+H]+	1,2-O-Diferuloylglycerol*	Phenolic acids	Phenolic acids	-	162770	147952	139821	39253.1	15647.1	19404.1	276398	205391	368885	68586	51593.4	41257.5	21352.3	28787.1	29522.7	29112.3	27709.6	60737.8	105000	107643	58569	-	-
pmb0751	C16H16O7	[M+H]+	5-O-(p-Coumaroyl)shikimate	Phenolic acids	Phenolic acids	-	33340	21675	28340	55015	10817.4	21675	55006.3	52910.8	76638.5	27933.6	54991.5	55668.3	45101.2	28423.2	24647	46645.7	50059.3	37496.7	17254.2	29853.3	32377.5	C02947	ko00940,ko00941,ko00945,ko01100,ko01110
pme1119	C10H12N4O5	[M+H]+	Inosine	Nucleotides and derivatives	Nucleotides and derivatives	58-63-9	115096	94793.7	113619	126806	118615	103854	150900	154209	161437	259737	257960	228130	156845	79067.7	185587	229602	61285.5	213136	143902	175008	91578	C00294	ko00230,ko01100,ko01232,ko02010
MWS3035	C6H11NO4	[M-H]-	N-Methyl-L-Glutamate	Amino acids and derivatives	Amino acids and derivatives	35989-16-3	5582.38	6670	6275.14	1555.1	5343.56	10005	34525.8	41011.5	33214.5	12842.1	13870.7	14902.1	47569.4	45708.5	51906.7	37292.6	41988.5	36938.1	17467.7	15371.3	26962.1	C01046	ko01100
ML10171848	C5H8O5	[M-H]-	D-Arabinono-1,4-lactone*	Others	Saccharides	2782-09-4	189125	276613	353815	421734	396737	733412	405451	201651	329124	341155	532850	218106	597072	629629	513073	665277	797763	616162	363720	576465	334269	C00652	ko00053,ko01100
pme2773	C7H14N2O4S	[M+H]+	L-Cystathionine	Amino acids and derivatives	Amino acids and derivatives	56-88-2	15452.9	11670	12293.5	12038	15005	6618.62	30874.8	22143.2	26427.2	55744.5	31627.9	32898.6	6670	20965.5	37384.2	44576.8	21675	37378.4	19304.4	24375.3	12682.7	C02291	ko00260,ko00270,ko01100,ko01110,ko01230,ko01240
pmn001375	C26H32O12	[M-H]-	1-Hydroxypinoresinol-1-O-Glucoside	Lignans and Coumarins	Lignans	81495-71-8	25847.1	26740.6	14207.9	31160	24515.2	25005	34750.5	30372.3	34773.5	33687.4	26704	24999.3	47490.2	70005.7	77585.5	44097	52276.2	45405.2	37256	24054	46571.4	-	-
Lmzp003012	C18H18O6	[M+H]+	3-Hydroxy-4',5,7-Trimethoxyflavanone	Flavonoids	Flavanonols	76792-94-4	1.04247e+06	1.50998e+06	581488	888857	1.15119e+06	1.21664e+06	924356	502765	386386	996340	485491	873568	464219	523792	487854	462321	452458	514607	540434	954984	1.04697e+06	-	-
MWS201451	C11H18N4O3	[M+H]+	Val-His	Amino acids and derivatives	Amino acids and derivatives	13589-07-6	27529	34804.2	42465.5	61099.2	57226.2	47590.1	77051.7	41720.1	63323.1	52106.1	104485	76870.1	96678.7	131133	134325	112433	90724.9	81538.9	45309.1	77786.6	88423	-	-
mws0236	C2H7NO3S	[M-H]-	2-Aminoethanesulfonic acid	Organic acids	Organic acids	107-35-7	23340	13593	13663.9	10005	11502.8	11326.8	55248	61786.9	52135.1	68299.1	66728.1	59340.6	78305.8	56627.5	55015	86310.6	110900	78552.7	85149.4	52733.9	46410.7	C00245	ko00430,ko00920,ko01100,ko02010
HJAP128	C34H42O20	[M+H]+	Isorhamnetin-3-O-rutinoside-7-O-rhamnoside	Flavonoids	Flavonols	-	11670	5855.85	13688.2	16675	6456.56	3340	16675	6670	4548.49	8340	8340	12599.6	80010.1	58531.5	41490.8	11669.7	21675	5005	6458.5	12344.5	12975	-	-
pme1194	C9H13N3O4	[M+H]+	2'-Deoxycytidine	Nucleotides and derivatives	Nucleotides and derivatives	951-77-9	43072.5	38345	47040	72776	92760.8	66511	106863	40183.9	54615.2	66168.4	84297.7	54114.3	85693.1	92265.8	107590	79667.9	97451.3	65866.9	85376.5	86734.6	43677.8	C00881	ko00240,ko01100,ko01232,ko02010
pmb2654	C19H27NO12	[M-H]-	Anthranilate-1-O-Sophoroside	Phenolic acids	Phenolic acids	-	7787.17	16815.5	8825.35	13741.6	13978.5	9946.63	87404.5	86488.7	100640	94487.4	65162.1	79240	69583.8	64214.6	56183.4	50545.3	48428	32966.3	31851.4	40079.4	61982.2	-	-
MWSHY0064	C28H32O16	[M+H]+	Isorhamnetin-3-O-neohesperidoside*	Flavonoids	Flavonols	55033-90-4	32716.9	51680	33312.8	17038.2	12724.5	41680	21140.1	27234.1	29333.7	58030.5	26525.2	26195.5	108432	82825.5	108367	93645.7	55851.1	60841.6	65020	30950.9	50484.7	-	-
pme2435	C6H12O5	[M-H]-	L-Fucose	Others	Saccharides	2438-80-4	97295.4	70562.8	69832	112067	90868	100883	70560.9	40300.1	60007.3	89278.7	128069	91167.2	52491.5	72602	72864.4	54297.4	45668.7	51268.4	150697	72368.7	112429	C01019	ko00051,ko00520,ko01100,ko01250
mws0854	C6H12O5	[M-H]-	Rhamnose*	Others	Saccharides	3615-41-6	97295.4	70562.8	69832	112067	90868	100883	70560.9	40300.1	60007.3	89278.7	128069	91167.2	52491.5	72602	72864.4	54297.4	45668.7	51268.4	150697	72368.7	112429	C00507	ko00051,ko01100
mws1595	C6H12O5	[M-H]-	D-Fucose*	Others	Saccharides	3615-37-0	97295.4	70562.8	69832	112067	90868	100883	70560.9	40300.1	60007.3	89278.7	128069	91167.2	52491.5	72602	72864.4	54297.4	45668.7	51268.4	150697	72368.7	112429	C01018	-
MWSmce221	C10H8O4	[M+H]+	5,7-Dihydroxy-4-methylcoumarin	Lignans and Coumarins	Coumarins	2107-76-8	155603	188832	146172	202457	168323	205949	323299	402714	418955	291082	336998	380631	469067	387811	387648	424574	374428	573443	220681	363247	472455	-	-
pmp000086	C13H16O6	[M+H]+	1-Feruloyl-sn-glycerol	Phenolic acids	Phenolic acids	-	85617	87493.4	80305.1	130346	271930	145801	163516	155090	113180	112537	173692	196810	196810	161765	217393	103935	211830	248555	82575.9	170105	173445	-	-
Jmwn004371	C31H40O16	[M-H]-	4-Hydroxyphenethoxy-8-O-β-D-[6-O-(4-O-β-D-glucopyranosyl)-sinapoyl]glucopyranoside	Phenolic acids	Phenolic acids	-	319204	315075	307587	580103	496690	566476	344859	481710	323190	254699	238104	240962	125834	142398	130803	115720	115958	290300	311103	674935	597925	-	-
Lmyn000160	C8H14O8	[M-H]-	Mucic acid Dimethyl Ester	Phenolic acids	Phenolic acids	-	936098	1.1288e+06	1.13615e+06	1.61554e+06	1.26541e+06	1.55198e+06	587977	597486	526504	471347	519913	600802	627035	591924	626153	513179	562960	749737	653398	1.0993e+06	569007	-	-
MWSHC2047	C28H36O13	[M-H]-	Syringaresinol-4'-O-glucoside; Acanthoside B	Lignans and Coumarins	Lignans	7374-79-0	18852.1	16655	39611.5	25756.1	52193.4	13340	86667.7	53230.4	73355	48344.2	97045.6	52442.8	81695	108380	115050	84291.7	101198	114761	105045	78360	48128.6	C10890	-
Zbqn003748	C9H15NO5	[M-H]-	N-malonylleucine	Amino acids and derivatives	Amino acids and derivatives	-	20462	22665.5	25310.3	60768.3	31232.5	38793.7	27617.7	34465.7	40989.8	64484.9	43874.5	61733.1	46311.7	51478.5	64423.7	90513.2	58735.1	69513.9	83365	53314.4	40070.6	-	-
Lmsp004670	C27H30O15	[M+H]+	Kaempferol-3-O-glucoside-7-O-rhamnoside*	Flavonoids	Flavonols	2392-95-2	93370	135859	100040	318695	372383	176780	111715	88365	61286.3	65020	118390	155090	130065	148305	161445	76962.9	65020	130065	123837	281950	231860	-	-
mws5040	C12H21O11Na	[M+H]+	Turanose	Others	Saccharides	547-25-1	4216.21	16032.7	15005	15213.2	11721.6	20453.8	955277	943040	1.32614e+06	1.24492e+06	920549	830391	869191	837272	767076	700826	529810	710167	816603	481154	410895	C19636	-
pme3732	C9H13N3O5	[M+H]+	Cytidine	Nucleotides and derivatives	Nucleotides and derivatives	65-46-3	853744	892658	1.10059e+06	790930	2058105	715849	5.22225e+06	3.80952e+06	4.194e+06	2.65654e+06	3.11286e+06	3.45079e+06	5.94963e+06	6.81943e+06	6.4394e+06	2.45041e+06	2.62153e+06	3.56093e+06	2.93707e+06	6083955	6786340	C00475	ko00240,ko01100,ko01232,ko02010
Lmlp002990	C27H30O15	[M+H]+	Isosaponarin(Isovitexin-4'-O-glucoside)	Flavonoids	Flavones	19416-87-6	43345	16675	171079	9	9	9	9	9	9	54586.4	87747.9	97272.1	11670	11670	15505.7	33139.2	31675	11670	18214.5	37041.8	21279.8	-	-
mws2368	C8H10O2	[M-H]-	Tyrosol; 4-Hydroxyphenylethanol	Phenolic acids	Phenolic acids	501-94-0	30010	10937.2	29995.3	15868.5	26647.3	33270.6	36720.2	15966.4	14481.7	32569.5	33822.6	30462.2	33177.6	31894.8	38345	9	9	9	19010.2	40010	23929.6	C06044	ko00350,ko01100
mws0242	C8H14O4	[M-H]-	Suberic Acid	Organic acids	Organic acids	505-48-6	9	9	9	9	9	9	9	9	9	494007	225185	576600	399435	397793	470631	496133	595700	602496	482341	362130	205155	C08278	-
Lmrgn03385	C15H22O5	[M-H]-	Dihydrophaseic acid	Terpenoids	Sesquiterpenoids	41756-77-8	246885	111129	280280	137757	123219	347095	2603590	1.07403e+06	1.02428e+06	1.07756e+06	2598500	2693575	1.28485e+06	1.32385e+06	1.29014e+06	1.11741e+06	2960465	2788715	894531	2017530	2059795	C15971	ko00906
MWSmce370	C8H8O3	[M-H]-	4-Hydroxyphenylacetic acid*	Phenolic acids	Phenolic acids	156-38-7	70404.5	63230.4	55577.2	72468.4	67190.2	83927.9	356186	296814	314920	85631.7	97440.8	90157.7	69843.6	73355.5	89599.8	82561.5	89529.2	90665.7	39748.6	94972.5	77830	C00642	ko00350,ko00360,ko01100
pme3705	C6H10O7	[M-H]-	D-Glucoronic acid*	Others	Saccharides	6556-12-3	1.59641e+06	1.67634e+06	1.51043e+06	861850	1.52738e+06	1.6013e+06	291915	618114	367327	424946	385181	236248	516757	507353	602286	610448	432219	290378	563745	1.02263e+06	515453	C00191	ko00040,ko00053,ko00520,ko00562,ko01100,ko01240,ko01250
mws1329	C21H20O12	[M-H]-	Quercetin-7-O-glucoside	Flavonoids	Flavonols	491-50-9	9	9	9	119657	134823	132443	9	9	9	191536	247391	159512	177415	190027	171952	225884	212054	223686	135832	112057	235185	C12639	-
MWSHY0163	C15H12O6	[M+H]+	Aromadendrin (Dihydrokaempferol)	Flavonoids	Flavanonols	480-20-6	37141.2	118192	34839.6	42958.8	80084.6	27701.6	243523	224968	125317	201390	136248	138830	144071	112260	181712	126665	132649	161436	181789	176780	76662.1	C00974	ko00941,ko01100,ko01110
mws2104	C7H14O6	[M-H]-	D-Pinitol	Others	Saccharides	10284-63-6	905801	1.19409e+06	1.01788e+06	768542	1.02937e+06	1.06179e+06	342799	313249	370153	194446	171903	187360	278118	290350	304445	282198	255358	246812	287655	611929	354222	C03844	-
pmb0592	C34H42O20	[M+H]+	Chrysoeriol-7-O-rutinoside-5-O-glucoside	Flavonoids	Flavones	-	159474	132587	120235	87236.4	95581.2	105170	88521.4	76423.7	71926.5	78360	88479.2	53233.8	41742.2	77472.4	57699.2	66561.7	39456.3	35880.2	167855	80092	92385.5	-	-
Lmqn000213	C24H42O21	[M-H]-	Stachyose	Others	Saccharides	470-55-3	3332.73	4315.27	8136.15	4179.12	5251.93	2602.73	19999.7	26623.3	25012.3	21043.4	23583.4	21006.5	27648.2	24634.3	24467.8	18590.3	16807.5	23737	15200.6	19320.4	7675.92	C01613	ko00052,ko01100
mws1077	C16H18O9	[M+H]+	Scopoletin-7-O-glucoside (Scopolin)	Lignans and Coumarins	Coumarins	531-44-2	166781	149966	179105	81509.4	149692	109534	58140.9	50265.6	121217	299869	187486	58821.1	99823.7	65435.5	71414.6	81614.9	75023.9	64318	156856	88223.9	219316	C01527	ko00999,ko01110
pmp000593	C27H30O15	[M+H]+	Luteolin-7-O-rutinoside*	Flavonoids	Flavones	3563-98-2	86700	86700	31675	551070	200085	420625	75385.6	56834.3	101710	33645.1	202034	80025	146745	121551	151750	108380	131735	116720	103071	205155	103748	-	-
MWSHY0080	C27H30O15	[M+H]+	Luteolin-7-O-neohesperidoside (Lonicerin)*	Flavonoids	Flavones	25694-72-8	86700	86700	31675	551070	200085	420625	75385.6	56834.3	101710	33645.1	202034	80025	146745	121551	151750	108380	131735	116720	103071	205155	103748	C12630	ko00944
mws1189	C6H10O7	[M-H]-	D-Galacturonic acid*	Others	Saccharides	685-73-4	1.50448e+06	1.71968e+06	1.53262e+06	870307	1.46298e+06	1.46547e+06	430559	499247	465451	413802	423653	292398	613649	551898	560577	490213	424316	433147	527570	913962	402148	C00333	ko00040,ko00053,ko00520,ko01100,ko01240,ko01250,ko02010
pme0253	C8H15NO3	[M+H]+	N-Acetyl-L-leucine	Amino acids and derivatives	Amino acids and derivatives	1188-21-2	96305.3	126730	178450	310345	104775	258575	234268	261842	450715	460750	251178	259904	479145	539360	472455	226587	559435	418955	435670	169998	427310	C02710	-
MWS201445	C10H18N2O3	[M+H]+	Val-Pro	Amino acids and derivatives	Amino acids and derivatives	20488-27-1	888782	868642	266287	1.49717e+06	1.2836e+06	1.31866e+06	2.56638e+06	1.98599e+06	2.78651e+06	2.18075e+06	2.87909e+06	2.71521e+06	2.00051e+06	2.16828e+06	2.51871e+06	2.57065e+06	2.74592e+06	3.31832e+06	720045	1.83703e+06	1.83442e+06	-	-
Zmyp000878	C10H13N5O5	[M+H]+	Crotonoside; 2-Hydroxyadenosine	Nucleotides and derivatives	Nucleotides and derivatives	1818-71-9	1.3223e+06	868912	1.24972e+06	1166942	429251	1.13552e+06	5.62535e+06	2.48014e+06	5.6328e+06	3.76633e+06	3.95486e+06	3.94221e+06	7.11158e+06	7.24848e+06	6.82423e+06	3.45906e+06	2.89895e+06	3.58131e+06	3.98651e+06	1.64681e+06	2.3252e+06	C08432	-
pmn001342	C23H20O12	[M-H]-	Rhein-8-O-(6'-O-acetyl)glucoside	Quinones	Anthraquinone	-	1.12504e+07	1.11913e+07	1.04286e+07	1.05803e+07	1.16873e+07	1.15381e+07	1.28971e+06	1.3178e+06	1.57468e+06	1.80745e+06	1.84831e+06	1.66325e+06	3.63105e+06	3.94777e+06	3.60438e+06	3.85187e+06	3.57907e+06	3.46064e+06	2.44009e+06	4.79436e+06	6.65017e+06	-	-
mws0072	C21H20O10	[M+H]+	Apigenin-5-O-glucoside	Flavonoids	Flavones	28757-27-9	1.28465e+06	3485480	2.26589e+06	1.28223e+06	1.9067e+06	2.1265e+06	4300655	2900925	3961010	5480155	5320950	2.43055e+06	1.94621e+06	2.18662e+06	1.71846e+06	2.3799e+06	2.97501e+06	2.95479e+06	4489695	2.51852e+06	1.88337e+06	-	-
MWS4301	C8H8O3	[M-H]-	3-hydroxyphenylacetic acid*	Phenolic acids	Phenolic acids	621-37-4	82959.4	63828.5	73015.3	79716.8	67672.9	88670.1	364035	320841	317688	100742	81755.5	84210.3	71969.4	81194.8	95202.7	97170.2	105370	111948	38068	109716	96486.9	C05593	ko00350,ko00360,ko01100
pmp000395	C27H30O13	[M+H]+	Glycyroside	Flavonoids	Isoflavones	125310-04-5	80558.6	95265	90759.9	229855	159847	194949	16858	68184.8	20817.9	47397.3	31471.2	64672.2	53638.9	40010	61816.2	55541.2	97342.3	96714.7	42534.9	106372	126040	-	-
MW0111715	C10H18O9	[M-H]-	Xylobiose	Others	Saccharides	6860-47-5	42869.4	24695.3	75196.6	31855.3	32974.5	42812.8	56867.3	75318.9	84785.1	88937.8	122275	69099.9	116464	39169.4	79093.1	90800.5	98930.6	89817.9	39105.3	100483	115688	C01630	ko02010
Lmsp004045	C28H32O16	[M+H]+	Isorhamnetin-3-O-glucoside-7-O-rhamnoside	Flavonoids	Flavonols	17331-71-4	10005	20844	17610.2	118390	15005	32483.2	9	9	9	13557.8	22776.4	23633.3	80654.2	21675	83791.3	31846.7	57167.5	34521.3	48079.2	42893.1	16138.5	-	-
WaYn002948	C12H16O7	[M-H]-	Pyrocatechol monoglucoside	Others	Others	2400-71-7	1.07042e+06	956999	944187	1.15242e+06	1.03174e+06	986879	787729	858191	745132	1889120	622525	680829	660664	486511	614688	351475	388634	454069	1644445	738269	788609	-	-
Zmdp004370	C23H22O10	[M+H]+	6''-O-Acetyldaidzin	Flavonoids	Isoflavones	71385-83-6	656820	743492	764079	800425	856781	856067	640638	689134	793741	1316060	1248790	550886	470791	467409	1092515	355298	463128	404287	640251	669077	1413655	-	-
Lmsn004322	C24H24O12	[M-H]-	1,6-Di-O-caffeoyl-β-D-glucose	Phenolic acids	Phenolic acids	-	13109.6	6670	10615.2	13111.5	16486.4	11234.6	50892.6	29034.8	33340	51216.9	61281.2	51419.3	52735.3	32404.7	42451.4	20022.8	23555.4	47069.4	14158.8	31576.8	42443.6	-	-
MWSHY0135	C28H32O16	[M+H]+	Isorhamnetin-3-O-rutinoside (Narcissin)*	Flavonoids	Flavonols	604-80-8	21811.3	15215	55015	18212.3	9088.63	10181.3	25559.1	13454.2	23340	24433.4	40138.9	11575.9	120561	203485	123273	72349.4	75281.3	89447.9	53101	44906.7	106710	-	-
Lmpp003789	C30H27O13+	[M]+	Cyanidin-3-O-(6''-O-p-Coumaroyl)glucoside	Flavonoids	Anthocyanidins	-	28857	141740	38345	1203400	673260	716805	133400	148415	166770	173445	70020	100040	147231	193470	236870	203916	138405	56864.7	126730	113385	263580	C12095	ko00942,ko01110

## Sheet: Table S3
Supplementary Table 3. The relative content of 151 flavonoids after 12 h and 24 h salt treatment in SS and ST
Index	Compounds	Class II	物质二级分类	SS_0h	SS_12h	SS_24h	ST_0h	ST12h	ST_24h	cpd_ID	kegg_map	SS_0h_vs_SS_12h_Fold_Change	SS_0h_vs_SS_12h_Log2FC	SS_0h_vs_SS_12h_Type	SS_0h_vs_SS_24h_Fold_Change	SS_0h_vs_SS_24h_Log2FC	SS_0h_vs_SS_24h_Type	ST_0h_vs_ST_12h_Fold_Change	ST_0h_vs_ST_12h_Log2FC	ST_0h_vs_ST_12h_Type	ST_0h_vs_ST_24h_Fold_Change	ST_0h_vs_ST_24h_Log2FC	ST_0h_vs_ST_24h_Type
Lagp008266	Anhydrotuberosin	Other Flavonoids	其它类黄酮	94805.9	500503	2.34289e+06	48385.1	972734	1.60056e+06	-	-	5.27924	2.40033	up	24.7126	4.62717	up	20.104	4.32941	up	33.0797	5.04787	up
Wbtn007603	9,11-dimethoxy-2h-[1,3]dioxolo[4,5-b]xanthen-10-one	Other Flavonoids	其它类黄酮	740914	895365	1.51145e+06	741481	2.79875e+06	9.63506e+06	-	-	-	-	-	2.03998	1.02855	up	3.77454	1.9163	up	12.9944	3.69981	up
mws4077	Neoglycyrol	Other Flavonoids	其它类黄酮	249466	210213	4.0368e+06	669454	358214	5.04989e+06	C16968	-	-	-	-	16.1818	4.0163	up	-	-	-	7.54329	2.91519	up
pmp000352	Licoflavone C	Other Flavonoids	其它类黄酮	1.13064e+06	4.46448e+06	4.43808e+07	1.13633e+06	5.92783e+06	4.28836e+07	-	-	3.94864	1.98135	up	39.2528	5.29472	up	5.21665	2.38312	up	37.7388	5.23798	up
MWSHY0164	Licoflavone A	Other Flavonoids	其它类黄酮	4.69838e+06	2.62138e+07	9.07414e+07	2.19775e+06	3.60354e+07	7.80734e+07	-	-	5.57932	2.48009	up	19.3133	4.27153	up	16.3965	4.03532	up	35.5242	5.15073	up
Zbdp009006	Lupiwighteone	Other Flavonoids	其它类黄酮	993015	3.21718e+06	4.33199e+07	1.00753e+06	5.30339e+06	4.3916e+07	-	-	3.23981	1.69591	up	43.6246	5.44707	up	5.26377	2.3961	up	43.5879	5.44586	up
Lcsn003955	Maesopsin	Other Flavonoids	其它类黄酮	100563	275710	184679	54797.8	201665	299990	-	-	2.74166	1.45505	up	-	-	-	-	-	-	5.47449	2.45272	up
Lasp006294	Malonyltrifolirhizin	Other Flavonoids	其它类黄酮	4.05632e+06	3.19562e+06	2.49336e+06	3.00349e+06	1.8619e+06	1.30353e+06	-	-	-	-	-	-	-	-	-	-	-	0.434004	-1.20422	down
MWSslk009	Xanthone	Other Flavonoids	其它类黄酮	28852.7	41113.9	284414	28222.7	48916.9	280361	-	-	-	-	-	9.85745	3.30122	up	-	-	-	9.9339	3.31236	up
Lacp008012	3-Hydroxy-9-methoxy-10-(3,3-dimethylallyl)pterocarpene	Other Flavonoids	其它类黄酮	247513	772125	9.40151e+06	229544	1.25327e+06	9.40189e+06	-	-	3.11954	1.64133	up	37.9839	5.24732	up	5.45982	2.44885	up	40.9589	5.35611	up
mws4114	3,4-Didehydroglabridin	Other Flavonoids	其它类黄酮	12828.2	17966	119353	4988.22	39940.6	115894	-	-	-	-	-	9.30389	3.21783	up	8.00698	3.00126	up	23.2335	4.53814	up
Lmdn007639	3,9-Dihydroxypterocarpan	Isoflavones	异黄酮	2.74362e+06	6.97108e+06	1.00076e+07	2.10295e+06	8.43109e+06	1.37726e+07	C04271	ko00943,ko01110	2.54083	1.3453	up	3.6476	1.86695	up	4.00917	2.0033	up	6.54919	2.71132	up
Zmdp003228	Daidzein-7-O-apiosyl(1→6)glucoside	Isoflavones	异黄酮	1.25694e+06	1.53471e+06	2.18061e+06	1.45629e+06	1.75325e+06	3.84703e+06	-	-	-	-	-	-	-	-	-	-	-	2.64166	1.40145	up
Lagp007098	8-Isopentenyl daidzein	Isoflavones	异黄酮	4.61153e+06	2.68236e+07	9.51142e+07	2.18792e+06	3.60358e+07	7.94533e+07	-	-	5.81664	2.54019	up	20.6253	4.36634	up	16.4703	4.0418	up	36.3145	5.18248	up
Zmdp003677	Daidzein-7-O-Glucoside-4'-O-Apioside	Isoflavones	异黄酮	1.20982e+06	1.45441e+06	2.30013e+06	1.46575e+06	1.79567e+06	3.92101e+06	-	-	-	-	-	-	-	-	-	-	-	2.67509	1.41958	up
pmp000351	Eurycarpin A	Isoflavones	异黄酮	35548.1	158529	1.00802e+06	42686.7	241042	1.00372e+06	-	-	4.45958	2.15691	up	28.3564	4.8256	up	5.64677	2.49743	up	23.5137	4.55543	up
mws0918	Prunetin (5,4'-Dihydroxy-7-methoxyisoflavone)	Isoflavones	异黄酮	28573.4	84849.9	419066	106831	1.02308e+06	1.05967e+07	C10521	ko00943	2.96954	1.57024	up	14.6663	3.87443	up	9.57662	3.25952	up	99.1909	6.63214	up
Lazp004774	Malonyl Sissotrin	Isoflavones	异黄酮	5.21117e+06	4.23667e+06	3.37868e+06	3.91298e+06	2.72887e+06	1.81763e+06	-	-	-	-	-	-	-	-	-	-	-	0.464514	-1.1062	down
Lmdn009383	Glyceollin III	Isoflavones	异黄酮	97626.5	308153	2.75491e+06	97066	446099	2.67858e+06	C15511	ko00943	3.15645	1.6583	up	28.2188	4.81859	up	4.59584	2.20033	up	27.5954	4.78636	up
mws0908	Glycitein	Isoflavones	异黄酮	407851	819190	7.73609e+06	417074	952729	6.23953e+06	C14536	ko00943,ko01110	2.00855	1.00616	up	18.9679	4.24549	up	2.28431	1.19176	up	14.9603	3.90306	up
Lmsn003588	Pterocarpine	Isoflavones	异黄酮	1.08788e+06	570529	2.77116e+06	1.0581e+06	561842	1.9507e+06	-	-	-	-	-	2.5473	1.34897	up	-	-	-	-	-	-
Lazp004218	Malonyl Wistin	Isoflavones	异黄酮	8.36951e+06	5.78004e+06	5.41435e+06	7.94236e+06	4.9796e+06	3.27344e+06	-	-	-	-	-	-	-	-	-	-	-	0.412149	-1.27876	down
Zbbp004330	Texasin-7-O-glucoside-6''-O-malonate	Isoflavones	异黄酮	2.414e+07	1.04459e+07	1.3147e+07	1.56719e+07	1.25844e+07	1.16568e+07	-	-	0.432721	-1.20849	down	-	-	-	-	-	-	-	-	-
Lmmp004504	2'-Hydroxygenistein	Isoflavones	异黄酮	354414	719228	734649	361269	972920	929337	C12134	ko00943	2.02935	1.02102	up	2.07286	1.05162	up	2.69307	1.42925	up	2.57243	1.36313	up
Lmbn005167	Ferreirin	Isoflavones	异黄酮	11830.5	22464.6	127047	32216.7	186385	2.1649e+06	C10419	-	-	-	-	10.7389	3.42477	up	5.78537	2.53241	up	67.1981	6.07035	up
pmp000350	Glabrone	Isoflavones	异黄酮	320488	339094	4.25591e+06	174894	447284	3.95188e+06	-	-	-	-	-	13.2795	3.73112	up	2.55745	1.35471	up	22.5958	4.49799	up
MWSHY0039	Daidzein-7-O-glucoside(Daidzin)	Isoflavones	异黄酮	1.23725e+07	7.6754e+06	5.70383e+06	1.06397e+07	9.89491e+06	6.06929e+06	C10216	ko00943	-	-	-	0.461009	-1.11713	down	-	-	-	-	-	-
mws0894	Glycitin	Isoflavones	异黄酮	2.40196e+07	2.09766e+07	1.26202e+07	3.00069e+07	1.74618e+07	1.4328e+07	C16195	ko00943	-	-	-	-	-	-	-	-	-	0.477491	-1.06646	down
Zbqp005858	5,7,4'-Trihydroxy-3'-methoxyisoflavone; 3'-O-Methylorobol	Isoflavones	异黄酮	307003	349488	709930	417093	521238	669683	-	-	-	-	-	2.31245	1.20942	up	-	-	-	-	-	-
Wbtp007858	7-O-Methyltectorigenin; 4',5-Dihydroxy-6,7-Dimethoxyisoflavone	Isoflavones	异黄酮	55943.5	229545	667793	258637	5.88536e+06	3.18674e+07	-	-	4.10317	2.03674	up	11.9369	3.57736	up	22.7553	4.50813	up	123.213	6.94501	up
MWSHY0154	Neobavaisoflavone	Isoflavones	异黄酮	1.38444e+06	1.00549e+07	3.47659e+07	963126	1.5124e+07	2.9073e+07	-	-	7.2628	2.86053	up	25.1119	4.6503	up	15.703	3.97297	up	30.1861	4.91581	up
Lmdn006025	2-Hydroxy-2,3-dihydrogenistein	Isoflavones	异黄酮	316097	1.01955e+06	984306	334314	1.73739e+06	1.46375e+06	C12631	ko00943,ko01100,ko01110	3.22543	1.68949	up	3.11394	1.63874	up	5.19687	2.37764	up	4.37837	2.1304	up
MWSHY0179	Formononetin-7-O-glucoside (Ononin)	Isoflavones	异黄酮	817308	957539	406115	706174	480045	286617	C10509	ko00943	-	-	-	0.496893	-1.00899	down	-	-	-	0.405874	-1.3009	down
pmp000191	6''-O-Acetylgenistin	Isoflavones	异黄酮	786391	650435	439895	935321	603005	412170	-	-	-	-	-	-	-	-	-	-	-	0.440673	-1.18222	down
pmf0567	Tectorigenin	Isoflavones	异黄酮	27766.5	34391.1	61286.6	29445.2	75605.8	228839	C10534	-	-	-	-	2.20721	1.14223	up	2.56768	1.36046	up	7.77167	2.95822	up
Zbbp006993	Biochanin A-7-O-glucoside-6''-O-malonate	Isoflavones	异黄酮	6.03227e+06	4.71997e+06	3.85638e+06	4.58148e+06	3.49106e+06	2.23225e+06	-	-	-	-	-	-	-	-	-	-	-	0.487233	-1.03732	down
pmp001223	Psoralenol	Isoflavones	异黄酮	863886	596930	1.76315e+06	1.03027e+06	937008	1.46855e+06	-	-	-	-	-	2.04095	1.02924	up	-	-	-	-	-	-
mws0062	Isoluteolin (Orobol)(5,7,3',4'-tetrahydroxyisoflavone)	Isoflavones	异黄酮	134533	173772	222598	127230	256776	347723	C10510	-	-	-	-	-	-	-	2.01821	1.01308	up	2.73303	1.4505	up
pmp000416	3'-Methoxydaidzein	Isoflavones	异黄酮	143770	169322	315259	99848.9	135121	400825	-	-	-	-	-	2.19279	1.13277	up	-	-	-	4.01432	2.00515	up
MWSHY0111	Calycosin-7-O-glucoside	Isoflavones	异黄酮	2.44178e+06	508379	1.78266e+06	3.11171e+06	675304	1.20285e+06	-	-	0.2082	-2.26396	down	-	-	-	0.217021	-2.2041	down	0.386555	-1.37125	down
pmp000195	6''-O-Malonylglycitin	Isoflavones	异黄酮	5.16228e+06	2.10349e+06	2.60699e+06	4.93609e+06	1.80287e+06	3.19247e+06	C16197	ko00943	0.407474	-1.29522	down	-	-	-	0.365243	-1.45307	down	-	-	-
Zbzp006804	Medicarpin 3-O-glucoside-6'-malonate	Isoflavones	异黄酮	5.9513e+06	3.86667e+06	3.48574e+06	7.62805e+06	4.0783e+06	2.57939e+06	C16224	ko00943	-	-	-	-	-	-	-	-	-	0.338145	-1.56428	down
pmp001225	Wighteone; Erythrinin B	Isoflavones	异黄酮	37146.3	40495.1	91382.9	35905.5	50815.2	81775.4	C10542	-	-	-	-	2.46008	1.29871	up	-	-	-	2.27752	1.18746	up
pmp000395	Glycyroside	Isoflavones	异黄酮	88861.1	35286.9	51821.7	194884	47846.9	83199.4	-	-	0.397102	-1.33242	down	-	-	-	0.245515	-2.02612	down	0.426918	-1.22797	down
Zmdp004370	6''-O-Acetyldaidzin	Isoflavones	异黄酮	721464	707838	676905	837758	1.03858e+06	407571	-	-	-	-	-	-	-	-	-	-	-	0.486502	-1.03948	down
Zmhp006502	Kaempferide-3-O-(6''-malonyl)glucoside	Flavonols	黄酮醇	951321	745948	581803	867610	471777	355502	-	-	-	-	-	-	-	-	-	-	-	0.409748	-1.28719	down
MW0139572	Rhamnazin	Flavonols	黄酮醇	7335.23	45967.7	93672	39296.8	977368	5.58215e+06	-	-	6.2667	2.64771	up	12.7701	3.6747	up	24.8714	4.63642	up	142.051	7.15026	up
MWSHY0061	Kaempferol-3-O-neohesperidoside*	Flavonols	黄酮醇	37921.9	71693.3	107404	465721	73909.7	93370	-	-	-	-	-	-	-	-	0.1587	-2.65563	down	0.200485	-2.31843	down
Hmgp003163	3,3',5,7-Tetrahydroxy-4',6-Dimethoxyflavone; (Laciniatin)*	Flavonols	黄酮醇	15618.3	33378.7	50530.9	31599.6	1.1014e+06	3.44447e+06	-	-	-	-	-	3.23537	1.69393	up	34.855	5.12329	up	109.004	6.76823	up
mws1068	Kaempferol (3,5,7,4'-Tetrahydroxyflavone)	Flavonols	黄酮醇	52295.3	36193.9	29627.1	38172.1	182142	1.22236e+06	C05903	ko00941,ko00944,ko01100,ko01110	-	-	-	-	-	-	4.77161	2.25448	up	32.0223	5.001	up
pma2088	Quercetin-3,4'-O-di-glucoside	Flavonols	黄酮醇	225817	547722	328821	176946	593663	662860	-	-	2.42551	1.27829	up	-	-	-	3.35506	1.74634	up	3.74612	1.9054	up
mws0988	Rhamnetin; 3,5,3',4'-Tetrahydroxy-7-Methoxyflavone	Flavonols	黄酮醇	10454.7	31162.7	70105.4	15904.3	474511	2.35973e+06	C10176	-	2.98074	1.57567	up	6.70564	2.74537	up	29.8355	4.89896	up	148.371	7.21307	up
pmp000355	Licoflavonol	Flavonols	黄酮醇	315974	368377	1.57461e+07	366929	661788	1.30079e+07	-	-	-	-	-	49.8335	5.63904	up	-	-	-	35.4507	5.14774	up
pmp000787	Axillarin (3,6-Dimethoxyquercetagetin)	Flavonols	黄酮醇	5899.34	21333.2	16902.8	19599	692145	2.02947e+06	C10021	-	3.61621	1.85448	up	2.86521	1.51864	up	35.3153	5.14222	up	103.55	6.69418	up
Lmjp005033	Quercetagetin-3,4'-Dimethyl Ether	Flavonols	黄酮醇	5899.34	21333.2	16902.8	19599	692145	2.02947e+06	-	-	3.61621	1.85448	up	2.86521	1.51864	up	35.3153	5.14222	up	103.55	6.69418	up
pmb0565	Syringetin-3-O-glucoside	Flavonols	黄酮醇	5.06402e+06	3.48673e+06	1.9419e+06	3.92287e+06	3.09928e+06	1.77185e+06	-	-	-	-	-	0.383469	-1.38282	down	-	-	-	0.451671	-1.14666	down
MW0139054	Myricetin-3-O-rhamnoside	Flavonols	黄酮醇	733093	383713	470934	865151	375975	345200	C10108	-	-	-	-	-	-	-	0.434577	-1.20232	down	0.399006	-1.32552	down
Lmpp003268	Kaempferol-3-O-rutinoside-7-O-glucoside	Flavonols	黄酮醇	113280	129854	164744	4.50469e+06	109099	318560	-	-	-	-	-	-	-	-	0.0242191	-5.36771	down	0.0707174	-3.82179	down
mws0917	3,7-Di-O-methylquercetin	Flavonols	黄酮醇	21912.8	55375.3	49099.9	29970.2	60504.4	95527.8	C01265	ko00944,ko01110	2.52707	1.33747	up	2.24069	1.16395	up	2.01882	1.01351	up	3.18742	1.67239	up
Hmcp003223	Limocitrin (5,7,4'-trihydroxy-8,3'-dimethoxyflavone)*	Flavonols	黄酮醇	9348.06	25748.7	44768.5	37510.1	1.08969e+06	3.43904e+06	-	-	2.75444	1.46176	up	4.78907	2.25975	up	29.0506	4.8605	up	91.683	6.51858	up
Zmcp003989	Kaempferol-3-O-rhamnosyl(1→2)glucoside	Flavonols	黄酮醇	206452	190081	242894	1.46748e+06	268401	356343	-	-	-	-	-	-	-	-	0.182899	-2.45088	down	0.242826	-2.042	down
Xmyp005654	Kaempferol-4'-O-glucoside*	Flavonols	黄酮醇	125204	1.80073e+06	3.58475e+06	329691	2.11172e+06	3.22151e+06	-	-	14.3823	3.84622	up	28.6312	4.83952	up	6.40515	2.67923	up	9.77131	3.28855	up
MWSHY0136	Kaempferol-3-O-glucoside (Astragalin)*	Flavonols	黄酮醇	121146	1.93531e+06	3.70548e+06	419383	1.88321e+06	2.92518e+06	C12249	ko00944,ko01110	15.975	3.99774	up	30.5868	4.93484	up	4.49044	2.16686	up	6.97496	2.80219	up
HJN051	Tamarixetin-3-O-rutinoside	Flavonols	黄酮醇	15441.6	8985.85	34427.8	15583.2	18828.2	30722.2	-	-	-	-	-	2.22954	1.15675	up	-	-	-	-	-	-
Lmsp003881	Kaempferol-3-O-rutinoside-7-O-rhamnoside	Flavonols	黄酮醇	25512.8	10329.2	27147.2	540405	26687.6	25590.1	-	-	0.404862	-1.3045	down	-	-	-	0.0493844	-4.3398	down	0.0473535	-4.40039	down
MWSHY0050	Kaempferol-3-O-rutinoside(Nicotiflorin)*	Flavonols	黄酮醇	109870	85030	187920	944838	137295	187839	C21833	ko00944,ko01110	-	-	-	-	-	-	0.145311	-2.78279	down	0.198805	-2.33057	down
Lmsp003939	Isorhamnetin-3-O-galactoide-7-O-rhamnoside	Flavonols	黄酮醇	17738	21866.3	73905	81172.5	45355	16962.9	-	-	-	-	-	4.16648	2.05883	up	-	-	-	0.208973	-2.25861	down
Lmbp002592	Kaempferol-3,7-O-diglucoside	Flavonols	黄酮醇	9	28276.3	20703.3	410332	9	39176.1	-	-	3141.81	11.6174	up	2300.37	11.1676	up	2.19334e-05	-15.4765	down	0.0954741	-3.38875	down
Hmcp002207	Isorhamnetin-7-O-glucoside (Brassicin)*	Flavonols	黄酮醇	107413	9	113912	145403	115749	9	-	-	8.37887e-05	-13.5429	down	-	-	-	-	-	-	6.18971e-05	-13.9798	down
Lmjp003044	Isorhamnetin-3-O-Glucoside*	Flavonols	黄酮醇	107413	9	113912	145403	115749	9	-	-	8.37887e-05	-13.5429	down	-	-	-	-	-	-	6.18971e-05	-13.9798	down
MWSslk254	Kaempferol-3-O-glucorhamnoside*	Flavonols	黄酮醇	96201.7	75550.6	207408	373441	89855.4	147512	-	-	-	-	-	-	-	-	0.240615	-2.0552	down	-	-	-
Hmjp003123	Quercetin-5-O-glucuronide	Flavonols	黄酮醇	55784.1	93991.5	90090.7	31528	63835.9	63144.4	-	-	-	-	-	-	-	-	2.02474	1.01773	up	2.0028	1.00202	up
pmp000589	Quercetin-7-O-(6''-malonyl)glucoside	Flavonols	黄酮醇	314051	373282	1.32987e+06	257180	358143	1.51719e+06	-	-	-	-	-	4.23457	2.08222	up	-	-	-	5.89934	2.56055	up
HJAP128	Isorhamnetin-3-O-rutinoside-7-O-rhamnoside	Flavonols	黄酮醇	10404.7	9297.83	60010.8	8823.85	9759.88	12783.2	-	-	-	-	-	5.76768	2.52799	up	-	-	-	-	-	-
MWSHY0064	Isorhamnetin-3-O-neohesperidoside*	Flavonols	黄酮醇	39236.6	25902.6	99874.6	23814.2	36917.1	70112.8	-	-	-	-	-	2.54545	1.34792	up	-	-	-	2.94416	1.55785	up
Lmsp004670	Kaempferol-3-O-glucoside-7-O-rhamnoside*	Flavonols	黄酮醇	109756	87122.1	146605	289286	112833	90682.6	-	-	-	-	-	-	-	-	0.390041	-1.3583	down	0.313471	-1.6736	down
mws1329	Quercetin-7-O-glucoside	Flavonols	黄酮醇	9	9	179798	128974	199480	220541	C12639	-	-	-	-	19977.5	14.2861	up	-	-	-	-	-	-
Lmsp004045	Isorhamnetin-3-O-glucoside-7-O-rhamnoside	Flavonols	黄酮醇	16153.1	9	62040.2	55292.7	19989.2	41178.5	-	-	0.00055717	-10.8096	down	-	-	-	-	-	-	-	-	-
MWSHY0135	Isorhamnetin-3-O-rutinoside (Narcissin)*	Flavonols	黄酮醇	30680.4	20784.4	149107	12494.1	25382.7	79026.2	-	-	-	-	-	4.85999	2.28095	up	-	-	-	6.32509	2.66109	up
Lmzp004885	Tricin (5,7,4'-Trihydroxy-3',5'-dimethoxyflavone)	Flavones	黄酮	42192.9	42648.2	18982.2	29870.2	26190.6	17112.1	C10193	-	-	-	-	0.44989	-1.15236	down	-	-	-	-	-	-
mws0051	Acacetin	Flavones	黄酮	26525.7	57465.5	295477	176764	936574	1.19105e+07	C01470	ko00944	2.16641	1.11531	up	11.1393	3.47758	up	5.29843	2.40557	up	67.3806	6.07426	up
MW0131473	5,7,3',4'-Tetrahydroxy-6,8-dimethoxyflavone	Flavones	黄酮	4079.53	21904.6	16151.5	13217.2	411205	1.2166e+06	-	-	5.3694	2.42476	up	3.95917	1.9852	up	31.1114	4.95937	up	92.047	6.5243	up
Zmhp004065	7,8-Dihydroxy-5,6,4'-trimethoxyflavone*	Flavones	黄酮	137184	592292	3.51032e+06	467637	1.15167e+07	7.92209e+06	-	-	4.31752	2.1102	up	25.5885	4.67742	up	24.6274	4.62219	up	16.9407	4.08242	up
Zmhp003514	6,7,8-Tetrahydroxy-5-methoxyflavone	Flavones	黄酮	814642	750871	1.80896e+06	927148	5.77601e+06	2.51253e+07	-	-	-	-	-	2.22056	1.15092	up	6.22987	2.6392	up	27.0995	4.7602	up
MWSmce415	Cirsimaritin (4',5-dihydroxy-6,7-dimethoxyflavone)	Flavones	黄酮	87737.5	229464	748265	266684	6.17326e+06	3.38394e+07	C17785	-	2.61535	1.387	up	8.52845	3.09228	up	23.1482	4.53283	up	126.889	6.98743	up
Zmhn003257	5,7,2'-Trihydroxy-8-methoxyflavone*	Flavones	黄酮	729189	895294	1.56442e+06	733423	2.82585e+06	9.73401e+06	-	-	-	-	-	2.14543	1.10127	up	3.85296	1.94597	up	13.272	3.73032	up
pmp000006	Eupatilin (5,7-Dihydroxy-3',4',6-Trimethoxyflavone)*	Flavones	黄酮	131597	647709	3.57864e+06	511962	1.19868e+07	8.60586e+06	C10040	-	4.92192	2.29922	up	27.194	4.76522	up	23.4134	4.54926	up	16.8096	4.07121	up
mws0058	Diosmetin (5,7,3'-Trihydroxy-4'-methoxyflavone)*	Flavones	黄酮	661317	805946	1.4505e+06	698884	2.61455e+06	9.36371e+06	C10038	-	-	-	-	2.19335	1.13314	up	3.74103	1.90344	up	13.3981	3.74395	up
MWSHY0054	Eupatorin; 3',5-Dihydroxy-4',6,7-Trimethoxyflavone	Flavones	黄酮	13819.3	89559	99969	84748.7	2.43394e+06	6.90844e+06	-	-	6.48074	2.69616	up	7.23404	2.8548	up	28.7196	4.84396	up	81.5168	6.34903	up
MW0138832	7-O-Methylluteolin	Flavones	黄酮	4631.64	11246.8	50788.1	13347.5	302823	3.1626e+06	-	-	2.42825	1.27992	up	10.9655	3.4549	up	22.6876	4.50383	up	236.944	7.8884	up
MWSslk244	Casticin (5,3'-Dihydroxy-3,6,7,4'-Tetramethoxyflavone)	Flavones	黄酮	8504.91	15572.5	172996	12661.3	133015	66473.5	-	-	-	-	-	20.3408	4.3463	up	10.5057	3.39309	up	5.25015	2.39236	up
MW0135136	6,7,3',4'-Tetrahydroxyflavone	Flavones	黄酮	1.28814e+06	2.61478e+06	1.77796e+06	1.25205e+06	3.3652e+06	2.39767e+06	-	-	2.02989	1.0214	up	-	-	-	2.68775	1.4264	up	-	-	-
mws1474	5,7-Dihydroxy-3',4',5'-trimethoxyflavone	Flavones	黄酮	46547.4	160264	216014	158398	4.4692e+06	1.22051e+07	C19807	-	3.44302	1.78367	up	4.64072	2.21435	up	28.2149	4.81839	up	77.0529	6.26778	up
Hmbp002730	Isoscutellarein	Flavones	黄酮	381743	743902	773524	408682	970048	1.08968e+06	C10097	-	-	-	-	2.0263	1.01885	up	2.3736	1.24708	up	2.66632	1.41485	up
MW0136833	7,3'-Dihydroxyflavone	Flavones	黄酮	4.91978e+06	2.82656e+06	2.29755e+06	4.8127e+06	3.21585e+06	2.96601e+06	-	-	-	-	-	0.467004	-1.09849	down	-	-	-	-	-	-
MWSHY0069	Hispidulin (5,7,4'-Trihydroxy-6-methoxyflavone)	Flavones	黄酮	716192	633960	1.76178e+06	914269	5.55022e+06	2.4964e+07	C10058	-	-	-	-	2.45993	1.29861	up	6.07067	2.60186	up	27.3048	4.77108	up
Hmxp007521	3',4'-Dihydroxy-7,5'-dimethoxyflavone	Flavones	黄酮	110346	242267	496189	231196	3.72694e+06	2.04106e+07	-	-	2.19553	1.13457	up	4.49667	2.16886	up	16.1202	4.0108	up	88.2827	6.46406	up
MW0132780	3,6-Dihydroxyflavone	Flavones	黄酮	1.80017e+06	1.33567e+06	780317	1.71461e+06	1.09512e+06	779530	-	-	-	-	-	0.43347	-1.206	down	-	-	-	0.454641	-1.1372	down
pme0088	Luteolin (5,7,3',4'-Tetrahydroxyflavone)	Flavones	黄酮	86807	171092	122716	87987.7	222232	168587	C01514	ko00941,ko00944,ko01100,ko01110	-	-	-	-	-	-	2.52571	1.33669	up	-	-	-
Hmpp003270	Luteolin-4'-O-glucoside*	Flavones	黄酮	142409	2.00065e+06	3.63445e+06	547178	1.9653e+06	2.88684e+06	-	-	14.0487	3.81236	up	25.5213	4.67363	up	3.5917	1.84467	up	5.27587	2.39941	up
pmp000581	Apigenin-7-O-(6''-acetyl)glucoside	Flavones	黄酮	944297	786666	540675	1.16342e+06	721514	518243	-	-	-	-	-	-	-	-	-	-	-	0.445449	-1.16667	down
MWSHY0189	Apigenin-7-O-glucoside(Cosmosiin)*	Flavones	黄酮	5.58027e+07	3.85727e+07	2.38284e+07	4.34429e+07	4.10694e+07	45587508	C04608	ko00944	-	-	-	0.427011	-1.22765	down	-	-	-	-	-	-
Lmlp003531	Luteolin-3'-O-glucoside*	Flavones	黄酮	132135	1.78235e+06	3.43556e+06	637220	1.90239e+06	2.94532e+06	-	-	13.4889	3.7537	up	26.0004	4.70046	up	2.98544	1.57795	up	4.62214	2.20856	up
MWSHY0196	Genkwanin (Apigenin 7-methyl ether)	Flavones	黄酮	109781	105397	211112	79885.3	180389	1.12955e+06	C10046	-	-	-	-	-	-	-	-	-	-	14.1397	3.82168	up
Lagp009061	Puerarone	Flavones	黄酮	217879	817443	8.59441e+06	230926	1.2216e+06	8.62005e+06	-	-	3.75182	1.90759	up	39.4457	5.3018	up	5.29003	2.40328	up	37.3282	5.22219	up
mws0920	Tricetin (5,7,3',4',5'-Pentahydroxyflavone)	Flavones	黄酮	39543.6	64574.6	62352.7	27834.7	86266.2	91307.2	C10192	ko00941	-	-	-	-	-	-	3.09923	1.63191	up	3.28034	1.71384	up
Zmsp007375	3,5,7,3'4'-Pentamethoxyflavone	Flavones	黄酮	138223	77280.3	77930.3	157935	74328.6	91821.6	-	-	-	-	-	-	-	-	0.470627	-1.08734	down	-	-	-
MWSHY0104	Luteolin-7-O-glucoside (Cynaroside)*	Flavones	黄酮	145377	1.78293e+06	3.25542e+06	341971	1.90779e+06	2.84812e+06	C03951	ko00944	12.2642	3.61639	up	22.393	4.48498	up	5.5788	2.47996	up	8.32856	3.05807	up
MW0135139	6,7,3'-Trihydroxyflavone	Flavones	黄酮	9	548971	510630	595544	493788	333179	-	-	60996.8	15.8964	up	56736.7	15.792	up	-	-	-	-	-	-
Lmtp002474	Apigenin-6-C-(2''-glucosyl)arabinoside	Flavones	黄酮	41725.5	37788.3	26385.5	54123.1	166173	11972.3	-	-	-	-	-	-	-	-	3.07029	1.61837	up	0.221204	-2.17655	down
Zmxp003107	Luteolin-7,3'-di-O-glucoside	Flavones	黄酮	86524	33365.1	35601.3	881296	45691.8	79328.8	-	-	-	-	-	-	-	-	0.0518462	-4.26962	down	0.0900139	-3.47371	down
Hmpp002612	Luteolin-7-O-gentiobioside	Flavones	黄酮	37092.8	37785.2	9	854835	31473.3	60075.1	-	-	-	-	-	0.000242635	-12.0089	down	0.0368179	-4.76345	down	0.0702768	-3.83081	down
Zmjp003463	Vitexin-2''-O-xyloside	Flavones	黄酮	50377.1	128907	61117.5	84660.7	90152.4	226386	-	-	-	-	-	-	-	-	-	-	-	2.67403	1.41902	up
Zmjp009119	Chrysosplenetin (5,4'-Dihydroxy-3,6,7,3'-tetramethoxyflavone)	Flavones	黄酮	11774.8	22549.7	109644	12851.2	109776	36443.8	C10030	-	-	-	-	9.31169	3.21904	up	8.54213	3.0946	up	2.83583	1.50377	up
Hmdp103165	Clitorin	Flavones	黄酮	18422	13750.8	35542	467557	26262.3	49002.3	-	-	-	-	-	-	-	-	0.0561693	-4.15408	down	0.104805	-3.25422	down
pmp001106	Vitexin-2''-O-glucoside	Flavones	黄酮	162154	415402	516848	350605	698622	422242	C04024	ko00944	2.56177	1.35714	up	3.18738	1.67237	up	-	-	-	-	-	-
Lmlp002990	Isosaponarin(Isovitexin-4'-O-glucoside)	Flavones	黄酮	77032.9	9	12948.6	9	79868.8	25494.7	-	-	0.000116833	-13.0633	down	-	-	-	8874.31	13.1154	up	2832.75	11.468	up
pmb0592	Chrysoeriol-7-O-rutinoside-5-O-glucoside	Flavones	黄酮	137432	78957.2	58971.3	95995.9	73357.7	47299.4	-	-	-	-	-	0.429094	-1.22063	down	-	-	-	0.492723	-1.02115	down
pmp000593	Luteolin-7-O-rutinoside*	Flavones	黄酮	68358.3	77976.6	140015	390593	105235	118945	-	-	-	-	-	-	-	-	-	-	-	0.304524	-1.71537	down
MWSHY0080	Luteolin-7-O-neohesperidoside (Lonicerin)*	Flavones	黄酮	68358.3	77976.6	140015	390593	105235	118945	C12630	ko00944	-	-	-	-	-	-	-	-	-	0.304524	-1.71537	down
mws0072	Apigenin-5-O-glucoside	Flavones	黄酮	2.34534e+06	3.72086e+06	1.95043e+06	1.77181e+06	4.41055e+06	2.7699e+06	-	-	-	-	-	-	-	-	2.48929	1.31573	up	-	-	-
mws0914	3,5,7-Trihydroxyflavanone (Pinobanksin)*	Flavanonols	二氢黄酮醇	232938	1.10338e+06	920018	186634	1.45011e+06	2.45984e+06	C09826	ko00941	4.73677	2.2439	up	3.94962	1.98171	up	7.7698	2.95788	up	13.18	3.72028	up
Lmmn004625	Dihydrokaempferol-7-O-glucoside	Flavanonols	二氢黄酮醇	739521	1.12224e+06	2.08154e+06	725318	1.37909e+06	2.88094e+06	-	-	-	-	-	2.81472	1.49299	up	-	-	-	3.97197	1.98986	up
Lmzp003012	3-Hydroxy-4',5,7-Trimethoxyflavanone	Flavanonols	二氢黄酮醇	1.04465e+06	604502	491955	1.08556e+06	785133	476462	-	-	-	-	-	-	-	-	-	-	-	0.438908	-1.18801	down
MWSHY0163	Aromadendrin (Dihydrokaempferol)	Flavanonols	二氢黄酮醇	63391.1	197936	146014	50248.3	158823	140250	C00974	ko00941,ko01100,ko01110	3.12246	1.64268	up	-	-	-	3.16075	1.66027	up	2.79114	1.48086	up
pme0376	Naringenin (5,7,4'-Trihydroxyflavanone)*	Flavanones	二氢黄酮	237198	1.1727e+06	939134	179860	1.54059e+06	2.58908e+06	C00509	ko00941,ko00943,ko01100,ko01110	4.944	2.30568	up	3.95929	1.98524	up	8.5655	3.09854	up	14.395	3.84749	up
Jmgn005927	2-hydroxynaringenin	Flavanones	二氢黄酮	351362	1.07371e+06	996344	353965	1.81652e+06	1.5538e+06	-	-	3.05584	1.61157	up	2.83566	1.50369	up	5.13192	2.3595	up	4.38971	2.13412	up
HJN087	Naringenin-4'-O-glucoside*	Flavanones	二氢黄酮	271843	311539	1.01718e+06	209649	281955	786013	-	-	-	-	-	3.74179	1.90373	up	-	-	-	3.74919	1.90658	up
pme3475	Butin; 7,3',4'-Trihydroxyflavanone	Flavanones	二氢黄酮	550877	1.97357e+06	1.7462e+06	468814	2.6122e+06	4.56736e+06	C09614	ko00941	3.58259	1.841	up	3.16986	1.66442	up	5.57193	2.47818	up	9.74238	3.28427	up
MWSHY0015	Liquiritigenin	Flavanones	二氢黄酮	1.76215e+06	4.04573e+06	4.25869e+06	1.34738e+06	4.17411e+06	4.03014e+06	C09762	ko00941,ko00943,ko01100,ko01110	2.29591	1.19906	up	2.41676	1.27307	up	3.09795	1.63131	up	2.9911	1.58067	up
HJN086	Eriodictyol-3'-O-glucoside	Flavanones	二氢黄酮	739521	1.12224e+06	2.08154e+06	725318	1.37909e+06	2.88094e+06	-	-	-	-	-	2.81472	1.49299	up	-	-	-	3.97197	1.98986	up
MWSHY0089	5,4'-Dihydroxy-7-methoxyflavanone (Sakuranetin)	Flavanones	二氢黄酮	71933.6	102702	584850	214540	2.35612e+06	3.41303e+07	C09833	ko00941,ko01110	-	-	-	8.13042	3.02333	up	10.9822	3.45709	up	159.086	7.31366	up
pmp000637	Sophoraflavanone B	Flavanones	二氢黄酮	197114	221786	436556	282367	164581	494504	C18023	-	-	-	-	2.21474	1.14714	up	-	-	-	-	-	-
HJN090	Butin-7-O-glucoside*	Flavanones	二氢黄酮	205819	251471	952090	149681	235462	731749	-	-	-	-	-	4.62587	2.20972	up	-	-	-	4.88872	2.28946	up
MWSHY0079	Liquiritigenin-4'-O-Glucoside (Liquiritin)	Flavanones	二氢黄酮	2800365	8.64315e+06	2.54785e+06	3.16096e+06	6.66818e+06	1.84925e+06	C16989	-	3.08644	1.62594	up	-	-	-	-	-	-	-	-	-
Layp008138	Tupichinol A	Flavanols	黄烷醇类	77865.2	73923.6	76063.5	119875	115363	551688	-	-	-	-	-	-	-	-	-	-	-	4.60219	2.20232	up
mws2220	Gallocatechin 3-O-gallate	Flavanols	黄烷醇类	29841.7	5070.65	7555.16	8875.5	13966.6	11132.7	-	-	0.169918	-2.55709	down	0.253174	-1.9818	down	-	-	-	-	-	-
Zmpn002440	3,4,2',4',6'-Pentahydroxychalcone	Chalcones	查耳酮	89364.3	120370	131003	66279.7	124159	135424	C15525	ko00941,ko01100,ko01110	-	-	-	-	-	-	-	-	-	2.04322	1.03084	up
Hmlp006426	4,4'-dihydroxy-2,6-dimethoxydihydrochalcone	Chalcones	查耳酮	8223.96	13651.6	54906.9	23333.9	368377	4.5711e+06	-	-	-	-	-	6.67646	2.73908	up	15.7872	3.98068	up	195.899	7.61397	up
pmp000361	Licochalcone D	Chalcones	查耳酮	257613	325784	1.39222e+07	325984	309181	1.16781e+07	-	-	-	-	-	54.0431	5.75604	up	-	-	-	35.824	5.16286	up
pme3217	Isoliquiritigenin	Chalcones	查耳酮	3.12406e+06	8.16228e+06	1.28299e+07	2.78497e+06	1.05944e+07	1.68761e+07	C08650	ko00941,ko01100,ko01110	2.61272	1.38555	up	4.1068	2.03801	up	3.80415	1.92757	up	6.05969	2.59924	up
MWSmce108	Butein	Chalcones	查耳酮	28910.3	53608.6	69094	40834.3	82286.6	125314	C08578	ko00941	-	-	-	2.38994	1.25698	up	2.01514	1.01088	up	3.06884	1.61769	up
mws2118	Phloretin-2'-O-glucoside (Phlorizin)	Chalcones	查耳酮	28184.4	50409.9	150587	22165.3	55586.6	109260	C01604	ko00941,ko01110	-	-	-	5.34292	2.41763	up	2.50782	1.32644	up	4.92932	2.30139	up
Lamp007647	2',4,4'-Trihydroxychalcone	Chalcones	查耳酮	3.21693e+06	8.91227e+06	1.36717e+07	3.04048e+06	1.18614e+07	1.96573e+07	-	-	2.77043	1.47011	up	4.24993	2.08744	up	3.90117	1.96391	up	6.46518	2.69269	up
Xmgp006913	2,4,2',4'-tetrahydroxy-3'-prenylchalcone	Chalcones	查耳酮	157725	489509	515959	203420	749693	566921	-	-	3.10356	1.63392	up	3.27125	1.70984	up	3.68545	1.88184	up	2.78695	1.47869	up
Lmmp007480	2,4,4'-trihydroxychalcone	Chalcones	查耳酮	3.47485e+06	8.85996e+06	1.40603e+07	3.08148e+06	1.17003e+07	1.97559e+07	-	-	2.54974	1.35035	up	4.04631	2.01661	up	3.79697	1.92485	up	6.41118	2.68059	up
pme1793	Pelargonidin-3,5-O-diglucoside	Anthocyanidins	花青素	1.90008e+06	1.32104e+06	1.39383e+06	2.74801e+06	1.69178e+06	1.34763e+06	C08725	ko00942	-	-	-	-	-	-	-	-	-	0.490403	-1.02796	down
pmf0203	Peonidin-3-O-glucoside	Anthocyanidins	花青素	2.97982e+06	2.01301e+06	2.8891e+06	5.65674e+06	2.11657e+06	2.30897e+06	C12141	ko00942	-	-	-	-	-	-	0.374168	-1.41824	down	0.40818	-1.29272	down
pme1786	Malvidin-3,5-di-O-glucoside (Malvin)	Anthocyanidins	花青素	91379.2	46527.5	110411	157031	39917.3	51164.5	C08718	-	-	-	-	-	-	-	0.2542	-1.97597	down	-	-	-
Zmqp002952	Delphinidin-3-O-rutinoside-7-O-glucoside	Anthocyanidins	花青素	69629.2	48800.7	9	83117.8	71869	88584.5	-	-	-	-	-	0.000129256	-12.9175	down	-	-	-	-	-	-
Lmpp003789	Cyanidin-3-O-(6''-O-p-Coumaroyl)glucoside	Anthocyanidins	花青素	69647.3	149528	192524	864488	114502	133062	C12095	ko00942,ko01110	-	-	-	-	-	-	0.13245	-2.91648	down	0.15392	-2.69975	down

## Sheet: Table S4
Supplementary Table 4. Summary of RNA-Seq data.
Sample name	Total Raw Reads (M)	Total Clean Reads (M)	Total Clean Bases (Gb)	Clean Reads Q20 (%)	Clean Reads Q30 (%)	Clean Reads Ratio (%)	Total Clean Reads (M)	Total Mapping(%)	Uniquely Mapping(%)
SS_0h_1	47.19	44.81	6.72	96.07	90.23	94.96	44.81	85.39	83.52
SS_0h_2	47.19	44.52	6.68	96.32	90.81	94.35	44.52	87.09	85.14
SS_0h_3	47.19	45.08	6.76	96.04	90.03	95.54	45.08	86.78	84.9
ST_0h_1	47.19	44.98	6.75	96.22	90.54	95.33	44.98	87.23	85.32
ST_0h_2	47.19	43.86	6.58	96.18	90.5	92.94	43.86	86.49	84.64
ST_0h_3	47.19	45.03	6.75	95.94	89.94	95.44	45.03	86.38	84.51
SS_2h_1	47.19	45.11	6.77	96.04	90.16	95.59	45.11	86.47	84.73
SS_2h_2	47.19	45.26	6.79	95.93	89.77	95.92	45.26	86.99	85.23
SS_2h_3	42.88	40.82	6.12	95.88	89.7	95.2	40.82	86.43	84.63
ST_2h_1	47.19	44.15	6.62	96.47	91.12	93.58	44.15	87.79	85.96
ST_2h_2	47.19	44.55	6.68	96.44	91.05	94.41	44.55	87.64	85.8
ST_2h_3	47.19	44.48	6.67	95.78	89.62	94.26	44.48	85.5	83.75
SS_6h_1	43.1	41.31	6.2	96.09	90.17	95.84	41.31	87.08	85.31
SS_6h_2	47.19	44.66	6.7	96.23	90.62	94.64	44.66	86.87	85.08
SS_6h_3	47.19	44.88	6.73	95.67	89.21	95.11	44.88	85.62	83.92
ST_6h_1	39.87	38.22	5.73	96.09	90.22	95.85	38.22	86.88	85.18
ST_6h_2	47.19	44.85	6.73	96.06	90.23	95.06	44.85	86.12	84.38
ST_6h_3	47.19	45.23	6.78	95.95	89.84	95.85	45.23	86.59	84.92
SS_12h_1	47.19	45.11	6.77	96.04	90.14	95.61	45.11	86.36	84.6
SS_12h_2	47.19	44.61	6.69	95.81	89.73	94.55	44.61	84.4	82.61
SS_12h_3	47.19	44.07	6.61	96.16	90.4	93.4	44.07	86.5	84.66
ST_12h_1	47.19	45.04	6.76	96.16	90.41	95.46	45.04	86.98	85.13
ST_12h_2	47.19	45.04	6.76	95.97	89.91	95.44	45.04	86.32	84.45
ST_12h_3	47.19	45.03	6.75	96.25	90.59	95.43	45.03	87.5	85.62
SS_24h_1	47.19	44.55	6.68	96.34	90.84	94.41	44.55	86.97	84.99
SS_24h_2	47.19	45.23	6.78	96.2	90.45	95.85	45.23	87.27	85.39
SS_24h_3	47.19	44.13	6.62	95.9	89.83	93.53	44.13	85.5	83.61
ST_24h_1	47.19	44.05	6.61	96.04	90.16	93.35	44.05	85.95	84.07
ST_24h_2	47.19	44.57	6.69	96.32	90.82	94.46	44.57	86.93	85.03
ST_24h_3	47.19	45.25	6.79	96.07	90.17	95.9	45.25	86.51	84.68
Average	46.6829	44.3139	6.6471	96.0881	90.2381	94.9406	44.3139	86.5497	84.7239

## Sheet: Table S5
Supplementary Table5. Differentially expressed gene (DEGs) in SS and ST in response to salt stress
Gene ID	SS_0h_1 FPKM	SS_0h_2 FPKM	SS_0h_3 FPKM	SS_2h_1 FPKM	SS_2h_2 FPKM	SS_2h_3 FPKM	SS_6h_1 FPKM	SS_6h_2 FPKM	SS_6h_3 FPKM	SS_12h_1 FPKM	SS_12h_2 FPKM	SS_12h_3 FPKM	SS_24h_1 FPKM	SS_24h_2 FPKM	SS_24h_3 FPKM	ST_0h_1 FPKM	ST_0h_2 FPKM	ST_0h_3 FPKM	ST_2h_1 FPKM	ST_2h_2 FPKM	ST_2h_3 FPKM	ST_6h_1 FPKM	ST_6h_2 FPKM	ST_6h_3 FPKM	ST_12h_1 FPKM	ST_12h_2 FPKM	ST_12h_3 FPKM	ST_24h_1 FPKM	ST_24h_2 FPKM	ST_24h_3 FPKM	log2 (SS_2h / SS_0h)	log2 (SS_6h / SS_0h)	log2 (SS_12h / SS_0h)	log2 (SS_24h / SS_0h)	log2 (ST_2h / ST_0h)	log2 (ST_6h / ST_0h)	log2 (ST_12h / ST_0h)	log2 (ST_24h / ST_0h)	Qvalue (SS_12h / SS_0h)	Qvalue (SS_24h / SS_0h)	Qvalue (SS_2h / SS_0h)	Qvalue (SS_6h / SS_0h)	Qvalue (ST_12h / ST_0h)	Qvalue (ST_24h / ST_0h)	Qvalue (ST_2h / ST_0h)	Qvalue (ST_6h / ST_0h)	KEGG Pathway Desc	GO_C Desc	GO_F Desc
Glyma.01G001200.Wm82.a4.v1	4.53	5.13	5.14	3.51	4.47	4.9	1.87	2.29	3.44	2.17	2.56	1.58	1.83	1.28	1.33	6.13	5.57	5.95	4.41	4.44	3.58	2.11	2.31	2.04	2.11	2.15	1.7	1.22	1.62	0.96	-0.10007	-0.965186	-1.20122	-1.63499	-0.382783	-1.46968	-1.50386	-2.13572	8.97049e-08	7.66541e-14	0.767645	8.71755e-05	2.18757e-17	2.55131e-22	0.0212003	6.54222e-17		GO:0005874///microtubule	GO:0008017///microtubule binding
Glyma.01G001500.Wm82.a4.v1	7.52	7.18	9.44	3.59	4.17	3.17	0.5	0.86	0.77	0.33	0.53	0.48	0.12	0.14	0.19	6.95	8.53	7.26	2.08	2.32	2.36	0.77	0.87	0.98	0.28	0.38	0.14	0.29	0.24	0.1	-1.03297	-3.50377	-4.14964	-5.62392	-1.62512	-3.13696	-4.76534	-5.12243	2.81408e-52	3.74089e-48	7.0324e-07	8.52772e-43	7.07773e-55	4.15351e-48	1.06751e-21	3.59118e-47	00100///Steroid biosynthesis	GO:0005811///lipid droplet	GO:0000250///lanosterol synthase activity+++GO:0042300///beta-amyrin synthase activity
Glyma.01G001900.Wm82.a4.v1	0.04	0.12	0.21	0.02	0	0.05	0	0	0	0	0	0	0	0	0	0.1	0.12	0.24	0	0	0	0	0	0	0	0	0.02	0	0.02	0	-2.41406	-4.98368	-5.0027	-4.91684	-5.24252	-5.2945	-4.35402	-4.32366	0.00842308	0.0077162	0.157694	0.0094925	0.00750432	0.0108479	0.00135692	0.00127074			GO:0004672///protein kinase activity+++GO:0005524///ATP binding
Glyma.01G002000.Wm82.a4.v1	0.84	0.32	0.64	0	0.19	0.21	0.35	0.19	0.06	0.06	0.13	0.06	0.13	0.06	0.19	0.5	0.45	0.38	0.19	0.19	0.25	0.08	0	0.32	0.25	0.38	0.06	0.19	0	0	-2.07568	-1.57918	-2.79165	-2.11913	-0.936686	-1.75259	-0.868299	-2.70777	0.0239613	0.0568293	0.100564	0.172367	0.451238	0.0733631	0.417002	0.170168
Glyma.01G002400.Wm82.a4.v1	24.34	37.39	33.52	9.22	8.04	13.77	2.87	4.36	3.89	2.25	4.2	2.17	6.24	3.87	3.43	33.64	36.05	44.03	7.8	7.71	8.12	2.86	2.05	3.15	4.27	1.52	1.71	5.37	7.62	1.1	-1.52792	-3.10551	-3.437	-2.70839	-2.13355	-3.84935	-3.86403	-2.94226	5.51764e-36	5.16926e-26	6.69906e-10	1.91329e-36	4.37013e-17	0.000120464	1.56046e-44	8.92941e-77	00564///Glycerophospholipid metabolism+++00565///Ether lipid metabolism+++00590///Arachidonic acid metabolism+++00591///Linoleic acid metabolism+++00592///alpha-Linolenic acid metabolism	GO:0005576///extracellular region	GO:0004623///phospholipase A2 activity+++GO:0005509///calcium ion binding+++GO:0102567///phospholipase A2 activity (consuming 1,2-dipalmitoylphosphatidylcholine)+++GO:0102568///phospholipase A2 activity consuming 1,2-dioleoylphosphatidylethanolamine)
Glyma.01G004200.Wm82.a4.v1	5.15	5.82	5.1	17.67	14.13	21.22	32.7	30.36	27.25	41.85	39.51	48.84	43.73	44.08	41.64	4.66	4.61	4.82	17.87	22.08	19.06	33.28	34.3	26.07	41.06	56.32	62.75	46.65	43.11	46.18	1.83261	2.49765	3.05494	3.12529	2.20588	2.71746	3.58086	3.34937	2.11701e-66	9.87348e-81	1.53963e-15	1.23707e-37	3.62977e-80	2.23416e-87	1.42039e-33	2.06494e-47	00940///Phenylpropanoid biosynthesis+++00941///Flavonoid biosynthesis+++00945///Stilbenoid, diarylheptanoid and gingerol biosynthesis		GO:0042409///caffeoyl-CoA O-methyltransferase activity
Glyma.01G004600.Wm82.a4.v1	2.6	9.04	6.96	1.26	0.79	1.47	1.72	1.56	1.74	1.64	2.03	1.87	3.28	2.28	1.73	6.06	10.41	10.56	1.24	1.01	1.69	1.12	0.87	1.02	3.06	1.63	0.77	3.28	3.63	0.79	-2.30812	-1.90245	-1.72178	-1.24742	-2.64688	-3.20079	-2.24749	-1.73882	0.000337916	0.011384	1.25166e-05	0.000124404	1.81868e-09	0.000445996	3.29964e-15	3.39548e-18		GO:0016021///integral component of membrane
Glyma.01G004800.Wm82.a4.v1	3.71	1.46	1.59	3.66	3.93	3.01	10.74	9.75	6.63	16.02	16.39	16.83	14.41	12.72	11.62	1.29	0.96	1.05	3.59	4.5	4.82	9.32	7.07	7.38	18.7	23.01	19.03	10.47	9.57	14.71	0.728968	1.9894	2.87507	2.60824	2.09424	2.83775	4.27325	3.47735	3.41799e-23	1.41685e-18	0.0908742	4.78801e-08	4.15178e-139	3.26426e-48	1.23307e-23	2.06771e-48	04016///MAPK signaling pathway - plant+++04626///Plant-pathogen interaction	GO:0016021///integral component of membrane	GO:0004672///protein kinase activity+++GO:0004674///protein serine/threonine kinase activity+++GO:0005524///ATP binding
Glyma.01G004900.Wm82.a4.v1	0	0	0	0.38	0.21	0.15	0.05	0.08	0.04	0	0	0	0	0.04	0.09	0	0.04	0	0.36	0.17	0.21	0	0	0	0	0	0	0	0	0	5.24746	2.89275		2.5381	4.35304	-0.876598	-0.900235	-0.868942		0.55783	0.00362478	0.41962	0.876437	0.882521	0.00847251	0.882974		GO:0005634///nucleus
Glyma.01G005100.Wm82.a4.v1	0.24	0.34	0.39	0.1	0.14	0.16	0.11	1.16	0.29	0.86	0.92	3.55	4.83	3.19	1.22	0.33	0.96	0.62	0.05	0.14	0.09	0.92	0.39	0.34	2.92	3.69	4.91	4.2	1.87	3.81	-1.16998	0.702374	2.49619	3.36355	-2.60841	-0.258131	2.6622	2.45217	0.000686433	1.1351e-08	0.373816	0.619125	1.50107e-11	1.81306e-06	0.00748013	0.799554	00053///Ascorbate and aldarate metabolism+++00562///Inositol phosphate metabolism+++01250///Biosynthesis of nucleotide sugars	GO:0005737///cytoplasm	GO:0005506///iron ion binding+++GO:0050113///inositol oxygenase activity
Glyma.01G005200.Wm82.a4.v1	0.14	0.03	0.14	0.21	0.17	0.22	1.29	1.86	1.4	3.13	4	3.11	0.46	0.43	0.43	0.06	0.2	0.06	0.2	0.17	0.11	2.24	1.79	1.85	2.66	3.58	2.36	0.34	0.2	0.23	0.955364	3.75166	4.97254	2.04356	0.988895	4.23354	4.87872	1.38217	1.38905e-22	0.0103516	0.463467	2.5036e-10	1.63943e-20	0.188222	0.396831	2.10432e-14	00430///Taurine and hypotaurine metabolism+++00460///Cyanoamino acid metabolism+++00480///Glutathione metabolism+++00590///Arachidonic acid metabolism	GO:0016021///integral component of membrane	GO:0036374///glutathione hydrolase activity+++GO:0102953///hypoglycin A gamma-glutamyl transpeptidase activity+++GO:0103068///leukotriene C4 gamma-glutamyl transferase activity
Glyma.01G005600.Wm82.a4.v1	2.69	2.89	2.68	0.8	0.55	0.89	0.68	0.88	1.04	0.33	0.51	0.69	0.41	0.4	0.48	2.9	2.56	3.6	0.52	0.53	0.68	0.74	0.49	0.44	0.75	0.36	0.46	0.33	0.58	0.44	-1.83157	-1.69202	-2.47786	-2.5766	-2.20734	-2.43343	-2.49639	-2.56722	8.6141e-11	3.26377e-12	1.76995e-07	2.79653e-07	5.05315e-12	7.90688e-11	4.79834e-11	1.06135e-11	04016///MAPK signaling pathway - plant+++04626///Plant-pathogen interaction		GO:0016740///transferase activity
Glyma.01G005800.Wm82.a4.v1	1.87	3.66	3.02	1.29	0.72	1.25	0.66	0.45	0.53	0.71	0.42	0.94	0.91	0.72	0.72	3.37	3.65	3.63	0.9	0.75	1.4	0.4	0.72	0.61	1.11	0.67	0.63	0.87	1.05	0.45	-1.29009	-2.38772	-2.02231	-1.76093	-1.66943	-2.62709	-2.07902	-2.09368	2.26484e-06	5.88003e-06	0.00209286	2.19487e-08	3.86224e-11	2.69907e-09	2.65796e-08	1.86554e-14	00940///Phenylpropanoid biosynthesis
Glyma.01G006800.Wm82.a4.v1	18.19	12.45	17.8	7.57	7.44	7.95	1.24	1.41	2.52	2.39	2.49	2.01	7.54	7.3	7.87	13.45	11.86	10.58	7.07	6.56	8.49	1.34	1.28	1.89	2.06	1.15	1.59	9.49	10.59	8.44	-0.986277	-3.22979	-2.80548	-0.977085	-0.577187	-3.00589	-2.888	-0.265734	1.94749e-33	8.80518e-07	3.85645e-06	9.48269e-31	1.52185e-34	0.21002	0.00122017	3.78341e-37	00040///Pentose and glucuronate interconversions	GO:0005618///cell wall+++GO:0016021///integral component of membrane	GO:0030599///pectinesterase activity+++GO:0045330///aspartyl esterase activity+++GO:0052689///carboxylic ester hydrolase activity
Glyma.01G007500.Wm82.a4.v1	1.58	1.42	1.23	1.23	1.31	2.3	3.21	3.33	1.71	6.35	7.36	6.23	7.56	6.62	5.64	1.39	1.32	1.21	1.32	1.47	1.43	1.94	2.93	1.88	6.18	8.4	6.8	5.8	5.31	6.72	0.285241	0.963326	2.25949	2.3275	0.235403	0.770047	2.51886	2.26418	5.11536e-33	2.99419e-31	0.522616	0.00522442	4.9981e-43	3.07544e-30	0.432935	0.00290286		GO:0016021///integral component of membrane	GO:0004672///protein kinase activity+++GO:0005524///ATP binding
Glyma.01G007800.Wm82.a4.v1	7.56	12.31	10.04	6.57	6.88	7.84	3.1	2.94	4.31	4.15	6.98	5.23	4.14	3.58	2.35	13.38	12.16	18.14	5.18	5.51	4.93	3	3.13	2.5	4.51	5.51	4.15	2.89	3.56	1.67	-0.38676	-1.54516	-0.83982	-1.4695	-1.35664	-2.36337	-1.55514	-2.35953	0.00101235	4.07586e-09	0.108552	1.93058e-11	3.83869e-20	1.80274e-19	3.74875e-20	4.83905e-43	00270///Cysteine and methionine metabolism	GO:0005634///nucleus	GO:0003677///DNA binding+++GO:0003682///chromatin binding+++GO:0003886///DNA (cytosine-5-)-methyltransferase activity
Glyma.01G008200.Wm82.a4.v1	0.55	0.37	0.39	5.95	5.84	4.78	1.06	1.84	0.42	0.21	0.36	0.33	0.13	0.06	0.17	0.32	0.37	0.25	6.96	6.64	7.21	1.2	0.73	0.56	0.35	0.48	0.49	0.23	0.19	0.24	3.77686	1.36153	-0.512844	-1.76115	4.58955	1.37265	0.550161	-0.44993	0.382005	0.00235932	1.0584e-52	0.0178519	0.251123	0.47067	1.59948e-98	0.000699587	02010///ABC transporters	GO:0016021///integral component of membrane	GO:0005524///ATP binding+++GO:0042626///ATPase activity, coupled to transmembrane movement of substances
Glyma.01G009200.Wm82.a4.v1	9.45	8.64	9.84	18.21	21.38	14.4	3.63	5.59	6.27	2.01	1.5	1.24	1.24	0.93	1.67	11.42	13.21	12.21	17.65	18.96	20.52	5.61	4.44	6.93	1.22	1.29	1.47	0.93	1.13	1.04	1.05422	-0.860753	-2.53479	-2.75851	0.762499	-1.14576	-3.14799	-3.49596	1.53852e-22	5.75331e-24	9.16862e-07	0.000741383	3.40085e-39	6.41373e-39	5.54472e-08	6.29741e-09		GO:0005737///cytoplasm+++GO:0005886///plasma membrane	GO:0004864///protein phosphatase inhibitor activity
Glyma.01G009700.Wm82.a4.v1	37.11	41.54	38.44	22.64	24.26	22.26	11.31	12.25	17.07	12.33	11.22	11.6	11.08	8.58	8.98	42.21	39.26	40.11	23.94	22.72	23.42	11.4	10.21	14.07	12.04	8.97	9.5	9.09	10.84	6.4	-0.655327	-1.54305	-1.71151	-1.92977	-0.668222	-1.79426	-1.92932	-2.13728	9.16071e-50	6.28853e-40	2.76607e-07	2.46516e-21	1.0922e-55	5.73165e-33	2.02877e-13	1.34059e-49		GO:0016021///integral component of membrane
Glyma.01G010000.Wm82.a4.v1	1.74	2.97	1.88	2.49	2.48	3.35	0.63	0.79	1.87	0.6	0.82	0.54	0.91	0.48	0.55	3.03	3.21	3.35	1.97	1.97	1.95	0.76	0.92	0.49	0.44	0.69	0.53	0.61	1.18	0.15	0.435193	-1.03011	-1.72113	-1.65683	-0.576755	-2.17516	-2.4557	-2.24575	1.26e-05	4.63177e-05	0.258729	0.0384869	2.30674e-15	1.09769e-05	0.0190637	1.83126e-12	00130///Ubiquinone and other terpenoid-quinone biosynthesis+++00940///Phenylpropanoid biosynthesis	GO:0016021///integral component of membrane	GO:0016874///ligase activity
Glyma.01G010200.Wm82.a4.v1	3.09	1.28	2.57	1.63	1.36	0.88	1.37	1.21	1.03	0.41	0.3	0.53	0.87	0.3	0.91	3.44	1.4	1.26	1.09	0.6	1.07	1.66	1.52	2.59	0.41	0.26	0.3	0.91	1.09	1.32	-0.734983	-0.967887	-2.4588	-1.65409	-1.01099	-0.114218	-2.59373	-0.799633	7.10531e-07	0.00104669	0.165819	0.0375849	4.74111e-07	0.139116	0.028345	0.8635	00710///Carbon fixation in photosynthetic organisms+++01200///Carbon metabolism	GO:0005737///cytoplasm+++GO:0009507///chloroplast	GO:0005524///ATP binding+++GO:0008974///phosphoribulokinase activity
Glyma.01G010700.Wm82.a4.v1	4.41	3.51	3.95	2.77	2.44	2.43	8.08	6.47	3.99	11.64	11.69	12.66	15.13	19.26	16.41	3.76	3.5	2.82	1.26	1.81	1.85	5.45	6.92	3.93	13.18	13.9	14.87	14.99	14.96	19.43	-0.534529	0.641992	1.61336	2.18483	-0.974458	0.665127	2.11433	2.34623	3.97257e-27	8.23251e-46	0.0169663	0.0429731	1.33052e-50	6.48388e-37	3.59565e-06	0.00226011	04626///Plant-pathogen interaction		GO:0043531///ADP binding
Glyma.01G011300.Wm82.a4.v1	4.22	2.43	3.1	1.38	1.73	0.86	0.66	0.68	0.62	0.3	0.22	0.32	1.93	1.74	2.32	3.15	2.68	2.17	1.16	1.16	1.3	0.98	0.76	1.09	0.17	0.22	0.15	2.03	1.56	2.46	-1.1832	-2.34112	-3.52025	-0.607038	-1.02812	-1.53101	-3.849	-0.328651	1.08327e-21	0.038315	0.00107817	2.44703e-13	1.0112e-23	0.320659	2.86745e-05	1.1064e-08			GO:0008270///zinc ion binding
Glyma.01G011500.Wm82.a4.v1	2.15	1.95	1.54	0.06	0	0.08	0	0	0	0	0	0	0	0.03	0	3.17	3.7	4.37	0.12	0	0.06	0	0.03	0.03	0	0	0.06	0.03	0	0	-5.75245	-8.30894	-8.3284	-7.27964	-6.0467	-7.42493	-7.44199	-8.30672	1.22621e-10	2.26423e-08	2.72242e-09	1.8078e-10	8.75545e-12	5.87959e-11	1.89377e-17	1.13669e-11
Glyma.01G011600.Wm82.a4.v1	10.24	5.78	6.69	0.97	1.22	1	2.39	2.09	1.14	2.23	2.9	2.52	3.25	1.86	1.89	8.25	5.39	6.47	1.29	1.19	1.44	2.1	2.37	1.58	2.89	3.99	3.24	1.26	1.54	1.67	-2.7459	-2.02247	-1.55217	-1.59686	-2.23824	-1.75797	-0.930667	-2.10158	1.5754e-08	1.79383e-07	6.40988e-19	3.53337e-09	2.3234e-05	1.15383e-15	5.65061e-22	8.44804e-14
Glyma.01G011700.Wm82.a4.v1	1.24	1.35	1.65	0.26	0.37	0.41	0.82	0.87	0.94	1.93	1.61	1.75	0.95	0.97	1.16	1.25	1.3	1.24	0.31	0.38	0.3	0.81	0.93	0.89	1.69	1.78	1.48	0.9	1.06	0.98	-2.02654	-0.722297	0.389053	-0.456716	-1.81118	-0.501106	0.462123	-0.319465	0.220091	0.180298	2.37086e-07	0.0338986	0.107693	0.37425	8.32507e-07	0.143865	03440///Homologous recombination		GO:0008270///zinc ion binding
Glyma.01G011900.Wm82.a4.v1	20.21	11.99	12.93	3.4	3.29	1.84	6.72	6.56	5.64	4.28	5.03	4.15	4.72	3.92	4.55	10.98	8.56	9.47	2.38	2.7	3.13	6.96	7.82	7.66	4.31	3.6	4.06	4.56	4.42	5.98	-2.29474	-1.26158	-1.72175	-1.67398	-1.69788	-0.392885	-1.21104	-0.878443	1.93849e-14	4.83961e-14	3.56664e-15	1.5592e-07	8.09545e-15	9.05682e-06	3.00892e-26	0.0111523		GO:0016021///integral component of membrane
Glyma.01G012000.Wm82.a4.v1	0.92	0.56	0.59	0.16	0.12	0.02	0.26	0.25	0.19	0.02	0.03	0.02	0.03	0.13	0.07	0.34	0.23	0.3	0.03	0.08	0.05	0.2	0.13	0.17	0.07	0.02	0.03	0.08	0.03	0.09	-2.73116	-1.67519	-5.02074	-3.12971	-2.54821	-0.910419	-2.98918	-2.1723	1.4664e-08	2.11666e-07	1.55879e-05	0.00059511	0.000272923	0.00396437	0.00099792	0.156017			GO:0043531///ADP binding
Glyma.01G012100.Wm82.a4.v1	0.04	0.14	0.07	0.15	0	0.17	0	0.03	0	0	0.06	0.02	0.09	0.07	0	0.24	0.06	0.06	0.22	0.18	0.15	0.07	0.09	0.09	0	0.02	0.02	0.07	0.08	0	0.680932	-2.66646	-1.7719	-0.704489	0.849661	-0.378211	-4.25009	-1.36605	0.512933	0.773536	0.788643	0.314367	0.0416426	0.492843	0.512477	0.85258
Glyma.01G012200.Wm82.a4.v1	14.16	11.25	12.84	3.76	3.77	2.27	2.67	2.95	1.98	1.56	1.26	1.81	2.79	3.13	2.58	8.19	8.38	6.56	4.16	4.51	4.14	2.26	2.42	2.23	1.81	1.66	2.31	2.09	1.8	2.65	-1.85556	-2.36491	-3.07134	-2.13928	-0.733607	-1.77594	-1.94044	-1.79312	2.38864e-42	1.75493e-27	3.17052e-14	4.40843e-23	1.20928e-18	5.03286e-12	8.46776e-05	4.99511e-17
Glyma.01G012800.Wm82.a4.v1	0.3	0.26	0.12	0	0.06	0.07	0.1	0.07	0.06	0.16	0.03	0.13	0.03	0.03	0.03	0.16	0.03	0.09	0	0.09	0.13	0.11	0.09	0.13	0.03	0.1	0.09	0.06	0.06	0.06	-2.17817	-1.96219	-0.998799	-3.22566	-0.0545018	0.0769653	-0.118192	-0.314504	0.469654	0.045099	0.152107	0.152038	0.953701	0.882509	0.976565	0.973389
Glyma.01G013200.Wm82.a4.v1	17.13	34.21	28.38	22.04	26.02	24.63	0.92	1.04	2.83	1.42	5.45	2.01	9.66	9.76	5.27	29.49	26.01	30.34	28.83	25.7	24.85	1.2	2.26	1.46	2.3	2.35	1.04	9.32	12.07	1.12	-0.0264983	-4.08858	-3.1331	-1.58911	0.0132287	-4.13399	-3.85291	-1.87116	6.01486e-06	1.47832e-08	0.954347	1.60953e-12	3.35025e-93	0.0560698	0.935815	7.51343e-123
Glyma.01G016500.Wm82.a4.v1	0.07	0.02	0.03	0	0.02	0.02	0.08	0.13	0.14	0.38	0.24	0.37	0.02	0.05	0.02	0	0.04	0	0	0	0	0.17	0.06	0.19	0.5	0.22	0.38	0.02	0.09	0.05	-1.66506	1.53139	3.22496	-0.130187	-1.7527	3.59949	5.20266	2.38597	9.57125e-05	0.955424	0.53549	0.24224	1.83517e-05	0.270184	0.766575	0.0174788	02010///ABC transporters	GO:0016021///integral component of membrane	GO:0005524///ATP binding+++GO:0042626///ATPase activity, coupled to transmembrane movement of substances
Glyma.01G016600.Wm82.a4.v1	2.53	1.3	1.12	4.2	5.68	3.76	15.28	15.34	13.65	14.09	14.13	12.94	9.21	9.59	8.76	0.82	0.65	0.55	2.6	1.85	2.45	13.22	13.5	12.58	15.22	18.41	15.2	14.23	10.67	14.13	1.5609	3.15305	3.07948	2.57791	1.90375	4.2597	4.66493	4.35297	1.53235e-29	3.6958e-19	8.39828e-05	9.92519e-28	3.55634e-65	1.91445e-45	1.54052e-06	5.23594e-53		GO:0005634///nucleus
Glyma.01G018000.Wm82.a4.v1	21.8	16.44	14.56	9.14	9.76	3.34	10.19	11.72	9.11	18.5	12.8	12.62	3.73	5.13	3.32	14.18	16.57	10.59	5.96	6.87	6.33	13.56	12.06	13.11	13.85	13.21	12.56	4.24	3.38	3.25	-1.14882	-0.777331	-0.250016	-2.01719	-0.975876	-0.126778	-0.000523404	-1.85014	0.447081	5.80233e-13	0.00533641	0.00489996	0.998327	1.77403e-09	8.1865e-05	0.689069
Glyma.01G018100.Wm82.a4.v1	105.3	82.18	90.56	29.08	39.53	29.07	22.25	29.13	34.79	17.81	25.31	13.95	9.6	8.93	18.41	57.25	74.11	50.86	25.59	34.18	30.12	26.8	17.12	30.11	12.42	20.26	11.89	11.29	11.75	13.56	-1.41763	-1.70576	-2.25819	-2.80881	-0.88672	-1.3363	-1.96822	-2.24056	5.14838e-26	8.67913e-31	4.90142e-14	5.15092e-20	8.9608e-22	2.14642e-28	2.95768e-08	1.53482e-12	04712///Circadian rhythm - plant
Glyma.01G018800.Wm82.a4.v1	33.59	37.18	40.65	9.06	10.25	16.59	9.73	8.99	5.96	5.55	5.36	7.08	11.68	14.02	12.42	35.35	37.07	27.64	11.49	10.6	10.79	7.69	9.62	10.22	6.64	6.6	7.37	14.75	12.57	12.81	-1.54558	-2.17844	-2.60473	-1.44624	-1.47613	-1.88532	-2.21561	-1.24202	3.88995e-49	2.56417e-21	8.2946e-12	1.77152e-23	4.64605e-38	2.08431e-11	2.04668e-22	1.30612e-28	04016///MAPK signaling pathway - plant+++04075///Plant hormone signal transduction
Glyma.01G019000.Wm82.a4.v1	8.12	9.51	12.64	2.46	2.65	4.5	2.34	3.12	3.03	2.83	2.25	2.04	3.36	2.13	2.95	8.7	8.55	11.04	2.88	2.72	3.05	2.4	2.71	3.26	2.78	2.04	2.16	3.09	3.66	2.45	-1.56282	-1.84088	-2.06327	-1.73661	-1.58178	-1.77974	-1.95263	-1.54988	1.44576e-17	4.88834e-12	3.25865e-08	7.40744e-14	1.1426e-20	1.15304e-11	1.20096e-16	8.78271e-18		GO:0016021///integral component of membrane
Glyma.01G019700.Wm82.a4.v1	24.3	23.77	24.17	7.69	8.49	8.49	7.72	6.81	8.72	7.01	5.09	7.78	4.32	5.63	5.11	21.31	20.69	21.31	7.97	8.3	6.73	7.16	7.35	8.87	6.9	5.3	7.13	3.7	5.48	3.09	-1.44103	-1.64128	-1.84365	-2.17571	-1.33667	-1.46903	-1.64933	-2.2834	3.48309e-28	3.71846e-43	5.25392e-23	1.22585e-27	6.0666e-28	1.10442e-28	3.6323e-23	1.92986e-24	00040///Pentose and glucuronate interconversions+++00053///Ascorbate and aldarate metabolism+++00520///Amino sugar and nucleotide sugar metabolism+++01250///Biosynthesis of nucleotide sugars	GO:0005634///nucleus	GO:0046983///protein dimerization activity
Glyma.01G020700.Wm82.a4.v1	0.37	0.46	1.67	0.84	0.56	1.03	1.02	0.56	0.47	0	0.37	0.92	0.37	0.19	0	1.18	1.47	0.55	0.73	0.64	0.09	0.44	0.84	0.37	0.18	0.55	1.09	0.18	0.18	0.28	0.0523613	-0.298112	-0.907526	-2.05205	-0.996045	-0.968331	-0.747596	-2.23317	0.567318	0.115751	0.976759	0.858346	0.428251	0.0266962	0.296838	0.28275			GO:0030246///carbohydrate binding
Glyma.01G020800.Wm82.a4.v1	0.06	0.51	0.58	0.02	0.02	0.16	0	0	0	0	0.02	0	0.19	0.13	0	0.52	0.15	0.19	0.06	0	0.04	0	0.02	0.02	0.02	0.04	0	0.09	0.02	0.02	-2.40185	-6.56838	-5.6251	-1.73406	-2.89609	-4.28108	-3.70189	-2.66831	0.000392122	0.117148	0.0423159	4.2633e-05	0.00194728	0.0152944	0.00608986	0.00178769		GO:0005576///extracellular region	GO:0030246///carbohydrate binding+++GO:0102210///rhamnogalacturonan endolyase activity
Glyma.01G021000.Wm82.a4.v1	0	0	0	4.47	10.82	8.48	11.35	10.58	23.46	1.7	5.68	1.61	0.14	0.05	0.18	0	0	0	9.57	11.62	6.16	10.45	9.54	8.15	1.45	5.01	8.16	0.23	0.04	0.05	9.99475	10.804	8.53092	3.96475	10.2526	10.1393	9.29344	3.76641	4.09309e-10	0.0904816	8.00837e-15	1.52395e-17	1.96266e-08	0.154497	1.54782e-16	2.12869e-16	00902///Monoterpenoid biosynthesis		GO:0008270///zinc ion binding+++GO:0016491///oxidoreductase activity
Glyma.01G021200.Wm82.a4.v1	3.33	4.57	3.59	2.5	3.15	2.75	1	0.83	1.61	1.04	1.87	1.04	1.26	1.06	0.75	5.14	5.05	5.35	2.76	3.03	2.43	0.66	0.99	0.95	1.35	1.19	0.84	1	0.95	0.76	-0.341378	-1.75759	-1.5215	-1.7979	-0.794413	-2.58739	-2.12753	-2.44643	6.00435e-08	9.74635e-13	0.189349	1.31451e-10	1.47953e-28	2.31189e-34	2.62744e-07	4.36231e-38			GO:0005524///ATP binding+++GO:0008017///microtubule binding+++GO:1990939///ATP-dependent microtubule motor activity
Glyma.01G021700.Wm82.a4.v1	0	0	0	0.55	0.48	0.34	1.16	1.2	0.93	0.75	0.69	0.65	0.1	0.07	0.03	0	0	0	0.1	0.07	0.13	1.43	1.42	1.76	0.7	0.68	0.67	0.03	0.07	0.07	6.28466	7.43684	6.80279	3.54841	4.16009	7.92152	6.84974	3.26983	1.23697e-06	0.176075	3.26531e-05	4.13792e-08	5.12069e-07	0.261422	0.0470609	9.81216e-10	00908///Zeatin biosynthesis		GO:0008194///UDP-glycosyltransferase activity
Glyma.01G022300.Wm82.a4.v1	0.25	0.13	0.16	0.36	0.22	0.27	0.17	0.13	0.14	0.24	0.18	0.29	0.72	0.76	0.66	0.22	0.2	0.18	0.29	0.29	0.35	0.16	0.14	0.09	0.26	0.62	0.48	0.34	0.51	0.56	0.767358	-0.300625	0.426247	2.08575	0.771353	-0.661512	1.26701	1.31426	0.694388	7.55822e-05	0.39798	0.829986	0.0411275	0.031331	0.28634	0.510529	00908///Zeatin biosynthesis		GO:0008194///UDP-glycosyltransferase activity
Glyma.01G022400.Wm82.a4.v1	7.93	9.44	17.72	14.71	15.14	18.76	28.88	28.5	26.84	34.63	31.26	34.99	37.95	44.47	35.67	13.68	8.48	10.21	14.15	12.14	17.34	28.31	35.89	32.01	32.85	39.42	38.54	45.76	42.07	53.61	0.575685	1.26074	1.55277	1.85583	0.558069	1.54998	1.84424	2.20516	5.10265e-10	9.44139e-14	0.0756046	4.96795e-06	1.86968e-32	3.51675e-30	0.00183509	4.14576e-23			GO:0004674///protein serine/threonine kinase activity+++GO:0005524///ATP binding
Glyma.01G022900.Wm82.a4.v1	0.81	1.47	1.36	5.28	4.57	5.03	2.2	1.81	2.56	1.72	1.35	1.34	1.37	1.65	1.83	1.08	1.57	1.37	2.97	3	3.82	2.49	2.78	2.86	1.96	1.49	1.22	1.52	1.92	1.76	2.14078	0.840543	0.303196	0.513159	1.41111	0.993569	0.280183	0.445847	0.447827	0.121138	1.37146e-19	0.00717575	0.380166	0.124148	8.50124e-12	9.37984e-06			GO:0003779///actin binding
Glyma.01G023300.Wm82.a4.v1	12.44	13.23	13.12	65.36	66.73	51.06	47.64	51.05	54.39	34.44	29.06	25.11	23.78	24.05	26.56	14.05	13.92	14.5	54.65	49.3	50.09	54.13	46.48	59.06	24.57	21.05	21.85	20.42	25.24	22.44	2.33479	1.94582	1.19546	1.02227	1.9659	1.86061	0.718499	0.731461	3.69075e-17	1.90014e-16	1.08999e-51	2.74368e-66	6.20883e-10	1.80928e-08	6.30579e-102	2.51648e-64			GO:0016757///transferase activity, transferring glycosyl groups
Glyma.01G024300.Wm82.a4.v1	0.45	0.05	0.35	0.16	0.2	0.11	0.27	0.4	0.1	0.89	0.75	0.8	1.69	1.15	1.2	0.2	0.21	0.21	0.15	0	0.1	0.65	0.55	0.22	0.73	1.14	0.49	1.32	1.19	1.59	-0.781732	-0.13204	1.53886	2.3577	-1.12987	1.22311	2.06581	2.86758	0.0665243	0.000375858	0.658197	0.942125	0.00678924	1.00568e-05	0.502661	0.222299		GO:0016021///integral component of membrane
Glyma.01G024500.Wm82.a4.v1	0	0.04	0.07	0.47	0.4	0.36	2.4	1.4	1.92	3.29	2.59	3.04	1.91	1.22	1.74	0.07	0.11	0.11	0.4	0.36	0.49	2.52	1.41	1.77	3.13	2.5	3.03	1.66	2	1.9	3.60912	5.71617	6.38931	5.59845	2.26231	4.29862	4.9963	4.36767	5.00621e-12	8.80685e-09	0.00394205	5.51777e-09	5.28524e-17	1.32474e-11	0.0112638	4.05074e-11		GO:0016021///integral component of membrane
Glyma.01G025200.Wm82.a4.v1	0	0.11	0.04	0.71	0.67	0.41	0.25	0.3	0.72	0.22	0.41	0.33	2.55	2.73	2.45	0.07	0	0.04	0.6	0.63	0.66	0.36	0.38	0.45	0.48	0.19	0.29	3.07	2.16	4.15	3.69834	3.04838	2.72507	5.78863	4.22474	3.40046	3.17466	6.48677	0.0357411	1.55637e-12	0.000628218	0.0159892	0.0134054	1.01956e-11	8.98556e-05	0.00569595		GO:0016021///integral component of membrane	GO:0015297///antiporter activity+++GO:0042910///xenobiotic transmembrane transporter activity
Glyma.01G026600.Wm82.a4.v1	1.64	1.81	1.44	6.17	5.34	8.19	8.11	4.32	6.83	4.62	4	4.48	4.38	4.46	5.73	1.96	1.43	2.03	4.49	4.48	6.31	5.3	7.26	5.8	3.98	4.91	4.6	4.88	5.09	3.27	2.09975	1.95926	1.44275	1.67414	1.62422	1.73632	1.3808	1.3612	1.49085e-05	2.36462e-07	4.99058e-11	3.40849e-08	1.14054e-05	0.000131872	9.71225e-08	1.03347e-08			GO:0016301///kinase activity
Glyma.01G027100.Wm82.a4.v1	0.45	0.3	0.3	0	0	0.09	0.1	0.09	0.06	0.06	0.06	0	0	0.03	0	0.23	0.39	0.22	0	0	0	0	0	0	0.06	0.03	0.06	0.06	0.03	0	-3.46724	-2.1724	-3.19889	-5.00503	-5.63554	-5.6848	-2.53164	-3.23554	0.00489013	0.000964552	0.00819274	0.0219137	0.0179708	0.0122224	0.000250278	0.000229608	04626///Plant-pathogen interaction	GO:0005886///plasma membrane+++GO:0016021///integral component of membrane	GO:0004672///protein kinase activity+++GO:0004674///protein serine/threonine kinase activity+++GO:0005524///ATP binding
Glyma.01G027433.Wm82.a4.v1	0	0	0	0.93	1.45	0.68	0.34	0	0	0	0	0	0	0	0	0	0	0	0.81	0.4	1.01	0	0	0	0.1	0	0	0	0	0	5.85387	2.57641			5.44923		1.02332				0.00029309	0.674736	0.875323		0.00074574			GO:0016021///integral component of membrane	GO:0016787///hydrolase activity
Glyma.01G027900.Wm82.a4.v1	2.92	3.99	5.53	4	4.06	4.33	1.73	1.92	1.94	0.71	0.68	0.93	5.2	4.41	3.76	4.46	4.24	5.75	3.65	3.43	3.75	1.4	1.48	1.59	1.14	0.75	0.44	4.94	4.3	3.68	0.104172	-1.16016	-2.35477	0.208273	-0.266659	-1.72193	-2.56107	-0.0847674	3.74448e-11	0.586086	0.847005	0.000401455	8.01813e-17	0.815264	0.290825	3.77508e-11	00040///Pentose and glucuronate interconversions	GO:0005618///cell wall	GO:0004650///polygalacturonase activity
Glyma.01G028200.Wm82.a4.v1	0.16	0.32	0.32	0.56	0.4	0.26	0	0.24	0.24	0.16	0.24	0.16	0	0	0.08	0.54	0.39	0.63	0.55	0.24	0.23	0	0	0.16	0	0.16	0.23	0.16	0.31	0	0.73057	-0.731427	-0.492912	-3.11265	-0.482487	-3.26411	-1.92928	-1.651	0.810584	0.140795	0.645814	0.747982	0.126432	0.215653	0.71482	0.0399384	00130///Ubiquinone and other terpenoid-quinone biosynthesis+++01240///Biosynthesis of cofactors	GO:0009507///chloroplast	GO:0052624///2-phytyl-1,4-naphthoquinone methyltransferase activity
Glyma.01G028800.Wm82.a4.v1	7.87	5.96	6.97	24.77	23.61	20.94	10.05	13.09	11.63	6.88	6.33	7.76	9.01	7.4	7.65	5.54	6.94	3.91	21.87	20.37	24.08	13.22	11.3	11.81	5.53	6.24	6.92	9.17	8.32	8.65	1.83767	0.73301	0.0361248	0.313139	2.14456	1.11959	0.253853	0.747312	0.916001	0.214306	1.02085e-22	0.00128806	0.398368	0.00573774	2.58392e-34	1.73433e-07		GO:0005634///nucleus+++GO:0005829///cytosol
Glyma.01G029900.Wm82.a4.v1	0.23	0.3	0.04	0.15	0.3	0.13	0.13	0	0.19	0.19	0.19	0.22	0.11	0.19	0.04	0.29	0.34	0.33	0.15	0.15	0.15	0	0.04	0.08	0.18	0.11	0.04	0.11	0.11	0	0.132482	-0.894104	0.103737	-0.645246	-0.981038	-3.0572	-1.473	-2.02814	0.95129	0.703538	0.945784	0.653895	0.149556	0.0811444	0.331647	0.0185897		GO:0000793///condensed chromosome	GO:0030674///protein binding, bridging
Glyma.01G030300.Wm82.a4.v1	4.3	4.51	4.91	17.75	18.98	17	17.54	14.32	7.65	15.03	5.85	6.08	5.98	8.18	6.02	3.62	3.87	3.2	13.5	14.61	15.84	12.38	13.17	17.64	6.54	8.41	6.87	8.71	7.45	11.69	2.06839	1.52796	0.985731	0.656794	2.17137	1.98862	1.09621	1.46072	0.0117326	0.0140335	2.59857e-26	7.03961e-06	1.08905e-05	1.65104e-07	5.10823e-29	1.53896e-19
Glyma.01G030900.Wm82.a4.v1	32.95	22.73	25.8	12.61	11.15	14.4	7.49	7.41	6.83	4.78	6.78	4.8	9.35	8.84	7.65	20.64	19.52	20.92	13.62	15.93	14.37	7.05	6.9	8.99	6.45	3.85	4.84	9.59	11.54	7.69	-0.995164	-1.9175	-2.29142	-1.55885	-0.353828	-1.43695	-1.95196	-1.02193	5.75941e-31	2.30856e-19	1.59664e-07	2.67814e-26	6.81025e-37	1.7572e-10	0.00108826	2.97892e-30
Glyma.01G031300.Wm82.a4.v1	3.27	4.53	3.93	1.08	1.59	1.06	0.46	0.72	1.27	1.04	1.44	1.46	1.44	1.5	1.06	4.97	5.66	5.67	0.93	1.38	0.82	0.71	0.57	0.66	1.44	1.67	1	1.2	0.81	0.42	-1.543	-2.27157	-1.54337	-1.44935	-2.25629	-3.09309	-1.92505	-2.67421	3.72111e-08	1.34006e-07	1.87427e-07	1.23406e-10	1.92413e-16	2.72636e-16	3.52563e-21	3.20704e-30
Glyma.01G031500.Wm82.a4.v1	6.53	10.06	10.89	18.8	21.29	17.59	21.17	22.25	16.69	20.91	22.39	25.4	47.04	41.31	41.29	7.62	10.6	9.45	20.74	22.44	18.73	22.49	23.63	19.15	24.65	30.88	31.02	45.06	42.45	53.31	1.18144	1.13161	1.35475	2.34624	1.28875	1.21528	1.71367	2.42388	7.20201e-12	5.65107e-38	2.70908e-08	1.53977e-06	1.96134e-29	5.75663e-45	4.38812e-21	1.65036e-15	00010///Glycolysis / Gluconeogenesis+++00053///Ascorbate and aldarate metabolism+++00071///Fatty acid degradation+++00280///Valine, leucine and isoleucine degradation+++00310///Lysine degradation+++00330///Arginine and proline metabolism+++00340///Histidine metabolism+++00380///Tryptophan metabolism+++00410///beta-Alanine metabolism+++00561///Glycerolipid metabolism+++00620///Pyruvate metabolism+…		GO:0016620///oxidoreductase activity, acting on the aldehyde or oxo group of donors, NAD or NADP as acceptor
Glyma.01G032000.Wm82.a4.v1	7.14	6.65	6.12	1.56	1.49	1.75	0.92	1.15	1.69	1.17	1.65	0.86	0.97	0.96	1.16	6.3	6.24	8.31	1.15	1.21	1.4	0.59	0.63	1.16	1.03	0.71	0.55	1.12	2.6	0.59	-1.95403	-2.41611	-2.40875	-2.58905	-2.34455	-3.14947	-3.12108	-2.21096	3.32288e-20	3.37168e-27	5.21201e-18	5.09252e-21	9.00398e-33	1.69434e-07	3.3987e-26	1.00037e-31
Glyma.01G032300.Wm82.a4.v1	3.19	2.53	2.43	1.51	1.92	2.23	8.89	8.55	7.88	23.32	20.77	17.71	14.88	12.5	11.15	1.91	1.79	1.54	1.66	1.56	1.25	9.89	7.45	8.81	18.22	19.85	17.37	11.64	12.24	13.66	-0.432718	1.627	2.94445	2.3427	-0.100202	2.29239	3.47108	2.9168	1.43735e-58	5.40304e-31	0.236171	1.58256e-14	8.89597e-90	1.52097e-49	0.842541	5.79746e-29
Glyma.01G032600.Wm82.a4.v1	0	0.1	0.05	0.14	0.19	0.11	0	0.19	0.15	0.14	0	0.19	0.14	0.05	0	0	0	0	0.1	0.14	0.19	0	0.24	0.05	0	0.19	0.19	0.19	0	0.24	1.73251	1.22488	1.23373	0.528426	4.16053	3.47907	3.9329	4.13788	0.661245	0.881768	0.41501	0.674151	0.10099	0.127383	0.0470258	0.221287
Glyma.01G033101.Wm82.a4.v1	0.41	0.36	0	0.88	1.86	1.14	0.95	2.33	3.03	3.8	5.45	4.31	2.84	1.94	3.58	0.54	0.49	0.13	0.87	1.43	2.17	2.13	2.26	1.37	2.7	3.6	3.22	3.9	3.41	2.51	2.54885	3.14931	4.3062	3.68543	2.15449	2.39153	3.20909	3.27172	1.70766e-11	1.73646e-07	0.00746175	0.000282488	1.54747e-08	1.06525e-07	0.00330277	0.000481794	00460///Cyanoamino acid metabolism		GO:0008194///UDP-glycosyltransferase activity
Glyma.01G033700.Wm82.a4.v1	2.11	2.65	2.99	1.13	1.58	1.94	0.87	0.85	0.85	0.67	0.56	0.39	0.45	0.4	0.45	2.6	2.92	4.22	1.24	1.12	1.27	0.27	0.46	0.51	0.61	0.62	0.5	0.68	0.67	0.23	-0.641509	-1.60297	-2.22429	-2.4699	-1.29248	-2.98591	-2.43361	-2.55247	2.82111e-06	3.70448e-07	0.168219	0.000208814	1.16368e-08	3.25481e-07	0.000436397	4.38012e-10		GO:0016021///integral component of membrane	GO:0022857///transmembrane transporter activity
Glyma.01G033800.Wm82.a4.v1	28.94	24.62	30.02	5.11	4.15	4.65	3.62	4.83	5.3	3.81	2.94	2.35	6.56	5.31	5.65	20.61	21.43	19.38	3.29	3.08	4	4.81	4.18	4.12	2.82	2.24	2.11	8.34	5.73	6.09	-2.4871	-2.61332	-3.178	-2.15049	-2.43577	-2.2586	-3.03457	-1.53033	3.44923e-57	3.91786e-36	1.1764e-41	3.37462e-43	1.61514e-56	1.08185e-14	2.61141e-46	3.73855e-40		GO:0016021///integral component of membrane	GO:0022857///transmembrane transporter activity
Glyma.01G034000.Wm82.a4.v1	0.64	1.17	0.91	1.65	0.46	1.61	0.2	0	0.82	0.09	0	0.36	0.45	0.18	0.45	1.07	2.25	1.88	0.27	1.52	0.71	0.54	0.27	0.37	0.27	0.18	0.36	0.27	0.9	0	0.536247	-1.45205	-2.56714	-1.21586	-0.917882	-2.18597	-2.63199	-2.0856	0.0347452	0.210661	0.61813	0.263681	0.000697694	0.0313494	0.212522	0.00313341
Glyma.01G034402.Wm82.a4.v1	1.09	0.51	0.51	0.14	0.14	0.12	0.24	0.14	0.18	0.22	0.18	0.22	0.11	0.29	0.15	0.46	0.47	0.53	0.18	0.14	0.28	0.26	0.4	0.44	0.18	0.29	0.11	0.22	0.07	0.25	-2.26153	-1.91757	-1.76178	-1.85694	-1.13638	-0.431582	-1.29226	-1.35107	0.018295	0.0153285	0.00606613	0.0131393	0.0958325	0.103268	0.146493	0.600089
Glyma.01G034900.Wm82.a4.v1	0.98	0.71	1.01	1.09	1.46	0.79	0.2	0.15	0.38	0.3	0.22	0.26	0.15	0.19	0.11	1.21	0.93	0.84	0.82	0.97	1.1	0.22	0.19	0.34	0.22	0.26	0.18	0.19	0.07	0.19	0.412915	-1.89954	-1.76384	-2.48254	0.0801901	-2.01563	-2.10703	-2.65759	0.00418828	0.000254191	0.523638	0.00363506	0.000316978	9.18658e-05	0.894954	0.000688054
Glyma.01G036000.Wm82.a4.v1	0.12	0.12	0.04	18.37	21.55	10.95	0.67	1.09	1.35	1.65	0.85	1.05	0.97	0.93	1.51	0.04	0.08	0.08	16.06	16.03	20.83	1.01	1.31	1.06	1.27	1.57	3.53	0.61	0.44	0.61	7.59101	3.43483	3.65809	3.6857	8.178	4.05797	5.06257	3.13053	3.13277e-06	1.40441e-06	9.40712e-34	2.52204e-05	2.51134e-10	0.00144308	1.25652e-33	1.38709e-06	00380///Tryptophan metabolism+++00966///Glucosinolate biosynthesis+++01210///2-Oxocarboxylic acid metabolism		GO:0008194///UDP-glycosyltransferase activity
Glyma.01G036300.Wm82.a4.v1	28.51	24.57	24.66	2.73	2.73	4.93	1.78	2.55	1.22	0.81	1.73	2.14	1.87	2.72	2.01	18.24	15.81	13.09	3.45	1.85	4.24	0.97	1.77	1.77	0.53	0.8	0.66	0.93	0.26	1.23	-2.83263	-3.81557	-4.02619	-3.45714	-2.16896	-3.39786	-4.50322	-4.20587	6.04451e-33	3.58791e-32	1.30466e-22	1.35417e-31	6.18429e-23	9.98928e-20	8.27105e-13	8.02034e-21		GO:0016021///integral component of membrane
Glyma.01G036600.Wm82.a4.v1	23.05	20.26	24.66	18.6	20.88	20.75	38.88	36.65	28.68	62.88	61.29	52.95	72.23	72.35	53.4	16.83	18.88	13	11.09	11.87	14.25	33.11	32.64	32	63.36	73.66	62.69	51.36	53.4	67.77	-0.0768522	0.612291	1.40587	1.64526	-0.25966	0.977659	2.10025	1.90002	2.18383e-25	3.68014e-24	0.789098	0.00240847	1.33334e-46	4.01558e-23	0.208383	1.10783e-10	03410///Base excision repair
Glyma.01G036900.Wm82.a4.v1	3.31	2.74	3.84	10.5	12.97	16.79	14.39	10.05	11.88	5.39	5.35	6.15	2.83	2.92	3.77	3.79	2.94	3.39	10.58	10.57	11.5	10.78	12.28	8.37	5.9	7.06	6.92	5.62	2.73	1.99	2.1231	1.86425	0.715893	0.0413778	1.81507	1.61278	1.04095	0.115396	0.00418079	0.917288	1.52514e-19	8.98119e-16	1.16353e-06	0.8618	4.16208e-25	2.79138e-14		GO:0016021///integral component of membrane+++GO:0031012///extracellular matrix	GO:0004222///metalloendopeptidase activity+++GO:0008270///zinc ion binding
Glyma.01G037200.Wm82.a4.v1	8.57	9.52	7.04	9.56	12.64	19.49	16.67	17.46	13.5	34.96	35.72	32.52	26.08	20.16	19.77	4.78	5.05	4.93	9.13	10.09	11.89	16.26	14.25	14.59	35.51	45.9	36.21	21.04	17.82	21.17	0.819534	0.916331	2.06184	1.49542	1.20433	1.58341	3.06121	2.10022	9.45341e-40	1.64312e-14	0.00531207	3.21679e-05	2.96906e-84	3.54707e-33	2.306e-11	5.64799e-21		GO:0016021///integral component of membrane+++GO:0031012///extracellular matrix	GO:0004222///metalloendopeptidase activity+++GO:0008270///zinc ion binding
Glyma.01G037500.Wm82.a4.v1	3.77	5.04	4.57	3.55	4.17	4.22	1.75	0.48	2.3	0.48	0.28	0.76	1.38	1.39	1.95	4	5.02	5.11	3.3	4.33	3.66	1.57	1.54	0.98	0.81	0.41	1.36	2.14	1.99	1.6	-0.0684839	-1.5885	-3.11719	-1.40209	-0.192609	-1.82495	-2.38714	-1.22715	4.40673e-11	0.00010292	0.903365	0.00149019	3.42748e-09	0.000352655	0.615679	4.51446e-07	04075///Plant hormone signal transduction		GO:0016301///kinase activity
Glyma.01G038600.Wm82.a4.v1	8.22	8.36	9.35	8.75	9.25	8.69	2.67	3.03	3	1.78	1.18	1.32	5.16	4.67	4.52	9.42	8.76	9.88	10.62	9.99	9.74	3.36	2.91	4.64	1.06	1.4	1.47	6.05	6.45	5.6	0.146713	-1.5827	-2.57655	-0.751094	0.239451	-1.38852	-2.7677	-0.559161	2.09617e-33	1.50245e-05	0.520014	7.43694e-18	1.87982e-43	0.000528208	0.10483	3.84168e-14		GO:0005634///nucleus	GO:0003677///DNA binding+++GO:0008270///zinc ion binding
Glyma.01G039000.Wm82.a4.v1	1.96	1.91	2.01	0.73	0.73	0.43	0.47	0.48	0.26	0.29	0.38	0.38	0.27	0.44	0.37	1.94	1.62	1.76	0.64	0.54	0.75	0.35	0.6	0.48	0.33	0.39	0.5	0.49	0.43	0.52	-1.51455	-2.29062	-2.46051	-2.34361	-1.33662	-1.90362	-2.04873	-1.80665	6.1333e-21	5.37272e-19	3.55578e-08	3.36527e-15	1.14476e-15	1.45952e-12	5.79906e-09	2.17001e-13			GO:0016787///hydrolase activity+++GO:0043531///ADP binding
Glyma.01G039600.Wm82.a4.v1	2.25	1.56	1.79	0.29	0.18	0.26	0.26	0.38	0.71	0.41	0.38	0.26	0.29	0.23	0.21	1.52	2.11	1.9	0.15	0.32	0.43	0.35	0.21	0.35	0.43	0.17	0.14	0.24	0.38	0.12	-2.83984	-2.06492	-2.38745	-2.82407	-2.49142	-2.63835	-2.82167	-2.84748	1.24128e-08	2.49353e-10	1.20391e-09	3.10385e-06	2.63532e-10	3.12547e-09	2.78116e-09	4.74305e-10	04016///MAPK signaling pathway - plant+++04626///Plant-pathogen interaction
Glyma.01G039900.Wm82.a4.v1	10.67	13.16	14.08	4.22	4.68	7.87	4.07	4.34	5.26	2.11	2.9	2.16	7.25	5.15	6.28	11.45	12.52	12.88	5.15	4.76	6.08	3.79	3.55	4.7	3.85	1.49	1.8	4.52	5.97	3.5	-1.08574	-1.48029	-2.37482	-0.912656	-1.06923	-1.62908	-2.30211	-1.32599	6.46407e-26	1.36671e-05	4.1949e-05	3.13028e-13	1.11382e-19	3.01694e-09	1.39986e-10	7.46081e-19		GO:0016021///integral component of membrane	GO:0030247///polysaccharide binding
Glyma.01G040600.Wm82.a4.v1	0.73	1.56	1.06	4.6	2.97	5.13	3.67	2.57	2.37	3.28	2.68	3.5	2.96	4.87	4.1	1.42	1.22	1.54	3.28	2	2.57	2.86	4.22	2.36	2.84	4.05	4.7	3.91	4.88	3.8	2.01628	1.35097	1.51831	1.92751	1.03784	1.15532	1.53875	1.66398	0.000224299	7.05432e-07	7.68257e-07	0.00354557	6.34449e-06	3.84667e-07	0.0059852	0.00274226			GO:0051082///unfolded protein binding
Glyma.01G040700.Wm82.a4.v1	8.26	6.02	7.41	5.79	10.78	12.69	9.52	10.63	10.51	3.03	1.89	1.01	2.46	2.72	1.34	3.19	3.66	3.66	7.76	11.71	8.04	7.12	7.02	8.27	1.32	1.23	0.88	0.56	1.1	0.57	0.511701	0.48807	-1.85604	-1.63275	1.52579	1.06141	-1.55523	-2.15995	1.67381e-05	2.53217e-05	0.232695	0.117535	0.00169905	0.00015594	4.41549e-07	0.00116202
Glyma.01G042600.Wm82.a4.v1	0.04	0.08	0.04	0.57	0.33	0.77	0.45	0.29	0.25	0.08	0	0.32	0.29	0.37	0.87	0.04	0	0.08	0.65	0.69	0.56	0.24	0.16	0.25	0.08	0.24	0.4	0.41	0.73	0.24	3.44142	2.57376	1.33821	3.31007	4.10858	2.41208	2.6597	3.59125	0.558631	0.00327799	0.00195931	0.0457255	0.0699408	0.00474477	0.000178326	0.114683
Glyma.01G043100.Wm82.a4.v1	0	0	0	0.2	0.24	0.27	0.29	0.24	0.14	0.27	0.4	0.32	0	0.11	0.16	0	0	0	0.24	0.17	0.26	0.13	0.17	0.16	0.37	0.66	0.44	0	0	0.05	4.46618	4.37725	5.04692	3.27371	4.57575	3.92974	5.67909	1.05461	0.0049625	0.315891	0.0345096	0.0433484	0.000232961	0.874726	0.0153923	0.0787256	04016///MAPK signaling pathway - plant		GO:0004674///protein serine/threonine kinase activity+++GO:0005524///ATP binding
Glyma.01G043300.Wm82.a4.v1	0.98	1.49	2.25	0.87	0.58	0.87	0.42	0.38	0.17	0.19	0.27	0.21	0.45	0.15	0.31	1.72	1.57	1.66	0.76	0.38	0.44	0.22	0.21	0.24	0.17	0.34	0.15	0.55	0.17	0.19	-0.93158	-2.27972	-2.81596	-2.33213	-1.50018	-2.90996	-2.84673	-2.36186	7.6525e-07	2.63386e-05	0.0719972	5.09622e-05	1.14532e-08	1.26845e-05	0.000284781	7.31323e-09	04626///Plant-pathogen interaction	GO:0005634///nucleus	GO:0003700///DNA-binding transcription factor activity+++GO:0043565///sequence-specific DNA binding
Glyma.01G043400.Wm82.a4.v1	0.12	0.04	0.16	0	0.08	0	0.6	0.28	0.4	0.31	0.43	0.31	0.59	1.03	0.76	0.19	0.12	0.04	0.08	0	0.08	0.38	0.32	0.6	0.5	0.35	0.42	0.79	1.06	1.54	-1.86858	2.00362	1.77459	3.00765	-1.03925	1.85459	1.93267	3.35081	0.102833	0.000161447	0.487719	0.056904	0.0348301	7.8097e-06	0.614728	0.055449
Glyma.01G044500.Wm82.a4.v1	0.87	0.55	1.1	1.18	0.63	0.78	0.09	0.16	0.08	0.08	0.08	0.08	0.55	0.47	0.94	0.92	0.62	0.77	0.54	0.78	0.77	0.09	0.16	0.32	0.15	0	0.08	0.47	0.85	1.26	0.147253	-2.96452	-3.39819	-0.250971	-0.015483	-2.03421	-3.26324	0.233252	0.00689494	0.826076	0.911255	0.0116676	0.00789592	0.828242	0.985114	0.0466244	00520///Amino sugar and nucleotide sugar metabolism+++04016///MAPK signaling pathway - plant	GO:0016021///integral component of membrane
Glyma.01G044600.Wm82.a4.v1	10.59	19.81	17.19	8.58	5.95	16.72	3.39	3.52	5.53	2.77	2.28	2.28	3.11	1.9	3	19.4	22.61	30.1	6.5	6.18	5.18	2.4	3.72	3.26	2.1	1.7	1.22	1.96	6.1	0.75	-0.50511	-1.92914	-2.62816	-2.46116	-1.87134	-2.91547	-3.80988	-2.98005	7.46999e-23	1.3997e-18	0.261399	1.97748e-11	3.10733e-61	0.000531562	3.98578e-27	8.11324e-45		GO:0005634///nucleus	GO:0000981///DNA-binding transcription factor activity, RNA polymerase II-specific+++GO:0043565///sequence-specific DNA binding
Glyma.01G044800.Wm82.a4.v1	1.36	1.48	1.35	3.54	2.65	4.72	1.19	0.54	0.88	0.81	0.13	0.94	0.07	0.07	0.2	2.85	1.14	2.93	2.89	2.95	2.32	0.32	0.82	0.27	0.79	0.4	1.53	0.41	0.07	0	1.46575	-0.741371	-1.13849	-3.53034	0.372326	-2.29627	-1.27637	-3.78852	0.138294	8.55093e-05	0.000377484	0.279747	0.0243439	1.87799e-05	0.44464	0.000145056		GO:0005634///nucleus	GO:0046983///protein dimerization activity
Glyma.01G045400.Wm82.a4.v1	2.65	2.11	2.32	1.89	1.53	0.67	0.67	1.21	1.93	0.81	0.9	0.8	2.74	1.73	2.73	2.18	2.7	4.49	1.2	1.29	0.89	0.73	0.61	0.2	0.49	1.1	0.69	2.61	2.48	2.96	-0.685864	-0.887695	-1.44974	0.145072	-1.31311	-2.63497	-1.94713	-0.13918	0.0162292	0.847556	0.343563	0.182274	0.000614333	0.846796	0.012714	3.63182e-05		GO:0016021///integral component of membrane
Glyma.01G045900.Wm82.a4.v1	0.36	0.18	0.24	0	0	0	0	0	0.06	0	0	0	0	0	0	0.29	0.36	0.24	0	0.12	0.12	0.07	0.06	0	0	0	0	0	0	0	-4.41608	-3.56419	-4.54619	-4.45781	-1.77619	-2.8099	-4.70644	-4.67488	0.0246805	0.0228398	0.03396	0.0780595	0.00852185	0.0135143	0.237136	0.0957164
Glyma.01G046300.Wm82.a4.v1	0.04	0.34	0.11	0.94	1.17	0.71	4.2	6.06	5.74	0.11	1.62	0.86	0.23	0.19	0.08	0.15	0.23	0.11	1.73	1.95	1.32	2.42	0.99	1.63	0.29	0.97	0.41	0.11	0.22	0.08	2.63434	5.01866	2.44779	0.103291	3.50034	3.34551	1.85939	-0.160618	0.0219133	0.953701	0.000571294	6.40578e-23	0.0223876	0.913646	2.2975e-10	2.26433e-08			GO:0008194///UDP-glycosyltransferase activity
Glyma.01G046600.Wm82.a4.v1	0.38	0.26	0.29	0.19	0.12	0.13	0	0	0	0	0	0	0	0	0	0.23	0.1	0.19	0.24	0.14	0.35	0.03	0	0	0	0	0	0	0	0.02	-0.972407	-6.1102	-6.12998	-6.0423	0.631417	-4.26402	-5.24888	-4.25584	4.75788e-05	4.97799e-05	0.276791	5.47942e-05	0.00134696	0.0127072	0.502185	0.0103573
Glyma.01G046800.Wm82.a4.v1	0.38	0.79	0.6	0.26	0.37	0.12	0.53	0.26	0.76	0.22	0.23	0.3	0.11	0.19	0.11	0.81	0.52	0.88	0.22	0.49	0.37	0.13	0.15	0.19	0.18	0.3	0.15	0.15	0.3	0	-1.09016	-0.206822	-1.21397	-1.99349	-0.910029	-2.24269	-1.75099	-2.23535	0.119125	0.0144865	0.211571	0.863655	0.00858258	0.0108225	0.159515	0.00182849			GO:0003677///DNA binding
Glyma.01G047900.Wm82.a4.v1	0.31	0.31	0.52	1.29	1.45	1.31	2.37	2.73	2.19	3.23	3.35	4.05	1.6	1.39	2.23	0.4	0.41	0.3	1.08	1.33	1.51	2.15	1.61	2.08	3.53	2.92	3.03	1.44	1.89	1.14	1.93646	2.67629	3.25221	2.3039	1.94055	2.35322	3.14695	2.07162	7.64268e-13	2.17087e-05	0.0010169	9.41264e-08	8.56905e-13	0.000272918	0.000497298	4.94939e-06		GO:0005634///nucleus	GO:0000976///transcription regulatory region sequence-specific DNA binding+++GO:0003700///DNA-binding transcription factor activity
Glyma.01G048000.Wm82.a4.v1	2.65	1.61	2.16	17.74	19.21	11.74	5.16	7	4.61	3.9	3.93	2.5	3.06	2.37	1.88	1.57	1.55	1.32	12.52	11.29	14.73	6.59	5.74	5.45	3.03	4.12	3.1	3.14	2.66	3.91	3.0266	1.37575	0.700463	0.285367	3.24895	1.97911	1.28081	1.2106	0.0135398	0.40469	4.78848e-34	2.37173e-07	6.20059e-10	5.70753e-07	5.14131e-103	1.35244e-29		GO:0016021///integral component of membrane
Glyma.01G048100.Wm82.a4.v1	0.44	0.38	0.41	0.33	0.25	0.24	0.18	0.27	0.19	0.33	0.3	0.19	0	0.08	0.06	0.35	0.63	0.65	0.3	0.36	0.4	0.33	0.19	0.33	0.27	0.27	0.13	0.06	0.22	0.11	-0.489119	-0.936567	-0.571757	-3.07194	-0.488744	-0.966883	-1.2033	-2.01583	0.481989	0.00184314	0.581287	0.227683	0.0615435	0.00880166	0.470642	0.135368	03440///Homologous recombination		GO:0008270///zinc ion binding
Glyma.01G048400.Wm82.a4.v1	28.25	43.42	55.89	214.28	131.28	259.66	96.08	77.12	48	27.02	34.04	55.04	42.3	79.32	83.47	58.8	49.1	52.88	129.21	122.87	124.79	72.86	166.59	52.86	43.83	59.76	72.59	64.2	73.28	62.11	2.34206	0.797551	-0.102628	0.784978	1.36234	0.847693	0.200225	0.388883	0.846242	0.00733417	1.02672e-17	0.0164266	0.319191	0.00464405	3.70043e-48	0.17245			GO:0003723///RNA binding+++GO:0016829///lyase activity+++GO:0033897///ribonuclease T2 activity
Glyma.01G048600.Wm82.a4.v1	0.31	0.36	0.61	0.18	0.24	0.6	0.2	0.49	0.24	0.12	0.18	0.3	0.18	0.12	0.06	0.54	0.6	0.36	0.42	0.18	0.42	0.29	0.43	0.55	0.42	0.24	0.12	0.12	0.06	0.06	-0.228597	-0.451418	-1.04684	-1.69887	-0.425769	-0.258652	-0.88908	-2.55245	0.404149	0.164283	0.895776	0.763707	0.389067	0.0360396	0.717475	0.833438		GO:0005840///ribosome+++GO:0016021///integral component of membrane	GO:0003735///structural constituent of ribosome+++GO:0008097///5S rRNA binding
Glyma.01G048700.Wm82.a4.v1	5.5	4.31	4.39	12.77	15.15	10.09	4.52	3.92	4.43	3.51	3.12	2.18	4.12	4	3.74	2.02	1.92	2.09	12.03	12.66	14.9	4.91	4.29	4.82	2.47	2.64	3	3.45	3.09	3.87	1.52086	-0.154692	-0.667633	-0.157449	2.84688	1.1891	0.493226	0.866012	0.0602694	0.696395	5.37354e-09	0.737708	0.21776	0.0152236	7.6715e-35	0.000192188		GO:0005737///cytoplasm	GO:0061630///ubiquitin protein ligase activity
Glyma.01G048800.Wm82.a4.v1	8.54	6.91	8.66	1.68	1.17	3.25	1.07	1.37	2.17	0.92	0.7	0.39	1.68	1.42	1.64	8.21	7.31	7.12	0.98	1.37	1.45	1.26	1.24	1.49	0.6	0.55	0.63	1.51	1.78	1.03	-1.89567	-2.39918	-3.56577	-2.24381	-2.4502	-2.52695	-3.59904	-2.31615	1.35718e-38	8.33996e-27	4.87845e-09	8.48815e-21	1.84968e-48	1.33287e-23	1.45527e-33	1.45633e-34	00260///Glycine, serine and threonine metabolism	GO:0016021///integral component of membrane	GO:0016614///oxidoreductase activity, acting on CH-OH group of donors+++GO:0050660///flavin adenine dinucleotide binding
Glyma.01G049400.Wm82.a4.v1	2.64	0.81	1.13	0.21	0.6	0.49	0.37	0.16	0.16	0.03	0.03	0.03	0.24	0.65	0.72	0.82	1.1	0.51	0.39	0.37	0.44	0.22	0.08	0.16	0.08	0.05	0.03	0.45	0.21	0.63	-1.72306	-2.75241	-5.85077	-1.41989	-0.901571	-2.46675	-3.91515	-0.844889	1.13218e-08	0.0138082	0.00526976	1.09496e-05	6.2699e-07	0.18607	0.0777018	5.66486e-05	04712///Circadian rhythm - plant	GO:0005634///nucleus	GO:0003677///DNA binding
Glyma.01G049500.Wm82.a4.v1	0	0	0	0	0	0	0.25	0.56	0.79	3.47	2	3.11	2.78	1.24	1.78	0	0	0	0	0	0	0.54	0.45	0.23	3.72	3.22	3.73	2.11	1.65	3.5		4.66952	7.13515	6.66585		4.28428	7.518	6.97844	2.30385e-07	3.61767e-06		0.0209563	1.00577e-08	8.35589e-07		0.0361614	04016///MAPK signaling pathway - plant+++04070///Phosphatidylinositol signaling system+++04626///Plant-pathogen interaction		GO:0005509///calcium ion binding
Glyma.01G050100.Wm82.a4.v1	10.4	5	7.64	3.04	1.57	1.98	0.86	0.88	1.73	0.39	0.64	0.78	1.66	0.83	1.23	4.18	3.77	2.14	1.84	1.88	1.48	0.35	0.52	0.29	0.72	0.34	0.48	1.25	0.97	1.13	-1.69716	-2.75882	-3.65766	-2.53044	-0.832728	-3.11816	-2.66544	-1.51985	5.96628e-20	1.64692e-12	6.74003e-06	5.39507e-13	5.68436e-10	0.000197574	0.0171491	1.54139e-11		GO:0005576///extracellular region+++GO:0005618///cell wall+++GO:0016020///membrane
Glyma.01G050700.Wm82.a4.v1	0	0	0	0	0	0	7.04	7.39	1.53	8.09	12.71	10.53	6.94	16.28	6.87	1.55	0	0	0	0	0	9.69	6.06	3.22	6.33	4.62	6.34	9.72	7.83	11.98		4.24136	5.2719	5.27734	-0.826906	3.46878	3.41478	4.31238	0.00231961	0.00193477		0.068291	0.07732	0.0104556	0.894954	0.0782069		GO:0005886///plasma membrane+++GO:0016021///integral component of membrane	GO:0051539///4 iron, 4 sulfur cluster binding
Glyma.01G050900.Wm82.a4.v1	1.31	0.81	0.89	1.39	1.87	0.63	1.69	0.57	1.31	1.45	0.89	1.61	3.47	4.47	4.06	1.19	0.72	0.32	1.28	1.36	0.87	1.26	1.88	1.71	1.9	0.96	1.27	4.92	4.4	4.4	0.477389	0.223445	0.415548	2.09991	0.788018	1.09642	0.948816	2.69587	0.625648	7.18022e-07	0.621945	0.853152	0.179076	1.99745e-08	0.301004	0.102464	00195///Photosynthesis	GO:0009654///photosystem II oxygen evolving complex+++GO:0019898///extrinsic component of membrane	GO:0005509///calcium ion binding
Glyma.01G051300.Wm82.a4.v1	41.64	36.04	46.05	31.21	25	14.99	31.52	33.01	17.8	37.7	42.45	44.77	104.13	121.72	98.42	35.69	33.42	27.23	14.56	15.18	15.83	28.43	33.62	30.62	40.96	50.89	47.82	119.76	113.52	150.94	-0.689807	-0.585579	0.0414077	1.49179	-0.951072	-0.080412	0.601988	2.07269	0.885728	6.79118e-28	0.0183578	0.0422141	3.37094e-05	7.48972e-35	2.14567e-12	0.68666			GO:0003677///DNA binding
Glyma.01G052700.Wm82.a4.v1	1.68	1.11	2.43	2.79	3.21	1.85	6.17	5.55	4.27	4.29	3.81	3.73	3.4	3.07	3.9	1.43	1.38	0.75	2	2.96	2.51	6.54	4.48	4.61	4.89	4.82	4.22	3.95	3.09	3.41	0.694895	1.61254	1.2053	1.09626	1.20085	2.10202	2.03183	1.63097	0.0027134	0.0076464	0.217	4.44543e-05	1.55972e-08	0.000118415	0.00700671	1.33982e-08
Glyma.01G053100.Wm82.a4.v1	1.39	0.8	1.08	0.7	0.84	1.55	0.2	0.42	0.57	0.4	0.28	0.32	0.08	0.04	0.12	1.1	0.98	1.02	0.5	0.6	0.9	0.64	0.65	0.62	0.18	0.3	0.24	0.08	0.16	0.12	-0.0745433	-1.58574	-1.82036	-3.52274	-0.469276	-0.862682	-2.22466	-2.94759	1.19746e-05	9.53047e-11	0.913483	0.000377016	2.10202e-08	7.95918e-10	0.195962	0.0117831			GO:0003676///nucleic acid binding
Glyma.01G054900.Wm82.a4.v1	0.57	0.45	0.52	0.54	0.49	0.57	0.34	0.27	0.57	0.29	0.65	0.36	0.38	0.27	0.2	0.51	0.61	0.73	0.67	0.54	0.44	0.4	0.25	0.38	0.2	0.36	0.37	0.14	0.13	0.09	0.167865	-0.394098	-0.207708	-0.735546	-0.0292819	-0.863376	-0.917565	-2.28313	0.809147	0.224719	0.841488	0.591687	0.0805552	0.000217487	0.968095	0.102664			GO:0016787///hydrolase activity
Glyma.01G056100.Wm82.a4.v1	0.68	0.43	0.97	1.31	1.02	1.23	4.82	3.58	3.51	3.51	5.66	4.28	5.81	4.84	4.19	0.76	0.29	0.76	1.45	1.35	1.09	3.22	2.92	3.16	3.02	4.32	3.12	5.03	4.27	4.11	0.872985	2.50833	2.72027	2.9368	1.23282	2.33825	2.60255	2.96858	9.14086e-12	4.66867e-16	0.158771	4.34092e-10	3.99974e-11	2.92555e-14	0.0191783	7.50726e-09	02010///ABC transporters		GO:0016491///oxidoreductase activity+++GO:0046872///metal ion binding
Glyma.01G056800.Wm82.a4.v1	0.78	0.48	0.48	0.68	0.87	0.64	0.95	1.25	0.97	0.57	0.53	0.24	0.92	0.29	0.29	0.38	0.34	0.28	1.49	0.57	1.22	1.38	1.07	1.89	0.33	0.43	0.42	0.34	0.53	0.43	0.429428	0.860905	-0.352856	-0.108654	1.8496	2.09142	0.314603	0.452775	0.749777	0.916912	0.634574	0.185074	0.765555	0.649297	0.00268542	0.00023098	03040///Spliceosome	GO:0005634///nucleus	GO:0003700///DNA-binding transcription factor activity+++GO:0043565///sequence-specific DNA binding
Glyma.01G058400.Wm82.a4.v1	0.14	0.13	0.09	0.75	1.02	0.75	0.26	0.28	0.43	0.09	0.33	0.14	0.14	0	0.18	0.09	0.09	0.28	1.03	0.99	1.13	0.22	0.14	0.24	0.09	0.14	0.13	0.09	0.09	0.09	2.8708	1.34157	0.60899	-0.0862247	2.92363	0.349364	-0.252122	-0.639321	0.748205	0.972062	0.000484341	0.279747	0.876437	0.73382	2.72718e-05	0.845599			GO:0003824///catalytic activity
Glyma.01G060300.Wm82.a4.v1	10.22	9.2	8.63	60.23	58.04	59.94	55.02	54.75	54.73	32.55	26.96	30.91	31.89	32.52	31.74	9.86	9.97	8.68	58.2	55.84	53.97	54.99	50.37	59.79	27.26	24.79	28.58	31.87	32.67	33.76	2.76906	2.54237	1.71118	1.877	2.68553	2.50842	1.56581	1.8601	1.83064e-35	1.49556e-48	4.75781e-101	7.42818e-85	1.73414e-36	2.38772e-49	2.66287e-159	1.63656e-108		GO:0005634///nucleus
Glyma.01G061100.Wm82.a4.v1	2.43	1.94	2.16	0.78	0.81	0.93	0.14	0.41	0.28	0.19	0.31	0.09	0.06	0.09	0.09	1.23	1.34	1.23	1.47	1.28	1.25	0.07	0.22	0.38	0.09	0.03	0.24	0	0.22	0.03	-1.26847	-2.97457	-3.43662	-4.59908	0.203202	-2.49115	-3.2985	-3.86004	1.21582e-12	1.16579e-13	0.000255481	4.25045e-11	3.29087e-08	2.72512e-07	0.65893	2.3024e-06		GO:0016021///integral component of membrane	GO:0004497///monooxygenase activity+++GO:0005506///iron ion binding+++GO:0016705///oxidoreductase activity, acting on paired donors, with incorporation or reduction of molecular oxygen+++GO:0020037///heme binding
Glyma.01G062100.Wm82.a4.v1	0.78	1.13	1.35	0.61	0.84	0.57	0.28	0.45	0.68	0.58	0.52	0.48	0.19	0.26	0.13	1.29	1.29	1.01	0.61	0.87	0.79	0.23	0.26	0.26	0.41	0.58	0.66	0.23	0.61	0.1	-0.579797	-1.2128	-1.02589	-2.38395	-0.536691	-2.28257	-1.0576	-1.88221	0.04126	3.93552e-05	0.313098	0.0279875	0.0163525	0.00289288	0.234481	8.446e-06	00051///Fructose and mannose metabolism+++00500///Starch and sucrose metabolism+++00520///Amino sugar and nucleotide sugar metabolism+++01250///Biosynthesis of nucleotide sugars		GO:0016301///kinase activity
Glyma.01G062400.Wm82.a4.v1	0.36	1.37	1.32	0.78	0.92	0.6	0.22	0.16	0.26	0.02	0.07	0.05	0.29	0.11	0.02	1.25	1.46	1.61	1.21	1.34	0.81	0.34	0.09	0.29	0.14	0.13	0.11	0.14	0.38	0	-0.295298	-2.27704	-4.37311	-2.7627	-0.241323	-2.62549	-3.4714	-2.99503	9.61924e-09	0.000113804	0.717468	0.000113722	5.13149e-16	0.0262531	0.494144	2.31602e-11	00260///Glycine, serine and threonine metabolism+++00350///Tyrosine metabolism+++00360///Phenylalanine metabolism+++00410///beta-Alanine metabolism+++00950///Isoquinoline alkaloid biosynthesis+++00960///Tropane, piperidine and pyridine alkaloid biosynthesis		GO:0005507///copper ion binding+++GO:0008131///primary amine oxidase activity+++GO:0048038///quinone binding+++GO:0052593///tryptamine:oxygen oxidoreductase (deaminating) activity+++GO:0052594///aminoacetone:oxygen oxidoreductase(deaminating) activity+++GO:0052595///aliphatic-amine oxidase activity+++GO:0052596///phenethylamine:oxygen oxidoreductase (deaminating) activity
Glyma.01G062900.Wm82.a4.v1	5.83	9.29	7.58	5.61	5.43	8.9	2.04	1.72	4.28	2.1	1.81	1.85	1.62	1.81	1.78	9.81	9.85	11.5	5.22	5.5	5.65	2.05	2.18	2.31	2.67	1.24	1.99	1.59	3.57	0.77	-0.086738	-1.52362	-1.95315	-2.02438	-0.803691	-2.27334	-2.3362	-2.33685	4.78949e-23	5.19728e-24	0.856034	1.5713e-06	9.54989e-35	0.000262108	1.80334e-12	2.35229e-61		GO:0016021///integral component of membrane	GO:0004674///protein serine/threonine kinase activity+++GO:0005524///ATP binding
Glyma.01G063800.Wm82.a4.v1	4.34	2.76	3.18	2.49	2.97	1.47	1.57	1.22	1.31	0.87	0.49	0.49	2.73	3.22	2.72	3.46	2.9	2.47	2.34	1.64	2.77	2.08	2.15	2.57	0.38	0.59	0.51	3.08	3.17	4.95	-0.460464	-1.33852	-2.45872	-0.146403	-0.259437	-0.399974	-2.51046	0.422434	4.2284e-11	0.710592	0.304074	3.93672e-05	1.87955e-12	0.217205	0.455985	0.188511		GO:0005886///plasma membrane
Glyma.01G068200.Wm82.a4.v1	0	0.03	0.03	0.35	0.2	0.61	0.05	0.03	0.1	0.05	0	0.02	0	0	0	0.05	0.1	0.27	0.15	0.25	0.2	0.03	0.05	0.08	0.02	0	0.02	0.05	0	0	4.62246	1.82748	0.590015	-1.74747	0.637081	-1.43821	-3.02532	-2.98375	0.885728	0.765826	0.000869945	0.470438	0.0692104	0.107616	0.573094	0.303714	02010///ABC transporters		GO:0016491///oxidoreductase activity+++GO:0046872///metal ion binding
Glyma.01G069000.Wm82.a4.v1	9.04	4.95	5.77	2.33	2.86	1.97	22.65	20.03	22.46	49.1	47.78	54.41	35.96	24.3	26.84	2.7	2.29	2.37	3.34	1.75	2.09	23.66	18.98	20.05	51.2	50.59	43.83	29.44	24.97	25.58	-1.37132	1.70712	2.95936	2.24558	0.10112	3.0609	4.37178	3.52224	3.96345e-43	7.84977e-18	0.000764924	2.71977e-11	1.02355e-97	1.7764e-49	0.876358	4.62087e-37		GO:0016021///integral component of membrane
Glyma.01G069300.Wm82.a4.v1	0.24	0.16	0.16	2.13	0.87	2.69	1.03	0.94	1.5	1.33	1.79	1.64	3.13	4.33	4.71	0.31	0.86	0.39	1.09	1.63	1.15	1.22	1.97	2.61	1.46	1.01	1.77	4.76	4.03	2.76	3.45688	2.6413	3.14123	4.56894	1.45192	1.87976	1.51203	2.97443	0.000140108	1.70147e-11	6.24264e-05	0.00390834	0.0264197	6.35764e-08	0.0370056	0.00349282			GO:0003700///DNA-binding transcription factor activity
Glyma.01G069400.Wm82.a4.v1	1.33	1.65	1.98	0.27	1.13	0.66	0.65	0.22	0.93	0.53	0.4	0.53	0.46	0.59	0.6	1.84	1.58	2.32	0.96	0.92	0.52	0.31	0.33	0.4	0.9	0.39	0.45	1.15	0.64	0.13	-1.17517	-1.50133	-1.7529	-1.53984	-1.13431	-2.4566	-1.62864	-1.5404	0.00366435	0.0079787	0.0956557	0.026158	0.00280778	0.0290603	0.0292239	5.12425e-05		GO:0005576///extracellular region	GO:0008083///growth factor activity
Glyma.01G070200.Wm82.a4.v1	1.47	0.74	1.04	0.64	0.67	0.66	1.65	3.12	1.69	17.44	17.4	15.55	22.86	20.77	21.72	0.68	0.63	0.42	0.24	0.18	0.44	1.3	0.95	1.35	12.32	16.81	12.86	16.06	13.53	20.03	-0.621768	0.986947	3.97654	4.42836	-0.882887	1.03555	4.67382	4.92308	1.27713e-86	1.50042e-113	0.152508	0.0151485	1.70027e-114	7.80308e-92	0.0715231	0.00147399	00940///Phenylpropanoid biosynthesis	GO:0005576///extracellular region	GO:0004601///peroxidase activity+++GO:0020037///heme binding+++GO:0046872///metal ion binding
Glyma.01G071000.Wm82.a4.v1	0.66	0.57	0.65	0.49	0.6	0.48	0.3	0.35	0.08	0.16	0.16	0.22	0.33	0.19	0.44	0.85	0.65	0.85	0.57	0.6	0.32	0.13	0.25	0.16	0.27	0.19	0.29	0.11	0.22	0.08	-0.156627	-1.3567	-1.77074	-0.874867	-0.539221	-2.13481	-1.5897	-2.46188	0.00447908	0.149233	0.866598	0.0530149	0.00230928	9.94622e-05	0.313535	0.000218729		GO:0016021///integral component of membrane	GO:0008168///methyltransferase activity
Glyma.01G073200.Wm82.a4.v1	0.14	0.1	0.07	0.1	0.21	0.11	0.11	0	0.03	0.03	0	0	0.03	0.03	0.07	0.2	0.17	0.1	0.03	0.17	0.17	0.04	0.03	0	0	0.03	0	0.1	0.1	0	0.552548	-1.10791	-3.05486	-1.0712	-0.215801	-2.70727	-3.64344	-1.13658	0.181524	0.572828	0.775702	0.62703	0.0461913	0.475114	0.894954	0.118186	00906///Carotenoid biosynthesis		GO:0016702///oxidoreductase activity, acting on single donors with incorporation of molecular oxygen, incorporation of two atoms of oxygen+++GO:0046872///metal ion binding
Glyma.01G074200.Wm82.a4.v1	0.19	0.36	0.28	0.23	0.19	0.28	0.17	0.14	0.17	0.09	0.08	0.08	0.08	0.06	0.16	0.35	0.5	0.4	0.23	0.33	0.2	0.19	0.19	0.14	0.06	0.11	0.12	0.19	0.08	0.14	-0.148303	-0.785994	-1.71157	-1.3761	-0.591321	-1.30271	-2.031	-1.5451	0.02076	0.0628988	0.895776	0.288757	0.000508307	0.00939226	0.282144	0.0164862		GO:0005634///nucleus	GO:0003677///DNA binding+++GO:0003700///DNA-binding transcription factor activity
Glyma.01G074500.Wm82.a4.v1	6.84	7.21	7.08	3.45	5.67	6.26	13.21	12.39	10.87	24.31	19.82	23.13	12.07	9.19	8.74	3.81	4.81	4.36	3.15	4.93	3.78	12.67	9.98	9.98	21.5	22.23	19.67	9.96	8.52	11.15	-0.357573	0.819705	1.6893	0.59396	-0.0093077	1.29338	2.35813	1.25913	1.70209e-25	0.00650905	0.298549	9.09107e-05	9.02044e-44	2.41158e-08	0.976883	3.94067e-10
Glyma.01G074600.Wm82.a4.v1	13.89	13.89	14.87	13.69	14.95	19.68	33.14	34.15	25.95	56.05	57.86	55.86	44.27	40.55	43.98	12.78	14.75	12.25	12.34	14.86	15.64	27.63	28.6	20.72	52.94	71.04	57.26	39.17	36.62	40.48	0.276189	1.12475	2.01847	1.69618	0.234576	0.927809	2.25488	1.62239	1.25e-71	8.85943e-44	0.206691	2.63529e-10	1.25049e-57	4.0073e-31	0.162816	3.28342e-09			GO:0008194///UDP-glycosyltransferase activity
Glyma.01G074800.Wm82.a4.v1	0.42	0.41	0.66	0.17	0.33	0.27	0.09	0.17	0.75	0.41	0.49	0.49	0.33	1.08	0.66	0.24	0.16	0.08	0.33	0.25	0.08	0.59	0.25	0.42	0.49	0.57	0.49	0.66	0.65	1	-0.850456	-0.592365	-0.0626653	0.573145	0.552491	1.32329	1.72544	2.31778	0.970064	0.606767	0.560323	0.732032	0.147062	0.0288934	0.792773	0.349868		GO:0016021///integral component of membrane
Glyma.01G076200.Wm82.a4.v1	0.76	1.27	1.38	1.56	0.92	1.34	0.76	0.17	1.75	0.34	0.46	0.29	0.06	0.06	0.12	1.07	0.63	0.91	0.69	1.15	0.96	0.69	0.29	0.13	0.28	0.17	0.45	0.17	0.23	0.06	0.270294	-0.383028	-1.61422	-3.77746	0.229051	-1.31148	-1.46025	-2.43078	0.0212127	0.000135771	0.756493	0.755231	0.0511877	0.00607686	0.778051	0.101258
Glyma.01G076900.Wm82.a4.v1	1.4	0.32	0.57	0.32	0.25	0.38	0.14	0.09	0.06	0	0	0.06	0.09	0.03	0.1	0.68	0.85	0.53	0.13	0.09	0.25	0	0.03	0.03	0.03	0	0.03	0.03	0.03	0	-1.17362	-2.96176	-5.16111	-3.26305	-2.00821	-4.97353	-4.98851	-4.95651	0.00013084	0.000335461	0.155047	0.000919723	4.6524e-05	8.00049e-05	0.00266217	5.74815e-05	04075///Plant hormone signal transduction+++04712///Circadian rhythm - plant	GO:0005634///nucleus	GO:0046983///protein dimerization activity
Glyma.01G077000.Wm82.a4.v1	0.06	0.06	0.3	0.24	0.06	0.07	0.07	0	0.12	0.42	1.15	0.18	0.3	0.43	0.3	0	0.06	0	0.12	0	0	0	0.06	0	0.3	0.42	0.53	0.48	2.94	0.24	-0.0692312	-1.19456	2.08436	1.38849	1.03533	0.0851871	4.35233	5.89422	0.106991	0.296285	0.980563	0.660924	0.00760405	0.000353994	0.841964	0.987359		GO:0005576///extracellular region+++GO:0016021///integral component of membrane
Glyma.01G077700.Wm82.a4.v1	0.7	0.7	0.33	0.25	0.16	0	0.18	0.04	0.08	0.12	0.12	0.12	0.16	0.04	0.21	0.64	0.33	0.64	0.12	0.16	0.16	0.15	0.17	0.08	0.04	0.04	0.12	0.12	0.04	0.04	-1.94109	-2.54245	-2.21114	-1.96946	-1.72271	-2.06007	-2.93266	-2.8992	0.0143859	0.0293772	0.0643696	0.0101686	0.0032746	0.00545751	0.0408794	0.0196424		GO:0016021///integral component of membrane	GO:0022857///transmembrane transporter activity
Glyma.01G078000.Wm82.a4.v1	5.38	4.65	4.94	1.65	2.45	1.7	0.56	1.42	1.66	0.79	0.62	0.45	1.14	1.54	1.31	4.28	4.98	4.24	2.71	2.09	2.11	1.76	1.03	1.66	0.67	0.96	0.5	1.48	1.52	1.14	-1.26662	-2.04666	-2.98164	-1.80876	-0.836577	-1.63858	-2.60351	-1.63283	6.63229e-15	9.49271e-09	9.3216e-05	9.0961e-08	1.82977e-12	7.05985e-07	0.00429411	5.36144e-07		GO:0016021///integral component of membrane
Glyma.01G078200.Wm82.a4.v1	0.42	0.69	0.42	2.87	3.22	2.08	0.99	1.53	0.84	0.56	1.25	0.48	0.56	0.07	0.7	1.16	0.9	0.34	3.39	2.49	3	1.58	1.48	1.26	0.89	0.62	0.55	1.11	0.48	0.56	2.51552	1.13166	0.60789	-0.104302	2.01498	0.815739	-0.16594	-0.0795018	0.570141	0.940018	2.94509e-06	0.151682	0.875323	0.942459	9.3148e-06	0.213264	04075///Plant hormone signal transduction
Glyma.01G078800.Wm82.a4.v1	0.67	0.19	0.48	0.1	0	0	0	0	0	0	0	0	0	0	0	0.28	0.19	0	0	0	0.09	0	0	0	0.19	0	0	0	0	0	-3.56172	-4.63258	-4.6531	-4.56371	-2.08754	-3.09489	-1.28314	-3.08988	0.0209891	0.0193219	0.0848598	0.0229607	0.666581	0.393174	0.485918	0.317233
Glyma.01G079800.Wm82.a4.v1	0.13	0.88	1.22	2.44	0.63	3.67	1.01	1.6	2.2	0.33	0.63	0.46	0.42	0.59	0.3	1.03	0.92	0.66	2.56	2.01	1.48	0.9	1.99	0.97	1.27	0.42	1.32	0.42	0.13	0.04	1.69859	1.09976	-0.60816	-0.664792	1.33823	0.552239	0.266248	-2.07476	0.574383	0.500423	0.0382471	0.154917	0.70262	0.0122368	0.000625976	0.325165	00040///Pentose and glucuronate interconversions	GO:0005618///cell wall	GO:0004650///polygalacturonase activity
Glyma.01G080600.Wm82.a4.v1	5.91	6.36	7.31	32.26	32.64	26.37	9.04	8.4	9.18	7.01	6.44	8.14	8.85	10.19	8.68	7.83	6.02	8.36	28.29	30.83	30.33	9.54	8.46	8	8.26	7.61	9.09	8.1	8.76	10.14	2.32976	0.439457	0.173388	0.608073	2.13541	0.202333	0.234424	0.355109	0.49767	0.000626271	3.89916e-44	0.0207532	0.241702	0.10414	1.32087e-66	0.336144	00561///Glycerolipid metabolism+++00940///Phenylpropanoid biosynthesis		GO:0047372///acylglycerol lipase activity
Glyma.01G081300.Wm82.a4.v1	20.88	34.56	25.76	11.01	15.15	12.77	7.48	8.74	11.31	7.97	18.31	11.12	17.56	13.33	10.54	34.6	40.25	46.41	14.15	16.06	13.05	6.56	4.48	6.91	12.27	10.4	5.52	14.24	29.73	5.93	-0.95335	-1.57548	-1.08553	-0.868476	-1.36355	-2.78537	-2.04008	-1.22373	0.0282155	0.000281996	1.36022e-05	4.35192e-13	1.77437e-08	0.0799039	1.33489e-31	4.55307e-79			GO:0030246///carbohydrate binding+++GO:0032450///maltose alpha-glucosidase activity
Glyma.01G081600.Wm82.a4.v1	1.75	1.85	1.7	4.32	4.34	3.87	16.77	22.82	16.31	8.45	7.18	7.85	13.36	13.26	14.92	0.69	1.7	1.04	5.64	5.19	6.08	21.59	23.11	25.14	8.2	7.55	7.9	14.84	14.48	16.21	1.34653	3.39525	2.17124	3.0709	2.42978	4.32667	2.85322	3.80715	5.83691e-28	5.13803e-66	1.45773e-08	6.21912e-53	1.67984e-32	8.57073e-48	1.39951e-22	3.24025e-104		GO:0016021///integral component of membrane	GO:0022857///transmembrane transporter activity
Glyma.01G081900.Wm82.a4.v1	4.2	4.83	5.6	5.02	4.09	6.36	12.5	13.46	12.03	25.25	25.19	24.19	21.65	20.17	21.89	4.7	3.11	3.61	3.92	2.97	5.34	11.78	12.85	11.3	20.91	25.42	23.03	16.6	15.28	20.27	0.178123	1.36918	2.37581	2.22379	0.227668	1.63145	2.67068	2.2692	1.18369e-56	1.29312e-45	0.627917	1.90278e-13	2.4299e-59	4.41416e-27	0.477266	1.68522e-19	00010///Glycolysis / Gluconeogenesis+++00020///Citrate cycle (TCA cycle)+++00620///Pyruvate metabolism+++01200///Carbon metabolism	GO:0009534///chloroplast thylakoid+++GO:0009941///chloroplast envelope	GO:0004742///dihydrolipoyllysine-residue acetyltransferase activity
Glyma.01G082000.Wm82.a4.v1	1.35	1.44	1.16	0.84	0.5	0.76	0.64	0.89	0.69	0.53	0.38	0.38	0.25	0.23	0.31	0.72	1.19	0.82	0.28	0.53	0.47	0.57	0.74	0.53	0.4	0.63	0.22	0.23	0.13	0.2	-0.81565	-0.845023	-1.6011	-2.22978	-0.96502	-0.583565	-1.06357	-2.21762	7.31125e-05	2.95135e-07	0.0531498	0.0334994	0.0317947	7.51057e-05	0.0414103	0.219112	03410///Base excision repair		GO:0008725///DNA-3-methyladenine glycosylase activity
Glyma.01G083000.Wm82.a4.v1	2.24	2.06	1.99	1.88	1.3	2.28	11.68	12.73	10.69	19.63	12.21	12.23	6.32	5.16	4.9	1.31	2.33	2.44	1.87	2.1	2.65	14.82	11.48	14.18	11.24	13.74	11.03	5.13	4.72	6.41	-0.108772	2.47462	2.82795	1.4838	0.252607	2.70883	2.63539	1.49715	3.57492e-32	1.32679e-09	0.874944	7.63078e-31	1.05833e-33	1.11909e-06	0.546351	2.71929e-37
Glyma.01G084000.Wm82.a4.v1	9.28	8.5	6.52	4.07	3.59	3.05	28.68	28.63	17.47	49.47	59.55	58.36	90.48	102.33	83.52	4.97	6.54	5.47	3.02	3.08	4.33	21.92	20.42	19.38	52.6	56.46	62.27	91	80.46	104.8	-1.07702	1.62102	2.81011	3.60625	-0.574035	1.83721	3.40238	4.10104	7.0598e-64	8.95312e-117	1.22811e-05	1.93064e-10	1.70421e-141	5.04465e-131	0.0103894	7.7342e-36
Glyma.01G084200.Wm82.a4.v1	3.93	1.74	2.36	0.72	0.48	0.23	0.71	0.82	0.52	0.48	0.41	0.95	0.76	1.17	0.66	2.07	1.38	0.62	0.24	0.24	0.63	0.77	0.65	0.93	0.5	0.27	0.54	0.79	0.78	1.06	-2.38063	-1.97644	-2.10336	-1.54441	-1.72057	-0.793445	-1.55256	-0.533449	7.47561e-06	0.000242229	2.99991e-06	8.70615e-06	0.0035258	0.391154	0.00208393	0.121585	04075///Plant hormone signal transduction		GO:0003700///DNA-binding transcription factor activity+++GO:0043565///sequence-specific DNA binding
Glyma.01G085700.Wm82.a4.v1	0	0	0.03	0.09	0.11	0.32	0.44	0.2	0.03	0.2	0.03	0.09	0.12	0.14	0.12	0.03	0.03	0	0.14	0.11	0.06	0.27	0.15	0.03	0.14	1.14	0.59	0.12	0.11	0.09	4.1471	4.44633	3.35259	3.69739	2.59358	2.94267	5.11938	2.54801	0.133237	0.0491553	0.0288357	0.0203877	8.07652e-05	0.163878	0.158618	0.0932905	00908///Zeatin biosynthesis		GO:0008194///UDP-glycosyltransferase activity
Glyma.01G085800.Wm82.a4.v1	3.79	7.2	4.03	3.57	4.11	4.29	1.97	1.8	2.13	1.4	3.02	2.18	3.88	2.31	3.08	5.29	5.86	8.72	3.99	2.73	4.25	0.61	1.07	1.22	3.71	1.75	1.23	2.63	5.22	0.39	-0.227028	-1.35961	-1.15633	-0.594083	-0.727925	-2.7899	-1.50875	-1.20988	0.0029251	0.108427	0.625602	6.46053e-05	3.15117e-06	0.283289	0.00311091	1.04844e-20			GO:0008194///UDP-glycosyltransferase activity
Glyma.01G086900.Wm82.a4.v1	14.44	16.02	15.73	26.67	31.38	28.03	44.23	38.93	36.46	42.88	42.2	39.34	37.86	35.8	35.23	10.43	10.92	11.53	36	31.28	34.21	35.12	35.44	38.97	44.06	49.84	43.1	43.3	38.85	40.03	0.995125	1.36404	1.45316	1.33924	1.75792	1.70931	2.1253	1.97135	3.49817e-27	1.92372e-21	4.60919e-10	7.33917e-17	1.41758e-53	9.29866e-42	5.20389e-40	1.9884e-34	00592///alpha-Linolenic acid metabolism	GO:0009507///chloroplast	GO:0046423///allene-oxide cyclase activity
Glyma.01G087800.Wm82.a4.v1	8.02	8.5	7.56	1.63	1.66	2.2	2.53	1.77	2.45	2.37	2.17	2.98	2.57	2.13	3.03	8.43	9.93	10.04	2.67	2.49	2.16	2.19	1.46	2.25	3.29	2.08	2.19	2.61	2.81	1.99	-2.03637	-1.84911	-1.65253	-1.53781	-1.82938	-2.29698	-1.84408	-1.86672	1.4796e-14	7.49661e-13	2.73427e-19	1.10309e-16	3.23831e-19	2.89193e-18	1.1341e-22	2.32602e-27			GO:0016757///transferase activity, transferring glycosyl groups
Glyma.01G087900.Wm82.a4.v1	5.47	3.23	3.82	0.96	1.08	1.17	0.61	1.12	1.32	0.62	0.31	0.28	1.43	2.3	2.35	3.98	3.59	3.68	1.24	1.36	1.64	1.03	1.38	1.25	0.36	0.52	0.39	2.15	3.46	3.16	-1.86422	-2.05095	-3.35866	-0.945838	-1.28035	-1.63964	-3.068	-0.287787	5.65113e-18	0.00246578	6.24728e-09	5.96259e-09	1.30639e-21	0.340775	1.51962e-07	3.18206e-10			GO:0004672///protein kinase activity+++GO:0005524///ATP binding
Glyma.01G089202.Wm82.a4.v1	0.05	0.3	0.14	0.29	0.24	0.31	0.18	0.19	0.1	0.18	0.29	0	0.05	0.19	0	0.27	0.5	0.7	0.44	0.32	0.24	0.12	0.05	0.16	0.03	0.06	0.14	0.05	0.05	0.03	0.864854	-0.085905	0.0177837	-1.04313	-0.468455	-2.05984	-2.47949	-3.45101	0.999013	0.606876	0.558422	0.972326	0.0126553	0.00500292	0.62356	0.0344406
Glyma.01G089800.Wm82.a4.v1	1.91	1.03	0.87	0.43	0.22	0.18	0.06	0	0.05	0.16	0.22	0	0	0.05	0.05	0.37	0.81	0.64	0.05	0.11	0	0	0.11	0.11	0.16	0.05	0	0.05	0	0.11	-2.0869	-5.10156	-3.31278	-5.03316	-3.3696	-3.03191	-3.03562	-3.40918	0.00017091	6.96286e-05	0.00588912	7.40895e-05	0.00684213	0.00677584	0.00556056	0.00740035			GO:0016491///oxidoreductase activity
Glyma.01G090200.Wm82.a4.v1	2.33	1.7	1.67	0.18	0.26	0.1	0.51	0.64	0.94	0.78	1.58	1.07	0.21	0.09	0.24	1.03	0.85	1.2	0.15	0.35	0.23	0.87	0.68	0.68	0.57	0.61	0.4	0.12	0.15	0.12	-3.29102	-1.45176	-0.69786	-3.3281	-1.95972	-0.501069	-0.895586	-2.94667	0.0990434	1.50215e-11	1.29266e-10	0.000202457	0.0463526	1.18087e-06	0.000128467	0.285215	04016///MAPK signaling pathway - plant+++04626///Plant-pathogen interaction
Glyma.01G090400.Wm82.a4.v1	9.62	11.25	9.45	14.41	14.88	13.19	29.34	25.62	24.78	40.69	32.74	34.25	23.82	31.5	31.36	5.5	7.11	5.73	9.25	12.23	11.39	27.89	28.37	29.47	32.46	41.49	32.55	32.97	22.29	33.84	0.578941	1.38313	1.84826	1.61483	0.975966	2.19503	2.60214	2.35955	2.60068e-25	1.69728e-16	0.0166643	6.81053e-12	2.2136e-40	5.047e-21	6.28371e-05	2.69635e-30		GO:0005615///extracellular space
Glyma.01G090700.Wm82.a4.v1	1.19	1.35	1.01	1.3	1.69	0.81	3.58	6.48	4.43	21.42	21.83	18.71	20.29	17.28	20.12	0.83	1.18	0.66	0.28	0.11	0.55	2.48	2.22	3.35	14.98	18.23	14.57	11.88	12.52	15.86	0.205734	2.02177	4.14647	4.12157	-1.37071	1.56304	4.22868	3.99129	1.03511e-62	2.40561e-60	0.82339	1.64967e-07	4.53162e-53	2.24523e-38	0.0754377	0.00024094
Glyma.01G090900.Wm82.a4.v1	5.36	4.93	5.6	6.35	7.25	4.98	29.36	26.86	32.2	56.53	46.73	48.8	19.2	22.98	23.64	6.89	9.22	6.21	8.35	8.02	8.6	33.01	36.96	36.74	42.47	46.88	41.6	20.97	16.58	16.28	0.287769	2.45549	3.27398	2.15774	0.315526	2.21443	2.60635	1.35815	6.81936e-32	7.98289e-11	0.712898	6.20371e-15	3.11765e-23	0.000200982	0.546847	4.67821e-15			GO:0016787///hydrolase activity+++GO:0046872///metal ion binding
Glyma.01G091100.Wm82.a4.v1	0.05	0.1	0.21	0.05	0.09	0.03	0.54	0.52	0.31	1.25	0.9	1.27	1.28	0.55	0.68	0.05	0.14	0.09	0.02	0.05	0.09	0.71	0.65	0.72	0.81	0.66	0.63	1.04	1.02	1.44	-0.951616	1.92716	3.27974	2.90692	-0.651698	2.85135	2.96397	3.70744	1.17557e-08	1.11996e-05	0.595793	0.0161182	2.07371e-06	4.76252e-10	0.709833	9.61551e-06	02010///ABC transporters	GO:0016021///integral component of membrane	GO:0005524///ATP binding+++GO:0042626///ATPase activity, coupled to transmembrane movement of substances
Glyma.01G091400.Wm82.a4.v1	0.52	0.91	0.94	3.98	3.12	8.81	15.1	15.35	10.86	15.21	21.7	19.96	8.23	9.1	10.52	0.13	0.07	0.12	2.84	5.05	5.53	9.78	11.25	7.12	16.16	26.61	17.45	6.7	5.33	6.26	2.88064	4.16993	4.6644	3.7022	6.02177	6.94065	8.1324	6.41759	1.7402e-57	2.52016e-36	4.35845e-10	1.00906e-39	3.25234e-32	3.21504e-19	1.51962e-16	3.72496e-23	00941///Flavonoid biosynthesis+++04712///Circadian rhythm - plant		GO:0016210///naringenin-chalcone synthase activity
Glyma.01G093800.Wm82.a4.v1	0.09	0	0	0.09	0.09	0.2	0.1	0	0	0	0.09	0	0.09	0.09	0.09	0	0	0	0.96	0.35	0.52	0	0	0	0	0	0	0.09	0.17	0	2.05332	0.0348782	0.0154564	1.58326	5.38526			2.51844	0.999013	0.651786	0.54461	0.99694		0.585116	0.00101027
Glyma.01G095500.Wm82.a4.v1	0.26	0.68	0.68	0.16	0.1	0.18	0.11	0.06	0.03	0.06	0.03	0	0.1	0.03	0.07	0.98	0.35	0.66	0.52	0.29	0.57	0.04	0	0	0.13	0.03	0	0.1	0.13	0.03	-1.78577	-3.00771	-4.0425	-2.95007	-0.412173	-5.7811	-3.5921	-2.88129	0.000649942	0.00187691	0.0373117	0.00213149	0.000114332	0.000873212	0.573748	4.05179e-05	04016///MAPK signaling pathway - plant	GO:0005634///nucleus	GO:0032440///2-alkenal reductase [NAD(P)] activity+++GO:0046983///protein dimerization activity
Glyma.01G095600.Wm82.a4.v1	0.15	0.37	0.26	0.07	0.04	0.12	0.12	0.22	0.18	0	0.11	0.15	0.04	0.11	0.15	0.29	0.37	0.22	0.15	0.15	0.11	0.09	0	0.4	0.11	0	0.04	0.11	0.04	0	-1.64841	-0.557221	-1.55473	-1.29197	-0.993212	-0.844368	-2.53616	-2.49455	0.261961	0.288931	0.221606	0.689234	0.0403314	0.0561003	0.354089	0.505078		GO:0016021///integral component of membrane
Glyma.01G095800.Wm82.a4.v1	0.07	0.07	0.15	0.15	0.07	0.08	0.32	0.36	0.37	0.15	0.07	0.43	0.22	0.15	0.07	0	0	0.07	0	0.07	0	0.35	0.44	0.51	0	0.14	0.21	0	0.14	0.15	0.149207	1.84038	1.19006	0.69361	0.134879	4.05163	2.28958	1.982	0.576796	0.769726	0.966573	0.239435	0.414817	0.563432	0.976565	0.0196191		GO:0016021///integral component of membrane
Glyma.01G097400.Wm82.a4.v1	4.43	5.2	4.27	1.42	1.07	1.38	0.83	0.95	0.72	0.97	1.3	1.92	1.93	1.95	1.7	4.78	5.71	4.45	1.51	1.02	0.95	0.96	1.23	0.83	1.24	1.45	1.86	1.81	1.8	1.73	-1.74427	-2.48525	-1.70446	-1.21517	-1.9729	-2.32648	-1.64619	-1.41071	8.80559e-10	1.86504e-08	3.95079e-13	1.09159e-21	1.18337e-13	1.0757e-10	1.8971e-18	1.4836e-22	00010///Glycolysis / Gluconeogenesis+++00020///Citrate cycle (TCA cycle)+++00620///Pyruvate metabolism+++00710///Carbon fixation in photosynthetic organisms+++01200///Carbon metabolism		GO:0004612///phosphoenolpyruvate carboxykinase (ATP) activity+++GO:0005524///ATP binding
Glyma.01G098300.Wm82.a4.v1	4.22	3.27	5.4	1.53	2.09	2.28	6.75	1.37	0.75	9.01	1.07	1.05	0.62	0.85	1.77	4.52	3.06	3.03	1.23	1.51	1.39	1.85	0.91	1.94	1.2	1.22	1.58	0.43	0.55	0.66	-1.04905	-0.506451	-0.251916	-1.85288	-1.1857	-1.33765	-1.34336	-2.64192	0.885728	9.36773e-06	0.00417893	0.779138	6.37152e-05	1.18744e-09	0.000312118	0.000145916		GO:0005783///endoplasmic reticulum+++GO:0005886///plasma membrane
Glyma.01G098400.Wm82.a4.v1	7.66	5.31	7.01	1.25	1.64	1.39	4.36	3.56	3.42	4.47	4.1	3.98	4.17	4.24	3.64	4.2	5.34	3.5	1.85	1.43	1.74	3.18	3.52	3.94	3.46	3.93	4.66	2.77	2.48	3.42	-2.15182	-0.829686	-0.648112	-0.65198	-1.20967	-0.334314	-0.0992081	-0.542635	0.0108084	0.00950976	8.43359e-14	0.00253138	0.769535	0.084785	6.51493e-06	0.232699			GO:0004674///protein serine/threonine kinase activity+++GO:0005524///ATP binding
Glyma.01G098700.Wm82.a4.v1	54.78	51.07	63	59.49	69.93	73.74	104.79	108.35	96.5	220.3	209.34	210.43	180.8	159.43	132.45	35.12	42.33	46.61	66.41	78.44	91.13	109.85	88.79	75.31	207.7	252.06	223.64	147.84	134.12	155.57	0.364842	0.8683	1.94743	1.58916	1.05725	1.11673	2.52906	1.89513	7.20603e-73	4.29307e-26	0.021945	8.54334e-10	2.52491e-94	1.73894e-39	1.38223e-16	1.60065e-14			GO:0016787///hydrolase activity
Glyma.01G104100.Wm82.a4.v1	0.12	0.15	0.09	0.12	0.03	0.13	0.06	0.03	0.06	0	0.06	0.03	0.12	0.06	0.12	0.23	0.18	0.11	0.03	0	0	0.07	0.03	0.03	0	0.03	0.03	0.12	0.09	0.12	-0.261424	-1.2294	-1.97469	-0.159805	-3.93172	-2.06966	-3.10483	-0.615625	0.280042	0.918179	0.904738	0.473402	0.0488065	0.630448	0.0236841	0.12883	00130///Ubiquinone and other terpenoid-quinone biosynthesis+++01240///Biosynthesis of cofactors		GO:0008909///isochorismate synthase activity
Glyma.01G104600.Wm82.a4.v1	1.06	1.57	1.45	0.76	0.78	0.91	0.42	0.7	0.72	0.4	0.88	0.81	0.4	0.5	0.47	1.16	1.51	1.9	0.62	0.74	0.59	0.64	0.38	0.62	0.47	0.71	0.47	0.43	0.48	0.19	-0.656049	-1.16552	-0.934638	-1.48248	-1.10666	-1.52963	-1.39318	-2.00479	0.0231539	2.78182e-05	0.071053	0.00178901	2.8721e-05	2.99699e-06	0.00042017	9.46688e-06
Glyma.01G105000.Wm82.a4.v1	16.51	8.4	10.59	3.78	3.34	1.78	3.3	3.47	1.57	1.03	0.64	0.7	1.98	2.34	1.2	10.49	9.3	6.56	3.16	2.61	3.33	3.69	3.31	3.82	0.8	0.73	0.65	2.81	2.94	4.07	-1.88623	-2.08897	-3.88974	-2.58388	-1.40684	-1.30904	-3.52864	-1.34883	6.81536e-36	5.15243e-18	3.12382e-08	2.80965e-09	1.08491e-41	1.96144e-07	1.55965e-12	5.43297e-11		GO:0016021///integral component of membrane	GO:0022857///transmembrane transporter activity
Glyma.01G105200.Wm82.a4.v1	4.13	4.42	5.29	8.27	9.55	2.9	2.41	5.58	6.11	1.94	3.41	3.74	1.36	2.82	1.8	7.93	5.84	5.54	4.89	4.56	4.61	5.57	5.57	7.35	2.26	2.86	2.73	1.8	1.41	1.28	0.679966	0.0151321	-0.574608	-1.08102	-0.343109	-0.104673	-1.25864	-2.06726	0.428579	0.0959845	0.336861	0.99694	0.0144214	0.000516264	0.545079	0.874149	00904///Diterpenoid biosynthesis		GO:0046872///metal ion binding+++GO:0051213///dioxygenase activity+++GO:0052634///C-19 gibberellin 2-beta-dioxygenase activity
Glyma.01G105300.Wm82.a4.v1	0.22	1.5	0.43	0.33	0.22	0.36	0.47	0.32	0.54	0.11	0.11	0.21	0	0.11	0	1.37	2.13	1.6	0.11	0.21	0.21	0.13	0.22	0.43	0.11	0.21	0.11	0	0	0	-1.16554	-0.705842	-2.30243	-4.11727	-3.13188	-2.71468	-3.52552	-6.35378	0.129575	0.0256385	0.454162	0.656751	0.000427497	1.36469e-05	0.000901344	0.00198141		GO:0016021///integral component of membrane
Glyma.01G105400.Wm82.a4.v1	0.38	0.52	0.3	3.7	6.78	5.06	1.89	2.62	1.59	1.72	2.09	1.49	2.24	2.86	2.56	0.37	0.52	0.07	2.98	4.23	5.06	0.8	1.51	1.13	1.76	2.83	2.5	2.47	1.85	3.09	3.78803	2.34057	2.16628	2.77258	3.80528	1.82122	2.94571	3.02163	0.00092613	8.35736e-07	5.69082e-13	0.000310772	2.31225e-06	6.66854e-06	2.54145e-12	0.0260743
Glyma.01G106800.Wm82.a4.v1	0.68	0.4	0.32	2.96	3.91	1.23	31.47	28.92	23.36	37.42	23.07	26.04	70.32	59.07	71.26	0.16	0.08	0.28	4.64	3.06	4.97	39.12	29.76	37.58	21.19	22.21	17.35	61.2	75.89	91.89	2.68593	5.94678	6.01769	7.31801	4.88961	7.79466	7.08138	9.00779	4.99478e-47	4.12731e-80	8.45949e-05	4.50179e-46	2.3609e-29	2.34753e-46	4.13087e-12	4.25837e-36	04141///Protein processing in endoplasmic reticulum
Glyma.01G108200.Wm82.a4.v1	2.18	2.06	1.73	2.03	1.33	0.96	17.12	17.15	6.92	42.26	51.96	47.36	110.74	97.14	89.59	1.01	0.73	1.14	1.93	1.13	2.18	11.75	12.75	9.5	52.3	55.96	60.22	87.81	74.2	117.72	-0.355788	2.79165	4.59371	5.73968	0.98918	3.53616	5.93518	6.67902	1.1905e-146	8.54321e-243	0.505128	2.36946e-15	4.45025e-212	2.68572e-155	0.00893131	1.42339e-51		GO:0048046///apoplast	GO:0005507///copper ion binding+++GO:0052716///hydroquinone:oxygen oxidoreductase activity
Glyma.01G108300.Wm82.a4.v1	1.14	2.1	0	0	1.28	0	0	0	0	3.59	4.23	4.5	10.49	12.07	6.21	2.29	0	2.48	0	0	0	1.43	0	1.19	4.64	5.71	5.83	1.05	7.93	5.04	-1.33861	-2.41585	1.88979	3.21483	-2.70827	-0.88861	1.87909	1.79064	0.315734	0.013152	0.791005	0.640726	0.200464	0.303618	0.441231	0.785721			GO:0005507///copper ion binding+++GO:0016491///oxidoreductase activity
Glyma.01G108700.Wm82.a4.v1	75.06	48.11	53.17	27.86	26.81	29.48	121.33	130.67	96.34	268.6	297.72	293.03	210.27	146.28	144.2	27.62	30.05	21.52	38.01	29.34	35.51	107.95	105.77	88.79	300.9	346.82	287.76	128.38	122.5	146.73	-0.975993	0.976239	2.3088	1.61042	0.507383	1.90646	3.62664	2.40422	3.1998e-41	1.99875e-14	2.89847e-06	1.3413e-05	5.41541e-166	5.15641e-49	0.0012557	4.94458e-43
Glyma.01G109800.Wm82.a4.v1	0.63	0.9	1.3	10.52	11.69	9.97	10.56	10.34	8.81	7.4	6.14	4.63	3.91	3.11	3.22	0.61	0.81	0.86	12.27	12.21	14.68	12.13	8.74	11.15	4.86	6.3	4.38	4.3	3.65	4.6	3.61591	3.38919	2.70717	1.9567	4.23116	3.78712	2.83887	2.53745	3.11284e-22	7.18704e-12	7.77188e-53	1.33724e-41	1.02814e-31	2.45892e-22	8.68327e-108	4.41134e-71		GO:0016021///integral component of membrane	GO:0016757///transferase activity, transferring glycosyl groups
Glyma.01G112400.Wm82.a4.v1	0	0	0	0.36	0.36	0.15	0	0.04	0	0	0	0	0	0	0	0	0	0	0.22	0.27	0.18	0	0	0	0	0	0	0	0	0	5.24192	0.996648			4.901						0.00374622	0.893846			0.00539645				GO:0004497///monooxygenase activity+++GO:0005506///iron ion binding+++GO:0016705///oxidoreductase activity, acting on paired donors, with incorporation or reduction of molecular oxygen+++GO:0020037///heme binding
Glyma.01G112500.Wm82.a4.v1	1.44	0.63	0.95	0.5	0.41	0.32	0.06	0.24	0.06	0.18	0.12	0.12	0.32	0.15	0.29	1.14	0.95	0.41	0.26	0.15	0.63	0.1	0.16	0.12	0.2	0.26	0.13	0.5	0.47	0.89	-1.1504	-3.05006	-2.86563	-1.92285	-1.19518	-2.79342	-2.1175	-0.345901	4.12447e-06	0.000568986	0.0379304	1.46945e-05	0.000316769	0.631094	0.0503696	1.87682e-05		GO:0016021///integral component of membrane	GO:0022857///transmembrane transporter activity+++GO:0042937///tripeptide transmembrane transporter activity
Glyma.01G112700.Wm82.a4.v1	16.24	10.74	11.67	2.09	2.62	2.12	2.2	2.37	3.51	1.61	1.55	1.65	2.19	2.7	2.37	10.65	11.87	9.74	2.48	2.44	2.45	2.67	2.37	3.77	2.66	1.86	1.82	2.04	2.45	3.34	-2.36896	-2.28009	-2.98614	-2.32249	-1.99784	-1.88738	-2.27513	-1.9514	6.10182e-33	3.22574e-23	3.21959e-20	6.3533e-19	9.92536e-27	7.19589e-17	3.13781e-25	1.47192e-19		GO:0005634///nucleus	GO:0003677///DNA binding
Glyma.01G112950.Wm82.a4.v1	0.32	0.19	0.32	0.06	0.19	0	0	0	0	0.13	0.13	0.06	0	0.06	0.06	0.06	0.26	0.32	0.13	0.06	0.13	0.15	0.06	0.13	0.13	0	0.06	0.06	0	0.06	-1.56922	-4.52305	-1.36446	-2.60108	-0.867814	-0.912709	-1.68765	-2.22432	0.396876	0.147061	0.400938	0.0259863	0.364705	0.274558	0.648554	0.616826
Glyma.01G114600.Wm82.a4.v1	0.62	1.1	1.47	0.12	0.04	0.14	0	0.08	0	0	0	0	0	0	0	0.68	0.53	0.68	0	0.04	0.08	0	0	0	0	0	0	0	0	0	-3.32039	-5.24754	-7.12191	-7.03579	-3.83393	-6.325	-6.34828	-6.31705	3.46998e-07	4.13165e-07	7.65576e-05	4.02074e-05	7.25961e-06	1.45362e-05	0.000598645	9.30063e-06		GO:0016021///integral component of membrane
Glyma.01G115600.Wm82.a4.v1	3.11	4.61	3.52	4.13	3.7	4.06	1.5	1.79	2.55	1.54	2	2.16	1.87	1.24	1.48	6.03	4.44	5.34	4.34	2.92	3.51	0.87	0.96	1.06	2.41	1.41	2.02	1.19	2.86	0.4	0.186004	-0.961464	-0.952558	-1.19165	-0.428466	-2.47148	-1.37077	-1.77077	0.000142078	2.89982e-06	0.54267	0.000404662	1.59746e-11	0.0320756	0.0240731	1.05617e-32		GO:0016021///integral component of membrane
Glyma.01G115700.Wm82.a4.v1	0.67	0.49	0.59	0.56	0.56	0.58	0.19	0.31	0.18	0.38	0.73	0.28	0.42	0.38	0.32	0.58	0.38	0.54	0.94	0.45	0.92	0.29	0	0.07	0.75	0.38	0.2	0.59	0.62	0.14	0.0563015	-1.36226	-0.302154	-0.541305	0.742521	-2.15705	-0.11535	-0.0836788	0.757281	0.451201	0.955602	0.0676178	0.88788	0.932544	0.205823	0.0183603		GO:0016021///integral component of membrane
Glyma.01G117900.Wm82.a4.v1	5.31	3.31	4.27	0.92	1.03	0.61	3.6	2.97	3.35	7.96	6.77	6.33	7.04	6.01	5.6	3.37	3.28	2.74	0.65	0.68	0.85	4.6	3.32	4.17	7	7.11	6.21	5.16	5.68	8.53	-2.21186	-0.345156	0.744654	0.681247	-2.0034	0.305865	1.17349	1.111	0.000715506	0.00291035	2.12329e-12	0.246232	7.17171e-14	5.84619e-06	1.4068e-17	0.14848		GO:0016021///integral component of membrane	GO:0004672///protein kinase activity+++GO:0005524///ATP binding+++GO:0030246///carbohydrate binding
Glyma.01G118000.Wm82.a4.v1	0	0.42	0.57	1.05	0.11	1.57	0	0	0.14	0	0.03	0	0.06	0	0.06	0.64	1.53	1.41	0.21	0.28	0.44	0.07	0.46	0.12	0.03	0.06	0	0.03	0.54	0	1.56593	-2.85256	-4.99631	-3.01028	-1.82591	-2.4812	-5.35643	-2.62318	0.00798031	0.0439864	0.523192	0.496497	5.25736e-08	0.161638	0.000260872	3.2325e-05	00010///Glycolysis / Gluconeogenesis		GO:0000287///magnesium ion binding+++GO:0004737///pyruvate decarboxylase activity+++GO:0030976///thiamine pyrophosphate binding
Glyma.01G119300.Wm82.a4.v1	15.16	16.29	16.86	6.73	7.48	7.74	1.55	3.35	3.85	3.62	3.81	3.33	2.7	2.18	2.25	13.64	19.41	15.42	6.72	7.06	7.93	4.34	2.84	2.96	2.58	2.86	2.76	2.35	2.1	1.71	-1.04123	-2.47517	-2.1414	-2.65873	-1.02898	-2.29603	-2.49885	-2.90395	8.25781e-28	9.45009e-35	8.2798e-09	4.26055e-19	3.72313e-30	3.556e-29	1.94239e-08	6.5112e-25		GO:0005643///nuclear pore+++GO:0005737///cytoplasm
Glyma.01G119600.Wm82.a4.v1	0	0	0	0.11	0	0	0.12	0.42	0.32	2.41	1.25	1.15	0	0.11	0.42	0	0	0	0	0.21	0	0.75	1.58	0.32	2.15	1.46	1.34	0.1	0.31	0.11	1.10925	3.87055	6.3877	3.27749	2.00186	5.52564	6.50061	3.2599	1.72652e-05	0.326787	0.895776	0.128801	3.93267e-06	0.274247	0.72016	0.000763956		GO:0005829///cytosol
Glyma.01G120000.Wm82.a4.v1	0.1	0.02	0.02	0.02	0	0	0.19	0.1	0.39	1.8	3.45	3.03	4.54	3.46	2.55	0	0	0.02	0	0	0	0.1	0.21	0.09	2.54	3.51	2.9	2.64	2.37	3.08	-2.76733	2.32089	6.0572	6.48064	-0.826906	4.43006	9.1329	8.99109	6.12127e-23	4.8825e-28	0.308379	0.0383265	1.67118e-13	7.97075e-13	0.894954	0.00725022
Glyma.01G120100.Wm82.a4.v1	0	0	0	0	0	0	0.08	0.02	0.12	1.44	1.49	0.83	2.04	1.14	1.25	0	0	0	0	0	0	0.02	0.08	0.06	1.06	1.19	1.28	1.1	1.43	1.59		4.45905	8.67291	8.9924		3.68951	8.65499	8.88693	1.92214e-11	2.48471e-12		0.0445213	6.9764e-12	3.45302e-12		0.156922	04626///Plant-pathogen interaction
Glyma.01G120300.Wm82.a4.v1	0	0	0.04	0.02	0.02	0	0.17	0.07	0.43	4.26	5.41	3.62	7.06	5.92	4	0	0.02	0	0	0	0	0.32	0.22	0.02	4.07	4.84	3.71	3.19	4.17	5.85	0.148837	3.86614	8.30385	8.7324	-0.826906	4.55271	9.18798	9.26178	2.67545e-14	1.32226e-15	0.980563	0.0192385	1.09889e-13	2.50461e-13	0.894954	0.00720353
Glyma.01G120800.Wm82.a4.v1	0.53	0.29	0.29	4.2	2.36	4.21	2.16	2.31	2.96	3.35	1.44	1.53	1.3	1.2	1.36	0.66	0.62	0.94	5.04	6.03	3.62	2.92	2.18	3.97	1.46	1.43	0.75	1.54	1.19	1.54	3.37328	2.72863	2.52213	1.89933	2.85037	1.99669	0.775751	1.01803	1.33916e-05	0.000772963	2.84827e-12	2.46131e-08	0.154573	0.0413234	1.72496e-17	5.46102e-07
Glyma.01G121209.Wm82.a4.v1	0.59	0.58	0.98	40.21	40.87	22.17	8.03	8.95	3.34	2.96	3.26	2.34	3.48	2.19	3.66	0.58	1.15	0.2	31.11	45.74	49.63	6.62	6.12	7.14	2.69	5.44	5.6	4.04	2.85	4.21	5.66565	3.23997	2.01811	2.23245	6.17951	3.32407	2.889	2.60131	0.0146627	0.00429659	2.59804e-25	7.76975e-06	7.9268e-05	0.0011777	6.16134e-34	4.44574e-07			GO:0046872///metal ion binding+++GO:0051213///dioxygenase activity
Glyma.01G121600.Wm82.a4.v1	0.08	0.23	0.13	0	0.15	0.1	0.02	0	0	0	0	0	0	0.23	0	0	0.03	0	0.07	0	0	0	0	0	0	0	0	0	0	0.07	-0.769196	-4.90861	-4.92694	-0.832163	1.03533	-0.876598	-0.900235	1.00609	0.00891609	0.673604	0.68708	0.0098354	0.876437	0.867336	0.841964	0.882974	03010///Ribosome		GO:0046983///protein dimerization activity
Glyma.01G121800.Wm82.a4.v1	0.68	1.34	1.35	0.27	0.27	0.3	0.3	0.54	0.27	0	0.13	0.27	0.8	1.23	1.2	0.66	1.06	0.8	0.13	0.26	0.13	0	0.68	0.41	0	0.27	0.26	0.4	0.66	1.91	-1.90612	-1.60646	-3.03341	0.0439732	-2.11543	-1.205	-2.18393	0.306219	0.0287437	0.973647	0.113199	0.162161	0.0995376	0.828053	0.111662	0.35273
Glyma.01G122800.Wm82.a4.v1	0.89	0.75	1.06	0.41	0.17	0.49	0.45	0.24	0.48	0.17	0.24	0.24	0.1	0.14	0.07	0.8	1.09	1.07	0.34	0.37	0.23	0.36	0.34	0.45	0.37	0.3	0.17	0.17	0.68	0.1	-1.24275	-1.22599	-2.03732	-3.03074	-1.51719	-1.38318	-1.75647	-1.57593	0.000798354	2.17359e-05	0.0494051	0.0355637	0.00119198	0.0316418	0.0040191	0.00801487		GO:0005774///vacuolar membrane+++GO:0016021///integral component of membrane	GO:0015369///calcium:proton antiporter activity
Glyma.01G123100.Wm82.a4.v1	1.74	1.98	1.6	10.4	8.23	4.43	20.27	21.22	13.12	18.94	26.19	23.98	55.4	47.5	45.23	1.31	1.71	1.98	7.47	6.52	6.41	16.93	16.91	15.74	20.49	21	21.21	50.09	48.23	57.12	2.20831	3.35279	3.72551	4.90316	2.17273	3.28167	3.71486	5.04212	5.44148e-29	2.32718e-64	4.73899e-06	4.62157e-19	1.21737e-32	7.42274e-67	4.43512e-08	9.06077e-23
Glyma.01G123400.Wm82.a4.v1	1.45	0.7	0.77	0	0.04	0.08	0	0	0.04	0	0.04	0.03	0.04	0.04	0.04	1.03	1.54	0.83	0	0	0	0	0.04	0.14	0.03	0	0	0.11	0.04	0	-4.64671	-6.2406	-5.36242	-4.69139	-7.34288	-4.23237	-6.45485	-4.52688	1.70096e-05	8.3731e-06	2.09954e-05	9.97303e-06	1.32547e-06	1.58074e-06	3.60419e-08	4.95365e-07		GO:0005887///integral component of plasma membrane	GO:0008519///ammonium transmembrane transporter activity
Glyma.01G124700.Wm82.a4.v1	21.09	22.22	22.09	9.16	7.21	13.01	7.31	6.19	6.6	3.72	3.5	5.64	7.42	10.43	8.99	18.26	16.75	15.74	8.43	8.88	7.03	5.85	9.13	8.24	4.51	4.76	6.13	9.46	10.55	7.14	-1.0642	-1.71421	-2.32091	-1.1855	-0.929716	-1.14722	-1.65508	-0.828312	1.40823e-28	6.76351e-12	2.67218e-06	1.06653e-23	4.05122e-19	4.06672e-05	1.39718e-08	1.11031e-09	04016///MAPK signaling pathway - plant+++04075///Plant hormone signal transduction	GO:0005737///cytoplasm+++GO:0005886///plasma membrane	GO:0004864///protein phosphatase inhibitor activity
Glyma.01G125800.Wm82.a4.v1	5.81	8.35	6.83	1.74	2.26	1.88	0.93	0.89	1.62	1.42	2.37	1.52	2.37	1.74	1.49	9.28	8.74	9.88	2.15	2.17	1.93	0.51	0.49	0.99	1.74	1.82	0.91	1.79	1.04	0.5	-1.72774	-2.62397	-1.95478	-1.8049	-2.03526	-3.82757	-2.57617	-2.99507	1.02167e-15	5.05622e-15	8.54463e-16	1.67932e-24	3.19263e-39	2.5478e-19	1.1427e-44	3.62898e-71		GO:0016021///integral component of membrane	GO:0004714///transmembrane receptor protein tyrosine kinase activity+++GO:0005524///ATP binding
Glyma.01G126600.Wm82.a4.v1	19.7	24.21	44.29	50.5	77.39	85.08	50.74	48.3	40.59	129.4	155.95	139.33	100.86	79.27	79.72	23.34	20.91	23.06	61.24	81.91	61.54	33.94	34.5	22.45	122.75	175.96	125.8	65.09	69.49	70.59	1.36699	0.661208	2.2994	1.66923	1.74019	0.407439	2.72501	1.68625	6.5276e-21	9.57022e-11	6.62991e-06	0.0385485	4.04245e-73	1.71616e-41	6.64935e-38	0.0368541	00970///Aminoacyl-tRNA biosynthesis	GO:0048046///apoplast
Glyma.01G127100.Wm82.a4.v1	0.09	2.2	1.1	4.36	3.24	9.89	4.05	2.57	4.82	1.84	1.1	3.66	1.1	1.76	3.96	0.72	1.19	1.18	3.19	4	3.07	4.73	7.98	2.32	1.89	1.19	3.97	2.29	3.63	1.11	2.44914	1.73032	0.982543	1.10261	1.86749	2.26408	1.25544	1.26136	0.339296	0.239519	0.000943928	0.0249007	0.0381437	0.0563161	4.01072e-05	7.24373e-06	00970///Aminoacyl-tRNA biosynthesis	GO:0048046///apoplast
Glyma.01G127200.Wm82.a4.v1	208.16	173.12	224.15	155.56	204.37	193.18	264.52	308.76	210.73	497.71	616.44	591.1	858.82	576.55	665.19	146.01	143.41	127.87	220.9	251.4	215.5	237.01	201.61	171.93	499.1	650.98	552.26	678.42	707.57	706.61	-0.0393484	0.369917	1.52178	1.90269	0.855518	0.520426	2.09409	2.40361	5.18734e-26	1.81708e-28	0.899473	0.101182	1.22448e-68	1.44616e-124	1.67941e-18	5.62993e-05	00970///Aminoacyl-tRNA biosynthesis	GO:0048046///apoplast
Glyma.01G128100.Wm82.a4.v1	2.99	1.94	1.86	2.44	2.37	4.18	9.69	9.62	5.59	13.54	10.58	10.81	10.93	10.18	8.51	2.61	4.27	3.41	3.51	3.56	3.39	8.77	9.17	15.64	11.32	12.23	11.07	9.43	9.04	10.31	0.510728	1.87801	2.39141	2.22278	0.166848	1.69514	1.82652	1.55593	8.04467e-26	5.08325e-22	0.234451	2.95145e-09	3.53497e-24	7.87923e-13	0.584694	1.0845e-13	04016///MAPK signaling pathway - plant+++04626///Plant-pathogen interaction	GO:0005634///nucleus	GO:0003700///DNA-binding transcription factor activity+++GO:0043565///sequence-specific DNA binding
Glyma.01G128300.Wm82.a4.v1	0	0.06	0.04	0.06	0.03	0	0.17	0.12	0.04	0.1	0.08	0.16	0.12	0.26	0.26	0	0	0	0.04	0.04	0.04	0.23	0.23	0.04	0.19	0.06	0.23	0.19	0.31	0.31	0.142127	1.66014	1.75626	2.76179	2.57759	4.7808	4.8193	5.53393	0.383974	0.058094	0.97624	0.454115	0.00753918	0.000738761	0.474312	0.0112391		GO:0016021///integral component of membrane	GO:0005381///iron ion transmembrane transporter activity
Glyma.01G129000.Wm82.a4.v1	0.9	0.69	0.45	0.09	0.17	0.1	0.1	0.34	0	0.16	0.27	0.62	0.62	0.88	0.45	0.59	0.35	0.67	0.27	0.44	0.54	0.3	0.26	0.17	0.09	0.51	0.17	0.81	0.76	0.88	-2.61623	-2.3952	-1.03837	-0.0137691	-0.253657	-1.29575	-0.991536	0.750798	0.366367	0.987884	0.0390392	0.0638601	0.410298	0.383467	0.864783	0.267146		GO:0016021///integral component of membrane
Glyma.01G129100.Wm82.a4.v1	10.66	11.33	10.8	17.91	14.76	20.19	36.26	32.21	16.69	39.65	40.19	37.27	41.91	37.01	32.99	12.53	11.7	10.41	21.72	21.86	23.16	24.36	26.22	18.14	41.65	57.53	50.02	39.98	31.39	43.67	0.783179	1.38346	1.86576	1.87921	1.08026	0.964466	2.17662	1.8131	4.44953e-37	1.60292e-29	0.000129068	5.68042e-06	7.19403e-42	2.64615e-21	1.00169e-12	2.88281e-07
Glyma.01G129700.Wm82.a4.v1	42.69	30.38	30.66	13.65	12.92	18.1	7.1	6.24	8.74	9.97	12.52	10.73	8.84	5.99	7.35	21.86	15.28	23.01	10.47	9.84	12.27	6.63	4.88	8.24	9.48	9.81	7.23	6.52	6.25	5.29	-1.13264	-2.25013	-1.6185	-2.12044	-0.745811	-1.63601	-1.11455	-1.65312	1.05158e-13	6.86436e-20	1.32471e-06	2.3833e-22	4.00333e-07	3.78903e-11	0.000283962	5.32807e-12		GO:0005634///nucleus	GO:0046983///protein dimerization activity
Glyma.01G130800.Wm82.a4.v1	0.24	0.24	0.72	1.08	1.2	1.06	4.71	5.07	3.07	8.32	12.45	9.85	22.19	16.39	13.98	0.18	0.12	0	1.43	0.71	0.7	3.41	3.85	2.82	11.38	15.58	12.04	17.05	13.25	20.44	1.5843	3.42808	4.70931	5.56505	3.39771	5.07527	7.1177	7.50798	7.96581e-28	3.02332e-42	0.0342079	6.94216e-11	8.38835e-25	2.39961e-26	0.000352428	2.89298e-11	00940///Phenylpropanoid biosynthesis	GO:0005576///extracellular region	GO:0004601///peroxidase activity+++GO:0020037///heme binding+++GO:0046872///metal ion binding
Glyma.01G131100.Wm82.a4.v1	0.43	0.58	0.42	1.12	0.59	2.83	1.08	0.93	2.59	2.38	2.15	2.04	1.18	0.69	1.04	0.41	0.74	0.68	0.54	0.66	0.59	1.73	2.48	2.19	2.27	1.99	1.66	1.02	1.09	0.69	1.72163	1.57462	2.16803	1.1046	0.0958868	1.79424	1.76242	0.660994	1.64921e-06	0.0700087	0.018469	0.0133054	4.44748e-05	0.301616	0.908638	4.7354e-05	00220///Arginine biosynthesis+++00250///Alanine, aspartate and glutamate metabolism+++00270///Cysteine and methionine metabolism+++00330///Arginine and proline metabolism+++00350///Tyrosine metabolism+++00360///Phenylalanine metabolism+++00400///Phenylalanine, tyrosine and tryptophan biosynthesis+++00710///Carbon fixation in photosynthetic organisms+++00950///Isoquinoline alkaloid biosynthesis+++…		GO:0004069///L-aspartate:2-oxoglutarate aminotransferase activity+++GO:0030170///pyridoxal phosphate binding
Glyma.01G131500.Wm82.a4.v1	11.93	12.96	16.62	17.37	18.27	23.32	41.29	44.1	45.73	42.69	41.44	32.32	18.01	15.57	14.35	9.93	9.58	9.44	15.02	17.28	22.09	43.57	40.54	39.52	29.12	38.46	27.12	12.19	11.93	14.94	0.607547	1.65106	1.51365	0.310902	1.0368	2.06981	1.77797	0.508118	1.88001e-20	0.115467	0.00156023	3.56196e-28	5.17895e-35	0.00219952	2.14323e-13	1.25406e-82	04213///Longevity regulating pathway - multiple species	GO:0016021///integral component of membrane	GO:0005524///ATP binding
Glyma.01G132200.Wm82.a4.v1	0.04	0.37	0.22	0.07	0.18	0.2	0.04	0.07	0.04	0	0	0	0	0	0	0.29	0.11	0.43	0.04	0.04	0.11	0.04	0.04	0.07	0.04	0	0.11	0	0.18	0	-0.342461	-2.04855	-4.92285	-4.83971	-2.06092	-2.44244	-2.45567	-2.12224	0.0140463	0.0126283	0.879123	0.212421	0.0593035	0.180799	0.0965832	0.0572232		GO:0016021///integral component of membrane	GO:0015297///antiporter activity+++GO:0042910///xenobiotic transmembrane transporter activity
Glyma.01G132500.Wm82.a4.v1	0.35	0.46	0.58	2.24	1.41	1.55	2.95	5.69	2.11	1.75	1.15	1.04	0.35	0.12	1.04	0.23	0.12	0.58	0.69	0.46	0.91	2.79	1.88	1.76	0.8	2.54	1.49	0.58	0.11	0.47	1.98938	2.94834	1.51507	0.222605	1.30901	2.77409	2.46867	0.431503	0.0985949	0.889325	0.01564	5.49737e-05	0.00666914	0.831541	0.290898	0.000795753			GO:0008289///lipid binding
Glyma.01G133300.Wm82.a4.v1	1.68	2.13	2.93	0.62	0.76	0.92	0.61	0.66	0.83	0.68	0.76	0.66	0.64	0.54	0.63	2.15	3.3	2.69	0.39	0.72	0.59	0.47	0.69	0.61	0.89	0.6	0.59	0.66	0.87	0.44	-1.46622	-1.6517	-1.69543	-1.77941	-2.1048	-2.21769	-1.87631	-2.03067	6.32553e-09	1.51476e-09	2.58095e-06	4.29081e-08	4.34019e-14	7.32452e-12	1.11254e-16	1.90233e-17		GO:0016021///integral component of membrane	GO:0004672///protein kinase activity+++GO:0005524///ATP binding
Glyma.01G134600.Wm82.a4.v1	0.8	0.98	0.61	2.3	1.08	1.09	21.86	21.95	12.02	100.73	108.88	106.47	148.17	141.75	126.91	0.14	0.47	0.64	1.12	1.53	1.42	24.96	26.33	22.74	111.75	151.21	122.73	114	128.39	163.44	1.00867	4.54813	7.07404	7.54901	1.83906	5.87081	8.34481	8.42656	1.22836e-197	3.93291e-218	0.0960588	5.14434e-39	1.61107e-96	6.7298e-140	0.000768719	2.632e-76	00130///Ubiquinone and other terpenoid-quinone biosynthesis+++01240///Biosynthesis of cofactors	GO:0016021///integral component of membrane	GO:0004659///prenyltransferase activity
Glyma.01G134800.Wm82.a4.v1	0	0	0	0	0	0	0	0	0	0	0	0	0.77	2.6	1.52	0	0	0	0	0	0	0	0	0	0.83	0.82	0	4.61	2.94	4.49				3.53872			1.91947	4.86067		0.178149			0.700968	0.00885496				GO:0016021///integral component of membrane
Glyma.01G135200.Wm82.a4.v1	0.3	0.59	0.26	1.21	1.6	3.58	11.97	11.17	7.55	12.12	13.9	12.46	16.72	19.12	22.91	0.06	0.1	0.03	1.01	2.41	2.1	11.72	10.76	5.81	16.99	29.91	22.73	11.68	10.24	9.57	2.5647	4.74205	5.09612	5.77905	4.96601	7.17164	8.56427	7.42403	1.46253e-62	8.76514e-81	3.37771e-06	1.86551e-38	2.62161e-42	8.26359e-32	5.3098e-12	2.22102e-28	00999///Biosynthesis of various plant secondary metabolites	GO:0016021///integral component of membrane	GO:0004497///monooxygenase activity+++GO:0005506///iron ion binding+++GO:0016705///oxidoreductase activity, acting on paired donors, with incorporation or reduction of molecular oxygen+++GO:0020037///heme binding
Glyma.01G135600.Wm82.a4.v1	0.4	0.82	0.66	0.8	0.53	0.29	1.01	0.82	0.8	0.94	1.35	1.24	1.13	1.24	1.05	0.33	0.48	0	0.44	0.39	0.65	0.9	0.8	1.19	0.63	1.29	0.63	0.9	2.08	2.38	0.0533667	0.681465	0.974406	1.10288	1.01881	1.85049	1.77598	2.80242	0.319915	0.208049	0.979823	0.561076	0.120212	0.00474603	0.509756	0.100698			GO:0004672///protein kinase activity+++GO:0005524///ATP binding
Glyma.01G136400.Wm82.a4.v1	0.54	1.06	1.43	0.91	0.73	1.59	0.99	0.53	0.9	0.36	0.18	1.07	0	0.55	0.88	1.76	2.28	2.5	0.7	1.22	0.71	0.43	0.54	0.18	0.53	0.53	0.53	0.18	0.52	0.55	0.161388	-0.346339	-0.895458	-0.985716	-1.16706	-2.53858	-1.97866	-2.31212	0.564954	0.51271	0.915726	0.842095	0.0222696	0.015323	0.161626	0.00918917
Glyma.01G137000.Wm82.a4.v1	2.84	5.22	3.09	2.5	3.51	3.72	1.03	0.81	1.83	1.14	2.08	1.4	0.94	1.28	0.47	5.27	4.68	4.96	2.74	2.53	1.97	0.96	0.88	1.08	0.99	1.87	1.05	0.67	1.26	0.54	-0.105668	-1.62752	-1.24527	-1.9533	-0.909219	-2.37567	-1.86533	-2.51521	0.00639611	5.06724e-05	0.895776	0.000719152	8.42039e-08	7.59304e-10	0.00263417	7.22366e-11	04136///Autophagy - other+++04138///Autophagy - yeast+++04139///Mitophagy - yeast		GO:0008017///microtubule binding
Glyma.01G137600.Wm82.a4.v1	3.94	4.61	4.75	2.49	2.57	3.52	1.32	0.78	1.07	1.2	1.06	1.97	1.2	2.57	2.34	4.64	6.12	4.59	2.67	2.87	2.43	1.2	1.71	1.28	1.94	0.98	2.58	2.33	3.01	1.85	-0.562912	-2.0861	-1.63724	-1.05862	-0.797268	-1.85424	-1.37541	-1.02884	2.04616e-05	0.0050743	0.134775	1.3462e-07	0.000179862	0.00352793	0.0102502	1.59583e-07		GO:0009506///plasmodesma+++GO:0016021///integral component of membrane
Glyma.01G137900.Wm82.a4.v1	0.16	0	0	0.19	0.27	0	0.17	0	0.08	0.11	0.46	0.15	0.5	0.47	0.32	0.15	0.19	0.15	0.27	0.23	0.3	0.05	0.5	0.39	0	0	0.49	0.46	0.64	0.61	1.68275	0.636207	2.18524	3.1409	0.824407	0.920842	0.0591394	1.84961	0.224193	0.00905724	0.523868	0.881432	0.981242	0.0152407	0.450434	0.425307
Glyma.01G138000.Wm82.a4.v1	0	0	0	0.13	0.03	0.22	0.07	0	0.07	0	0	0.06	0	0	0.16	0.03	0	0	0.03	0.03	0	0.16	0.79	0.03	0.06	0	0.16	0.1	0.07	0.07	4.48119	2.89773	1.88377	3.28129	1.03689	4.82067	2.75748	2.79816	0.7928	0.407303	0.0454616	0.493076	0.26642	0.23044	0.829207	0.0044981	00040///Pentose and glucuronate interconversions	GO:0005576///extracellular region+++GO:0005618///cell wall	GO:0004857///enzyme inhibitor activity+++GO:0030599///pectinesterase activity+++GO:0045330///aspartyl esterase activity
Glyma.01G138600.Wm82.a4.v1	0	0.08	0.47	0.79	0.47	1.56	0.26	0.31	0.32	0	0	0.16	0.23	0.08	0	0.61	0.08	0.23	1.55	0.31	0.23	0.09	0.39	0.24	0.08	0.16	0.23	0	0.15	0	2.45557	0.694918	-1.76657	-0.679521	1.31551	-0.348427	-0.925894	-2.49834	0.585232	0.820681	0.0450453	0.767141	0.573363	0.239325	0.254004	0.861976			GO:0004857///enzyme inhibitor activity+++GO:0030599///pectinesterase activity
Glyma.01G141900.Wm82.a4.v1	0.36	0.15	0.15	0.36	0.57	0.32	0.99	1.28	0.78	0.77	0.77	0.56	1.16	1.79	1.75	0	0.31	0.15	0.62	0.26	0.36	1.41	0.9	1.03	0.8	0.82	0.7	1.54	1.38	2.66	0.95647	2.14066	1.66796	2.85578	1.54145	2.77636	2.408	3.66248	0.0508787	1.26045e-05	0.433611	0.00568491	0.00438732	1.41696e-06	0.170065	0.000487725		GO:0005737///cytoplasm
Glyma.01G142900.Wm82.a4.v1	0.42	0.14	0.63	7.42	8.6	8.32	3.62	4.07	2.19	2.52	1.68	1.33	0.77	0.56	0.7	0.62	0.7	0.83	7.46	9.95	8.25	3.52	1.77	3.82	1.78	2.02	1.93	0.91	1.18	0.7	4.44356	3.04878	2.22774	0.878497	3.71282	2.04979	1.4838	0.457287	0.00113434	0.369769	6.9591e-23	4.05524e-07	0.00367946	0.569828	9.75865e-27	2.706e-05
Glyma.01G143500.Wm82.a4.v1	0	0.14	0.19	1.19	1.23	2.36	2.85	2.22	1.29	2.21	2.08	2.21	1.8	2.04	1.33	0.14	0.09	0.14	1.04	1.27	1.39	2.65	2.15	2.38	2.08	2.96	2.13	1.75	2.11	1.37	3.94	4.26414	4.31905	4.06507	3.43906	4.23704	4.33249	3.88511	7.78901e-10	2.87546e-08	7.95334e-07	3.51811e-08	1.13695e-11	2.10703e-08	1.2991e-06	4.48617e-11		GO:0005634///nucleus	GO:0003700///DNA-binding transcription factor activity+++GO:0043565///sequence-specific DNA binding
Glyma.01G143800.Wm82.a4.v1	8.53	5.89	5.97	10.36	10.08	6.32	20.6	18.1	18.93	23.2	16.82	25.97	16.2	20.54	22.75	4.57	5.09	5.29	9.14	9.7	11.05	24.33	19.45	24.58	23.94	21.63	26.95	21.36	22.3	18.5	0.492904	1.48668	1.71479	1.64316	1.131	2.16354	2.34334	2.13147	2.97394e-13	8.00913e-14	0.173672	8.0534e-12	2.11899e-40	1.30459e-29	3.88073e-08	8.92877e-33
Glyma.01G144700.Wm82.a4.v1	3.3	1.49	2.94	0.61	1.11	0.61	0.36	1.16	0.67	0.99	0.89	0.88	1.11	2.05	1.34	3.42	4.69	3.27	0.33	0.39	0.27	1.19	0.67	1.06	0.7	0.66	1.03	1.16	1.21	1.66	-1.62231	-1.81028	-1.46188	-0.679773	-3.39863	-2.00198	-2.18342	-1.41991	0.00231916	0.17297	0.00254449	0.00147275	8.49444e-09	0.000139028	3.37301e-13	1.01473e-07
Glyma.01G147600.Wm82.a4.v1	0	0.1	0.03	0.24	0.52	0.62	0.42	0.1	0.7	0.48	0.35	0.35	0.17	0.1	0.11	0.1	0.03	0.07	0.7	0.56	0.54	0.29	0.28	0.74	0.51	0.28	0.31	0.17	0.21	0.1	3.404	3.10406	3.10123	1.56545	3.25293	2.64235	2.47472	1.31589	0.00813911	0.369615	0.0035787	0.0204467	0.0132129	0.348366	0.000144565	0.00887089		GO:0005634///nucleus	GO:0003677///DNA binding+++GO:0003700///DNA-binding transcription factor activity
Glyma.01G148700.Wm82.a4.v1	15.66	16.92	18.39	2.41	4.17	3.06	4.37	4.62	7.82	2.12	3.67	2.52	1.45	2.81	1.83	10.38	12.33	13.2	4.7	6.4	3.76	4.53	3.1	5.1	1.46	1.03	1.24	1.81	2.79	0.54	-2.3006	-1.61857	-2.5888	-2.96636	-1.1441	-1.52621	-3.19889	-2.73563	2.57493e-31	8.77592e-39	4.99892e-25	1.3552e-12	1.46903e-41	1.53346e-11	7.21456e-09	6.31684e-14
Glyma.01G150700.Wm82.a4.v1	25.9	28.79	31.24	8.92	8.87	9.76	9.2	8.1	10.07	8.5	8.15	6.5	7.63	7.62	7.29	28.12	29.05	35.07	7.58	7.83	7.01	9.39	7.96	9.44	8.33	5.91	6.36	7.87	9.23	6.68	-1.54145	-1.66489	-1.86394	-1.83223	-1.9068	-1.8003	-2.10818	-1.89844	1.60115e-40	1.3587e-47	1.87493e-33	1.33901e-34	2.94002e-52	3.6994e-33	7.33459e-63	1.76746e-48		GO:0016021///integral component of membrane	GO:0004672///protein kinase activity+++GO:0005524///ATP binding
Glyma.01G151200.Wm82.a4.v1	0.4	0.97	0.61	0.85	0.52	1.25	0.27	0.21	0.43	0.24	0.52	0.27	0.37	0.37	0.15	1.07	0.91	1.1	1.25	0.82	0.54	0.33	0.09	0.12	0.51	0.18	0.51	0	0.7	0	0.495375	-1.14042	-0.91092	-1.06151	-0.121973	-2.58218	-1.30614	-2.10512	0.215057	0.12785	0.508533	0.111043	0.00788631	0.444966	0.861738	9.31683e-06		GO:0016021///integral component of membrane	GO:0016757///transferase activity, transferring glycosyl groups
Glyma.01G151300.Wm82.a4.v1	0	0	0.03	0	0.03	0	0	0.03	0.06	0	0.03	0	0.14	0.31	0.09	0	0	0	0.03	0.03	0	0	0.03	0	0	0.03	0.03	0.45	0.42	0.45	0.147476	1.46129	0.0154563	4.24041	1.99949	1.04696	1.93252	6.50599	0.999013	0.0159872	0.980563	0.758421	0.698591	6.32107e-06	0.695207	0.874149	04016///MAPK signaling pathway - plant	GO:0016021///integral component of membrane	GO:0022857///transmembrane transporter activity
Glyma.01G152100.Wm82.a4.v1	14.04	20.44	19.37	17.5	10.89	21.34	4.77	4.47	11.19	3.52	2.7	3.9	2.67	4.26	4.9	30.06	27.64	36.71	14.93	14.21	10.43	5.81	9.72	5.18	5.77	2.46	6.93	4.3	7.88	2.78	0.0427327	-1.38999	-2.29595	-2.06783	-1.05014	-2.13415	-2.50635	-2.5514	1.91642e-26	1.95302e-20	0.919327	8.96006e-06	3.12031e-09	2.35823e-17	3.16514e-14	2.72839e-11			GO:0005085///guanyl-nucleotide exchange factor activity
Glyma.01G152200.Wm82.a4.v1	0.34	0	0.14	0	0	0	0.75	0.34	0.41	2.38	1.63	1.63	1.02	0.82	0.48	0	0	0	0.07	0.07	0.07	0.73	0.21	0.27	1.47	1.15	1.07	0.61	0.74	1.03	-3.53392	1.63318	3.57511	2.38166	2.57759	4.98749	6.69844	6.08121	1.02379e-05	0.0236229	0.288058	0.2491	1.25579e-06	6.60338e-05	0.474312	0.00497619	04138///Autophagy - yeast	GO:0016021///integral component of membrane	GO:0004672///protein kinase activity+++GO:0005524///ATP binding
Glyma.01G152300.Wm82.a4.v1	0.03	0.02	0.07	0.02	0	0.03	0.22	0.32	0.25	1.01	1.27	1.23	0.6	0.62	0.4	0.05	0	0.02	0	0	0.05	0.18	0.45	0.1	1.19	1.11	1.02	0.55	0.25	0.62	-1.15775	2.66609	4.8475	3.80505	-0.449063	3.30403	5.56503	4.35274	7.73203e-10	1.90581e-05	0.730846	0.0170048	4.47137e-09	0.00013524	0.896911	0.0120758	04138///Autophagy - yeast	GO:0016021///integral component of membrane	GO:0004672///protein kinase activity+++GO:0005524///ATP binding
Glyma.01G152500.Wm82.a4.v1	0.99	1.6	1.25	1.71	1.82	1.75	3.72	3.92	4.02	4.34	4.16	3.37	3.83	4.72	5.45	1.1	1.09	1.1	1.69	1.61	1.54	4.4	4.61	5.33	3.57	2.96	3.55	4.2	4.85	4.57	0.583274	1.67024	1.70232	2.01983	0.64885	2.11894	1.67524	2.12338	2.32967e-08	7.42526e-12	0.192662	3.95983e-08	1.86859e-08	5.41164e-14	0.105091	4.0945e-14		GO:0016021///integral component of membrane
Glyma.01G152800.Wm82.a4.v1	2.56	2.81	4.78	0.15	0.91	0.5	0	0.15	0.15	0	0	0	0	0	0	2.34	3.53	4.3	0.73	0.44	0.29	0.36	0	0	0	0	0	0	0.44	0	-2.61593	-5.05651	-6.92523	-6.83822	-2.65095	-5.01129	-6.90506	-4.43936	8.57327e-07	1.00192e-06	0.00123712	7.62046e-05	4.02223e-07	6.539e-05	0.000231861	4.59408e-05
Glyma.01G154400.Wm82.a4.v1	9.89	10.14	11.58	1.14	1.71	1.78	0.45	1.11	0.98	1.46	1.36	0.94	2.53	1.88	2.18	8.35	10.41	9.66	1.66	2.66	1.33	0.69	0.92	1.14	1.14	1.18	0.87	2.17	3.62	1.33	-2.67209	-3.63601	-3.0495	-2.15874	-2.20766	-3.38024	-3.09185	-1.93404	1.55177e-47	1.84886e-30	3.75362e-36	2.72321e-44	5.94932e-49	3.74306e-10	5.04872e-27	1.07122e-51	02010///ABC transporters	GO:0016021///integral component of membrane	GO:0005524///ATP binding+++GO:0042626///ATPase activity, coupled to transmembrane movement of substances
Glyma.01G155000.Wm82.a4.v1	0.53	0.83	0.61	0.66	0.79	0.73	0.43	0.88	0.89	0.61	0.66	0.57	0.22	0.09	0.13	0.6	0.35	0.56	0.57	0.61	0.6	0.47	0.35	0.66	0.86	0.52	0.56	0.26	0.44	0.13	0.24086	0.142033	-0.0828091	-2.06481	0.366331	-0.051234	0.423938	-0.791296	0.925131	0.0131451	0.804328	0.893846	0.57095	0.391502	0.658675	0.961552	00590///Arachidonic acid metabolism+++04146///Peroxisome		GO:0016787///hydrolase activity
Glyma.01G156700.Wm82.a4.v1	7.43	15.74	16.63	14.25	11.49	24.3	4.24	3.85	6.12	2.55	4.91	3.41	5.56	5.22	5.5	18.08	18.46	22.74	20.18	13.53	12.93	2.21	2.68	3.25	5.2	3.47	3.48	6.23	12.2	2.43	0.429449	-1.50046	-1.83816	-1.18601	-0.219415	-2.88186	-2.22194	-1.44599	1.43974e-08	2.24075e-05	0.318838	1.67818e-06	5.39853e-39	0.0386731	0.251927	1.34986e-63	00900///Terpenoid backbone biosynthesis	GO:0005789///endoplasmic reticulum membrane+++GO:0016021///integral component of membrane	GO:0004420///hydroxymethylglutaryl-CoA reductase (NADPH) activity
Glyma.01G157300.Wm82.a4.v1	5.85	4.51	4.54	16.81	14.91	9.78	26.15	28.31	23.99	18.9	17.73	15.66	13.82	11.13	12.74	3.59	4.41	3.61	10.59	11.19	13.29	29.68	28.28	30.33	13.16	13.82	12.21	12.41	10.65	14.85	1.57606	2.37611	1.80644	1.41715	1.73536	2.90769	1.84179	1.78684	5.57555e-29	9.36523e-16	4.63317e-10	2.19543e-42	1.67859e-38	2.90469e-20	7.15664e-34	5.8116e-124		GO:0016021///integral component of membrane	GO:0022857///transmembrane transporter activity
Glyma.01G157700.Wm82.a4.v1	0.43	0.56	0.78	3.35	4.55	3.74	16.21	14.85	14.15	22.51	26.81	22.7	19.79	21.52	22.65	0.48	0.5	0.42	2.55	3.06	3.3	13.61	16.37	13.3	22.33	28.51	22.94	20.16	18.18	17.79	2.81451	4.65483	5.36583	5.26709	2.82321	4.95293	5.81562	5.42428	4.12396e-96	9.13431e-99	1.39649e-16	1.29067e-66	3.96153e-102	5.50228e-86	2.92639e-16	5.77245e-70		GO:0016021///integral component of membrane
Glyma.01G159700.Wm82.a4.v1	18.73	21.95	18.06	17.52	17.98	19.31	4.94	4.99	8.64	5.64	9.55	5.54	7.66	6.59	6.99	29.46	26.06	27.53	17.28	17.33	17.37	5.24	4.92	5.35	6.83	8.14	6.34	5.47	4.86	3.74	0.000425843	-1.68106	-1.47384	-1.367	-0.548075	-2.44607	-1.89503	-2.48608	2.21745e-10	4.08246e-17	0.998461	8.00991e-14	2.13165e-43	9.83466e-50	4.01356e-07	9.42884e-73		GO:0000307///cyclin-dependent protein kinase holoenzyme complex+++GO:0005634///nucleus+++GO:0005737///cytoplasm	GO:0016538///cyclin-dependent protein serine/threonine kinase regulator activity
Glyma.01G160300.Wm82.a4.v1	9.63	15.43	14.17	14.69	14.43	16.32	7.24	6.91	11.64	5.69	6.62	5.7	4.5	3.62	3.58	18.89	17.68	21.47	17.85	17.66	12.59	7.91	7.28	7.65	6.11	5.93	6.39	4.46	4.28	2.64	0.318087	-0.624043	-1.09501	-1.64328	-0.14584	-1.37038	-1.58793	-2.27912	4.58387e-08	4.17473e-15	0.173672	0.0199307	2.50672e-37	3.1521e-30	0.390793	5.74713e-29	00270///Cysteine and methionine metabolism	GO:0005634///nucleus	GO:0003677///DNA binding+++GO:0003682///chromatin binding+++GO:0003886///DNA (cytosine-5-)-methyltransferase activity
Glyma.01G160400.Wm82.a4.v1	0	0.56	0.47	0.14	0.05	0.31	0	0.05	0.1	0	0	0	0.24	0.05	0.1	0.23	0.23	0.32	0.09	0.14	0.6	0	0.14	0.05	0.05	0	0	0.09	0.14	0.05	-0.958154	-2.86611	-5.28984	-1.34253	0.212213	-2.02895	-3.91993	-1.41301	0.273384	0.387902	0.617126	0.121995	0.023225	0.27931	0.884316	0.157875
Glyma.01G160700.Wm82.a4.v1	0.21	0.62	0.69	0.48	0.35	0.61	0.68	0.33	0.07	0.21	0	0.14	0.07	0.07	0	0.34	0.41	0.27	0.89	0.33	0.2	0.08	0.21	0.14	0.2	0.07	0	0.21	0.27	0	0.0150889	-0.501714	-2.05984	-3.28573	0.55001	-1.25599	-1.85566	-1.0181	0.14435	0.0391976	0.990736	0.775072	0.208156	0.508745	0.671071	0.371294
Glyma.01G160800.Wm82.a4.v1	0.46	0.73	0.73	0.92	0.64	1.01	0.3	0	0.28	0.09	0	0	0.09	0.09	0.09	0.81	0.72	1.35	0.63	0	0.18	0.11	0.09	0.37	0	0.09	0.09	0	0.09	0	0.515914	-1.76876	-4.26988	-2.70311	-1.69084	-2.34902	-3.93154	-4.79957	0.0136666	0.048595	0.653667	0.192378	0.00429611	0.00224648	0.102807	0.0250586
Glyma.01G160900.Wm82.a4.v1	0.21	0.48	0.61	0	0.07	0.15	0.15	0	0.07	0	0.07	0	0	0.07	0	0.4	0.2	0.27	0.27	0	0.07	0	0.07	0	0	0.07	0	0	0.07	0	-2.49872	-2.60888	-4.1219	-4.03611	-1.23937	-3.50677	-3.5307	-3.49912	0.0230145	0.0224953	0.121256	0.0968571	0.0589373	0.0714186	0.454993	0.0659368
Glyma.01G162600.Wm82.a4.v1	0.84	1.34	1.02	0.19	0.19	0.07	0.07	0.19	0.26	0.95	0.89	0.32	0.64	0.19	0.19	1.5	1.27	1.38	0.32	0.19	0.31	0.15	0.45	0.32	1.13	0.06	0.56	0.7	0.38	0.32	-2.69183	-2.62328	-0.542591	-1.53576	-2.20868	-2.16779	-1.18681	-1.48944	0.529667	0.0536418	0.0030139	0.00259516	0.0923163	0.0197714	0.000960763	0.00136296		GO:0005634///nucleus	GO:0003677///DNA binding
Glyma.01G163100.Wm82.a4.v1	15.11	10.56	14.43	3.29	4.23	3.14	2.42	1.83	2.92	2.51	2.01	2.07	1.95	2.59	2.72	15.49	14.48	14.19	2.19	2.81	2.84	2.1	2.29	2.79	1.91	2	1.73	1.38	1.94	1.14	-1.8104	-2.49983	-2.58315	-2.36359	-2.36166	-2.64187	-2.90414	-3.23314	2.0824e-23	2.13754e-20	2.81216e-12	2.16687e-20	6.16223e-37	5.24545e-35	7.80994e-30	1.95179e-32	00940///Phenylpropanoid biosynthesis	GO:0005576///extracellular region	GO:0004601///peroxidase activity+++GO:0020037///heme binding+++GO:0046872///metal ion binding
Glyma.01G163600.Wm82.a4.v1	0.77	0.98	0.65	0.4	0.29	0.24	0.16	0.22	0.18	0.36	0.18	0.22	0.33	0.18	0.18	1.1	0.87	0.46	0.29	0.15	0.28	0.22	0.48	0.18	0.14	0.25	0.18	0.15	0.18	0.11	-1.25676	-2.10736	-1.64254	-1.69332	-1.63338	-1.48769	-2.02485	-2.41272	0.0122558	0.00907926	0.0576063	0.00194461	0.00231785	0.00121709	0.0115737	0.0242962
Glyma.01G164500.Wm82.a4.v1	1.08	1.81	1.61	1.54	1.58	1.95	0.3	0.32	1.08	0.64	0.67	0.59	0.6	0.62	0.6	1.75	1.96	2.16	2.06	1.64	1.82	0.44	0.48	0.47	0.85	0.44	0.75	0.75	1.04	0.22	0.274912	-1.43277	-1.215	-1.20641	0.0354685	-2.09964	-1.45636	-1.48253	0.00157057	0.00142981	0.539906	0.00943458	6.17441e-06	0.00200648	0.924048	6.93616e-10	03050///Proteasome
Glyma.01G164800.Wm82.a4.v1	47.74	31.52	36.7	25.78	34.47	21.49	9.06	7.92	9.18	5	4.51	4.29	28.18	27.97	25.81	29.44	27.78	23.92	27.25	26.98	27.69	9.97	10.51	12.33	4.12	2.66	3.89	25.37	24.19	30.27	-0.387413	-2.15995	-3.05036	-0.403286	0.141039	-1.32477	-2.86353	0.053854	2.52729e-74	0.0250172	0.166117	6.04559e-35	6.426e-84	0.823269	0.225036	5.97392e-30		GO:0016021///integral component of membrane	GO:0000155///phosphorelay sensor kinase activity
Glyma.01G165000.Wm82.a4.v1	1.82	0.67	1.64	0.57	0.81	0.27	2.34	2.37	1.32	4.96	4.06	2.66	4.28	3.63	2.6	0.61	0.65	0.36	0.35	0.61	0.61	2.39	1.6	2.24	1.98	2.57	1.97	3.67	3.04	5.22	-1.21027	0.548098	1.51942	1.45097	0.0819644	1.91452	2.074	2.95737	2.98312e-05	3.48617e-05	0.0327466	0.294695	7.44418e-13	1.07289e-19	0.894954	2.62384e-10	00511///Other glycan degradation		GO:0004559///alpha-mannosidase activity+++GO:0030246///carbohydrate binding+++GO:0046872///metal ion binding
Glyma.01G165600.Wm82.a4.v1	7.06	4.95	5.02	5.71	5.69	5.05	1.57	1.27	3.29	1.1	1.24	1	1.24	1.27	1.05	4.84	3.58	4.6	3.55	4.23	3.69	1.59	1.54	1.97	1.08	1.71	1.21	1.18	1.43	1.14	0.0494665	-1.50848	-2.32536	-2.15668	-0.0527637	-1.37314	-1.62895	-1.72239	4.96239e-17	1.42404e-15	0.913483	2.226e-05	6.56591e-10	2.37853e-10	0.874525	3.56397e-08	00561///Glycerolipid metabolism+++00564///Glycerophospholipid metabolism	GO:0016021///integral component of membrane
Glyma.01G166300.Wm82.a4.v1	2.77	3.71	2.43	0.81	1.03	1.13	0.53	0.43	1.2	1.29	1.35	0.96	1.67	1.19	1.47	3.8	4.4	3.55	1.34	1.66	1.32	0.51	0.6	1.03	1.16	1.39	0.63	0.92	1.18	0.38	-1.49042	-2.06593	-1.28569	-0.941886	-1.31439	-2.47089	-1.82029	-2.1781	0.00137582	0.0163486	0.000378962	1.9652e-05	2.69156e-07	2.75689e-07	3.37467e-05	1.52083e-10
Glyma.01G167900.Wm82.a4.v1	0.9	0.87	0.95	4	3.73	2.61	1.84	2.38	1.38	1.6	1.22	1.09	1.89	1.37	1.79	0.66	1.15	0.97	4.16	2.83	3.65	3.22	2.33	2.28	0.73	1.81	1.26	1.49	2.08	1.62	2.02973	1.04016	0.553112	1.02766	2.0313	1.46573	0.520091	0.956722	0.243747	0.00674172	1.50496e-09	0.0125077	0.300507	0.0194409	9.43849e-12	1.70028e-05			GO:0003677///DNA binding
Glyma.01G168100.Wm82.a4.v1	2.75	4.14	3.72	1.21	1.71	1.44	0.79	0.86	1.5	1.16	1.38	0.92	1.19	0.91	1.04	4.75	4.51	4.97	1.64	1.99	1.3	0.73	0.69	0.88	1.38	0.72	0.55	1.07	1.4	0.33	-1.17066	-1.76709	-1.58863	-1.65546	-1.40833	-2.64966	-2.36057	-2.28305	2.55675e-11	6.42634e-13	1.14851e-06	1.7722e-10	7.48759e-24	1.11528e-09	1.38442e-17	1.5754e-45		GO:0016021///integral component of membrane	GO:0004672///protein kinase activity+++GO:0005524///ATP binding
Glyma.01G168500.Wm82.a4.v1	46.5	30.99	38.28	27.13	32.23	25.34	8.79	10.66	10.3	1.75	2.66	3.11	32.35	30.54	32.19	33.93	29.07	27.19	30.5	29.98	31.59	8.02	10.16	12.06	2.76	1.82	2.24	34.89	30.75	33.71	-0.357288	-1.97072	-3.91911	-0.182303	0.163486	-1.59865	-3.65955	0.217888	1.58666e-53	0.420775	0.15615	1.81877e-21	1.15296e-62	0.231134	0.304779	5.98355e-20	00500///Starch and sucrose metabolism		GO:0008270///zinc ion binding
Glyma.01G169000.Wm82.a4.v1	17.23	15	15.07	78.82	69.61	74.33	52.5	44.46	45.33	51.13	44.19	46.04	32.9	34.9	37.03	16.21	16.13	15.09	67.56	63.62	67.14	51.25	53.12	48.58	49.27	50.93	53.75	36.33	32.92	38.52	2.34467	1.58306	1.60549	1.24662	2.19333	1.66472	1.7656	1.25624	1.04967e-42	3.89928e-25	3.15717e-74	2.33009e-29	1.59128e-69	2.19111e-23	2.91048e-148	8.28758e-62	00565///Ether lipid metabolism		GO:0046872///metal ion binding
Glyma.01G169200.Wm82.a4.v1	0.72	0.23	0.45	2.65	3.48	4.05	5.05	5.88	3.88	5.69	9.31	9.46	14.01	13.75	12.63	0.48	0.48	0.41	4.08	5.09	5.01	4.42	4.54	4.11	9.63	11.41	12.23	14.73	14.63	18.41	3.01674	3.46388	4.22295	5.01905	3.51809	3.24872	4.69369	5.22507	6.35696e-29	5.65813e-64	5.54778e-13	1.2066e-17	1.28199e-59	7.51373e-70	8.45717e-29	8.23226e-23	00940///Phenylpropanoid biosynthesis		GO:0004497///monooxygenase activity+++GO:0005506///iron ion binding+++GO:0016705///oxidoreductase activity, acting on paired donors, with incorporation or reduction of molecular oxygen+++GO:0020037///heme binding
Glyma.01G169500.Wm82.a4.v1	1.31	1.65	1.14	1.06	1.69	1.44	0.22	0.35	0.44	0.43	0.43	0.35	0.32	0.47	0.44	1.35	2.16	1.54	1.49	0.82	1.11	0.23	0.48	0.2	0.54	0.43	0.46	0.28	0.55	0.16	0.131656	-2.03466	-1.73186	-1.64673	-0.431731	-2.48864	-1.75661	-2.29673	0.000658416	0.00103931	0.868521	0.000171074	8.00756e-05	3.96148e-05	0.34677	1.49715e-06	04016///MAPK signaling pathway - plant+++04626///Plant-pathogen interaction
Glyma.01G170200.Wm82.a4.v1	7.03	10.49	11.96	7.11	6.87	8.54	2.1	2.17	3.79	1.64	3.69	2.52	4.02	2.56	2.06	12.35	11.42	14	6.54	6.8	5.99	1.45	1.29	1.78	2.97	2.25	1.39	2.53	5.23	0.8	-0.284029	-1.89375	-1.88126	-1.66951	-0.842296	-3.09769	-2.45312	-2.08895	1.00473e-10	7.82795e-10	0.303338	1.42407e-12	9.34826e-37	0.00649512	3.7972e-12	3.12622e-79	00052///Galactose metabolism+++00511///Other glycan degradation+++00531///Glycosaminoglycan degradation+++00600///Sphingolipid metabolism+++00604///Glycosphingolipid biosynthesis - ganglio series	GO:0048046///apoplast	GO:0004565///beta-galactosidase activity+++GO:0030246///carbohydrate binding
Glyma.01G170300.Wm82.a4.v1	5.49	7	7.15	16.62	11.86	13.01	19.16	28.21	26.77	35	31.77	25.59	14.03	15.71	19.07	7.54	7.18	4.96	8.75	7.25	8.59	21.98	20.99	26.06	26.76	31.67	19.6	14.1	17.32	15.2	1.17156	1.90507	2.25471	1.41528	0.456511	1.77928	2.05036	1.3211	1.33051e-25	6.0359e-09	2.02002e-05	1.54114e-14	2.24512e-18	2.99823e-07	0.130333	3.05669e-16
Glyma.01G171800.Wm82.a4.v1	2.08	2.07	1.58	5.57	4.82	4.67	5.1	4.74	4.05	4.95	4.01	4.99	4.91	5.64	5.68	1.63	1.5	1.35	6.19	7.23	5.27	4.92	4.86	4.97	4.75	5.75	5.63	5.88	5.48	5.91	1.49616	1.27016	1.30769	1.60096	2.18971	1.69575	1.91755	2.02451	1.50952e-06	1.31858e-10	3.28273e-08	9.64126e-06	2.29826e-14	8.15242e-16	7.6875e-20	6.09706e-11		GO:0030176///integral component of endoplasmic reticulum membrane+++GO:0043231///intracellular membrane-bounded organelle	GO:0047874///dolichyldiphosphatase activity
Glyma.01G172100.Wm82.a4.v1	1.61	1.15	0.96	1.48	1.54	1.84	2.67	3.13	2.32	6.75	4.6	6.11	4.41	4.43	3.28	0.75	0.89	0.82	1.53	2.29	2.19	3.2	2.52	2.58	6.51	7.3	5.71	4.86	4.5	4.24	0.476849	1.11912	2.24983	1.8048	1.41832	1.7223	3.05299	2.54175	1.75239e-10	1.62853e-06	0.461493	0.015468	2.80527e-19	1.43851e-11	0.0026544	8.55609e-05
Glyma.01G172600.Wm82.a4.v1	117.94	120.02	165.37	102.42	100.93	134.68	216.27	225.87	174.7	320.64	341.61	299.65	447.3	390.11	375.48	106.07	99.37	100.5	103.39	111.64	113.01	186.32	192.37	184.65	318.78	401.24	329.71	385.21	398.5	509.39	-0.15734	0.610896	1.28118	1.69359	0.230557	0.85536	1.84609	2.15673	3.596e-18	2.56716e-28	0.551462	0.00229292	7.30508e-63	5.4705e-54	0.0112771	2.7372e-22	00943///Isoflavonoid biosynthesis		GO:0016491///oxidoreductase activity
Glyma.01G173200.Wm82.a4.v1	0.28	0.28	0.17	0	0.03	0.04	0.04	0.03	0.07	0.14	0.1	0.1	0.03	0	0.04	0.14	0.21	0.17	0	0.03	0.07	0	0	0.11	0.07	0	0.07	0.03	0.07	0.03	-3.24634	-2.37022	-1.05981	-3.29029	-2.19247	-2.28416	-1.85515	-1.82086	0.378821	0.0340598	0.0479138	0.0767793	0.202164	0.20618	0.161513	0.16135
Glyma.01G173800.Wm82.a4.v1	2.27	1.7	2.23	0.43	0.36	0.19	0.91	1.15	0.59	0.86	1.02	0.92	1.48	1.09	0.9	1.24	1.23	0.98	0.4	0.43	0.3	0.67	0.88	0.72	1.18	1.18	1.53	1.1	0.91	1.32	-2.53978	-1.22323	-1.11741	-0.732777	-1.48976	-0.621704	0.243464	0.0228477	6.12095e-05	0.015819	4.90226e-12	0.000378125	0.480827	0.963522	2.91974e-05	0.0709794	04120///Ubiquitin mediated proteolysis		GO:0004842///ubiquitin-protein transferase activity
Glyma.01G174102.Wm82.a4.v1	0	0	0	0	0.43	0.06	0.45	0.4	0.05	0	0	0.11	0.36	0.16	1.05	0	0	0.05	0.16	0	0	0.19	0	0.4	0.05	0.38	0.32	1.16	0.6	0.73	2.01266	2.47914	1.88377	5.21092	1.6205	2.34562	3.77603	4.68528	0.7928	0.00292239	0.764373	0.55998	0.0430379	0.00342753	0.692053	0.407112
Glyma.01G175000.Wm82.a4.v1	0.74	0.57	0.49	0.3	0.51	0.33	0.27	0.24	0.41	0.3	0.16	0.24	0.24	0.03	0.14	0.4	0.41	0.61	0.6	0.54	0.45	0.61	0.33	0.35	0.26	0.22	0.34	0.03	0.08	0.11	-0.582556	-0.977889	-1.33505	-2.0315	0.292277	-0.166466	-0.711087	-2.63377	0.0361917	0.00599132	0.427325	0.126788	0.28511	0.00194737	0.676024	0.852438		GO:0016021///integral component of membrane	GO:0004674///protein serine/threonine kinase activity+++GO:0005524///ATP binding
Glyma.01G175500.Wm82.a4.v1	1.99	1.86	2.33	9.77	10.37	9.24	12.05	10.83	13.23	9.45	10.29	10.94	4.97	4.81	4.46	2.28	2.31	2.24	6.88	9.69	10.52	14.62	10.5	12.1	9.02	12.12	9.69	4.4	4.25	4.73	2.34966	2.53115	2.33804	1.31377	2.11306	2.41327	2.24735	1.0389	1.25e-33	2.73497e-09	1.08771e-32	2.88402e-41	4.65959e-33	2.08763e-06	1.64078e-27	2.7299e-40	00905///Brassinosteroid biosynthesis	GO:0016021///integral component of membrane	GO:0004497///monooxygenase activity+++GO:0005506///iron ion binding+++GO:0016705///oxidoreductase activity, acting on paired donors, with incorporation or reduction of molecular oxygen+++GO:0020037///heme binding
Glyma.01G177500.Wm82.a4.v1	32.61	20.35	28.32	215.29	179.05	163.91	76.75	80.91	62.21	23.78	18.23	28.38	21.56	32.04	29.81	26.83	21.89	25.44	183.89	160.39	204.17	80.07	88.47	72.91	18.11	22.88	26.26	23.65	22.37	26.17	2.87668	1.43044	-0.185214	0.1367	3.01964	1.67847	-0.0730964	0.0399426	0.567483	0.659424	6.21697e-47	2.65198e-11	0.765347	0.874726	1.47936e-165	3.76404e-39		GO:0005634///nucleus	GO:0000981///DNA-binding transcription factor activity, RNA polymerase II-specific+++GO:0003677///DNA binding
Glyma.01G177900.Wm82.a4.v1	30.46	17.39	21.41	5.7	5.13	3	18.36	17.37	10.3	17.01	16.08	13.32	29.3	29.09	29.29	16.23	15.18	10.38	5.26	5.19	5.11	15.19	14.24	16.34	17.6	17.3	16.44	29.5	25.08	32.13	-2.21676	-0.589586	-0.556169	0.439936	-1.29987	0.105439	0.361777	1.12879	0.0181507	0.0458879	1.65939e-14	0.0725926	0.0425287	4.34334e-08	5.64379e-14	0.640663	00940///Phenylpropanoid biosynthesis	GO:0016021///integral component of membrane	GO:0008194///UDP-glycosyltransferase activity
Glyma.01G178800.Wm82.a4.v1	21.32	21.97	23.99	23.52	17.7	24.82	5.16	4.58	6.09	9.39	5.96	10.18	13.83	24.77	25.28	24.52	27.27	25.51	18.82	21.34	16.03	5.01	11.16	5.37	11.55	7.91	12.7	22.53	22.8	21.63	0.0726156	-2.10079	-1.3776	0.0230789	-0.332	-1.86154	-1.19606	-0.127606	9.90727e-12	0.947252	0.823013	6.30724e-36	4.55697e-13	0.424422	0.0201819	7.49241e-06		GO:0016021///integral component of membrane
Glyma.01G179100.Wm82.a4.v1	0.12	0.47	0.35	0.19	0	0.15	0.02	0.03	0.05	0.02	0.07	0.05	0.02	0	0.02	0.25	0.22	0.22	0.05	0.03	0.02	0.04	0.05	0.02	0.08	0.02	0.1	0	0	0	-1.34134	-3.14436	-2.72734	-4.64776	-2.63612	-2.6852	-1.7156	-6.12181	0.0036789	0.000534852	0.242965	0.00158097	0.0368629	3.77315e-05	0.00476453	0.0043167		GO:0016021///integral component of membrane	GO:0004713///protein tyrosine kinase activity+++GO:0005524///ATP binding
Glyma.01G179300.Wm82.a4.v1	3.96	6.32	5.61	7.48	5.04	7.98	3.2	2.61	2.77	2.2	2.63	2.29	1.97	1.47	1.75	7.23	6.71	8.49	6.09	5.32	4.76	2.25	2.31	2.2	2.6	2.14	1.95	1.46	2.35	0.79	0.473909	-0.894196	-1.12686	-1.51068	-0.349104	-1.75688	-1.6801	-2.22411	3.05843e-08	1.67996e-12	0.0768876	4.63519e-05	8.1621e-31	3.06774e-13	0.0101852	4.36657e-37	04144///Endocytosis	GO:0005794///Golgi apparatus+++GO:0005829///cytosol+++GO:0005886///plasma membrane+++GO:0009506///plasmodesma+++GO:0009507///chloroplast+++GO:0030130///clathrin coat of trans-Golgi network vesicle+++GO:0030132///clathrin coat of coated pit+++GO:0071439///clathrin complex	GO:0005198///structural molecule activity+++GO:0032051///clathrin light chain binding
Glyma.01G179400.Wm82.a4.v1	2.86	1.28	2.31	5.08	5.67	2.47	0.87	1.51	0.38	0.34	0.19	0.08	10.45	12.06	7.02	0.67	0.75	0.33	4.98	6.37	7.13	1.57	1.49	1.1	0.3	0.23	0.26	12.92	12.42	18.27	1.14436	-1.2137	-3.40159	2.29526	3.52601	1.20705	-1.10677	4.71321	7.67828e-09	2.10128e-14	0.00994471	0.0430665	0.125996	2.47983e-49	1.77179e-31	0.0124407	00909///Sesquiterpenoid and triterpenoid biosynthesis		GO:0004497///monooxygenase activity+++GO:0005506///iron ion binding+++GO:0016705///oxidoreductase activity, acting on paired donors, with incorporation or reduction of molecular oxygen+++GO:0020037///heme binding
Glyma.01G179600.Wm82.a4.v1	0.44	0.62	0.91	0.84	0.69	0.24	2.46	3.2	1.1	6.27	6.76	6.24	20.3	16.01	15.06	0.25	0.4	0.11	0.33	0.25	0.75	1.9	2.75	1.57	7.66	11.86	9.95	16.48	13.41	24.79	-0.0282723	1.79327	3.32165	4.81271	0.940818	3.02491	5.35991	6.26175	9.15804e-29	4.53851e-68	0.980563	0.000819764	5.36594e-45	5.67912e-50	0.282418	1.31236e-09			GO:0004497///monooxygenase activity+++GO:0005506///iron ion binding+++GO:0016705///oxidoreductase activity, acting on paired donors, with incorporation or reduction of molecular oxygen+++GO:0020037///heme binding
Glyma.01G180366.Wm82.a4.v1	1.83	2.3	2.11	0.92	0.51	1.12	0.44	0.5	1.12	0.5	0.8	0.5	0.1	0	0	2.17	1.2	1.79	0.9	0.3	0.59	0.36	0.81	0.61	0.59	0.5	0.69	0.1	0	0	-1.2161	-1.615	-1.76536	-5.74734	-1.3923	-1.54035	-1.46579	-5.499	0.00842542	4.38754e-05	0.0748726	0.0189923	0.0334727	0.000155459	0.0530263	0.0329937	04016///MAPK signaling pathway - plant+++04075///Plant hormone signal transduction+++04626///Plant-pathogen interaction
Glyma.01G180500.Wm82.a4.v1	2.97	4.5	3.74	1.49	1.14	0.63	1.12	1.92	1.14	2.6	3.03	1.8	0.45	0.68	0.45	2.89	3.36	2.13	1.45	0.89	1.22	0.81	1.94	2.74	0.89	2.02	1.78	0.45	0.44	1.14	-1.67779	-1.42556	-0.567537	-2.72027	-1.09717	-0.624178	-0.773377	-1.96555	0.295599	6.82874e-06	0.00314394	0.00791048	0.175741	0.00332042	0.0511601	0.312365
Glyma.01G180600.Wm82.a4.v1	0.24	0.5	0.29	0.37	0.26	0.32	0.2	0.21	0.45	0.29	0.48	0.13	0.08	0.18	0	0.47	0.53	0.49	0.26	0.37	0.31	0.22	0.27	0.35	0.31	0.55	0.28	0.05	0.21	0.08	-0.00635724	-0.271302	-0.177722	-1.8666	-0.528567	-0.85565	-0.308445	-2.04798	0.885728	0.0664072	0.994605	0.81856	0.665932	0.0072517	0.427016	0.182109
Glyma.01G181102.Wm82.a4.v1	1.39	1.58	1.69	0.53	0.53	0.47	0.12	0	0.21	0.11	0	0	0.21	0.43	0.11	2.07	1.78	1.67	0.84	0.83	0.62	0.38	0.32	0.32	0	0.31	0.1	0.21	0.1	0.32	-1.50477	-3.84668	-5.33857	-2.55094	-1.13264	-2.47353	-3.66102	-3.04687	0.000318737	0.00460709	0.0634795	0.00102778	0.000208164	0.000618306	0.0904669	0.00163189
Glyma.01G181600.Wm82.a4.v1	0	0	0	0.08	0.04	0	1.2	2.07	1.35	17.47	14.87	14.05	13.66	12.92	10.2	0	0	0	0	0.04	0	0.97	0.53	0.65	15.95	19.79	14.74	7.93	8.28	9.05	2.57049	7.68274	11.0346	10.7792	1.09665	6.57306	11.2253	10.2341	2.9167e-19	3.04881e-18	0.612735	1.33105e-08	4.14914e-20	1.62431e-16	0.874525	3.24794e-06			GO:0016788///hydrolase activity, acting on ester bonds
Glyma.01G181700.Wm82.a4.v1	1.48	1.83	1.87	1.15	0.87	1.92	0.5	0.55	1.15	0.41	0.64	0.64	0.69	0.32	0.23	1.61	1.87	2.42	0.78	0.91	1.16	0.27	0.65	0.46	0.54	0.45	0.45	0.82	0.91	0.23	-0.305322	-1.24871	-1.59066	-1.95831	-0.921267	-2.10552	-1.9717	-1.51884	0.000968223	0.00024502	0.64107	0.0144265	1.20661e-05	0.00534719	0.0261839	1.19484e-05		GO:0005634///nucleus+++GO:0005737///cytoplasm
Glyma.01G181900.Wm82.a4.v1	0.76	0.13	0.26	0.03	0.1	0.07	0	0.03	0.03	0	0	0	0	0	0	0.29	0.52	0.03	0.07	0.1	0.03	0	0.03	0	0	0	0.03	0	0	0	-2.41273	-4.11772	-5.9816	-5.8911	-1.99139	-4.52165	-4.54949	-5.47914	0.000311562	0.000298962	0.0493708	0.00790335	0.00678042	0.00345327	0.105356	0.0075323	00999///Biosynthesis of various plant secondary metabolites	GO:0016021///integral component of membrane	GO:0004497///monooxygenase activity+++GO:0005506///iron ion binding+++GO:0016705///oxidoreductase activity, acting on paired donors, with incorporation or reduction of molecular oxygen+++GO:0020037///heme binding
Glyma.01G182600.Wm82.a4.v1	5.52	2.58	4.13	2.81	3.97	2.55	1.58	1.05	1.06	0.96	0.95	0.96	3.83	2.8	3.46	2.73	4	2.09	4.18	3.98	4.52	1.15	0.77	1.07	0.56	0.19	1.04	3.34	3.97	2.23	-0.296077	-1.73926	-2.06891	-0.1712	0.657208	-1.60035	-2.2387	0.188816	6.45116e-05	0.779178	0.662715	0.000805879	0.000224477	0.772932	0.0992123	0.00295104	00520///Amino sugar and nucleotide sugar metabolism+++04016///MAPK signaling pathway - plant
Glyma.01G183200.Wm82.a4.v1	0.09	0	0.09	1.17	0.55	0.65	2.93	2.44	1.93	3.21	1.94	2.24	1.3	2.22	2.3	0	0	0	0.37	0.43	0.39	2.64	2.58	2.23	1.47	1.68	1.3	1.54	1.35	2.55	3.78735	5.29488	5.33734	5.06945	6.27814	8.77013	8.12016	8.42298	3.49846e-14	2.23656e-12	1.91181e-05	1.09383e-13	2.40262e-10	1.41799e-10	1.34167e-05	3.69231e-12		GO:0005789///endoplasmic reticulum membrane+++GO:0016021///integral component of membrane
Glyma.01G184200.Wm82.a4.v1	0.23	0.06	0.17	0.06	0.06	0.13	0.96	1.16	0.7	5.9	5.11	6.82	29.24	27.16	18.42	0	0	0.06	0.12	0.12	0.11	0.28	1	0.47	4.49	5.94	3.93	33.29	24.74	38.79	-0.850352	2.59471	5.28145	7.42969	2.6158	4.81095	7.93176	10.6972	1.4034e-18	1.56382e-39	0.736796	0.00359865	3.63389e-10	6.57318e-18	0.286049	0.00233773	00940///Phenylpropanoid biosynthesis	GO:0005576///extracellular region	GO:0004601///peroxidase activity+++GO:0020037///heme binding+++GO:0046872///metal ion binding
Glyma.01G184900.Wm82.a4.v1	0.2	0.88	0.69	0.1	0.1	0	0	0	0	0	0.1	0	0.59	0.1	0	2.12	0.88	1.85	0.29	0.1	0.1	0	0	0	0	0	0	0.2	0.29	0	-3.02175	-4.98766	-4.04435	-1.2459	-3.18026	-6.41011	-6.43306	-3.22773	0.0311732	0.437205	0.0949018	0.00905786	6.06812e-06	0.00168309	0.000891246	7.55239e-06
Glyma.01G185000.Wm82.a4.v1	1.85	1.83	1.55	0.49	0.59	0.21	0	0	0	0	0	0	0	0	0	1.99	2.2	2.77	0.38	0.48	0.09	0	0	0	0	0	0	0.1	0	0	-1.91473	-6.57896	-6.59835	-6.51156	-2.73012	-6.96217	-6.98503	-5.99227	3.83808e-06	4.36838e-06	0.0135885	4.59111e-06	2.24477e-07	1.58203e-05	0.000109075	2.90638e-07		GO:0005576///extracellular region	GO:0005179///hormone activity
Glyma.01G185100.Wm82.a4.v1	1.4	1.52	1.95	0.14	0.28	0	0	0.14	0	0	0	0	0.41	0.14	0	2.18	2.06	1.66	0	0.27	0	0	0	0	0	0.14	0	0	0.82	0	-3.40152	-4.98813	-5.96929	-3.02127	-4.29086	-6.19915	-5.26171	-2.76843	9.99508e-05	0.007739	0.00730115	0.00134232	0.000265601	0.0177362	0.00113842	1.78404e-05
Glyma.01G185400.Wm82.a4.v1	1.51	1.36	2.02	0.26	0.13	0.29	0.29	0.13	0.13	0.06	0.26	0.13	0.72	0.26	0.2	1.66	1.36	1.41	0.13	0.19	0.26	0	0	0.13	0.51	0	0.06	0.2	0.58	0	-2.75522	-3.18522	-3.39977	-1.94966	-2.80358	-5.03636	-2.88679	-2.44236	2.22104e-05	0.00353221	0.00016436	3.24886e-05	0.000253483	0.00383858	0.000108526	4.22356e-05		GO:0005654///nucleoplasm	GO:0004860///protein kinase inhibitor activity+++GO:0004861///cyclin-dependent protein serine/threonine kinase inhibitor activity+++GO:0016301///kinase activity
Glyma.01G185500.Wm82.a4.v1	0.37	1.99	1.31	0	0	0	0.06	0.21	0.16	0.1	0.37	0.1	0.52	0.26	0.16	1.59	2.09	1.65	0.1	0.1	0.1	0.06	0.11	0.05	0.46	0.21	0.1	0.16	0.36	0.05	-6.82964	-3.10241	-2.64024	-1.84996	-3.96907	-4.60834	-2.72459	-3.14309	0.00343689	0.0239611	6.20711e-06	0.0009517	3.82709e-06	3.91316e-06	1.42135e-07	1.70848e-07
Glyma.01G185800.Wm82.a4.v1	19.62	12.22	13.69	97.51	106.92	65.31	104.85	107.21	88.2	118.99	106.85	92.85	101.03	83.62	73.7	16.84	16.93	13.44	74.62	74.32	86.99	129.26	102.21	112.18	109.21	116.17	101.22	88.91	85.34	116.74	2.67485	2.71709	2.83001	2.6076	2.44706	2.83933	2.85738	2.70065	5.23528e-56	2.01019e-41	7.13969e-29	6.30801e-42	5.14939e-138	4.5789e-56	1.48479e-116	1.95419e-131		GO:0005634///nucleus	GO:0000978///RNA polymerase II proximal promoter sequence-specific DNA binding+++GO:0003700///DNA-binding transcription factor activity
Glyma.01G186202.Wm82.a4.v1	0.02	0.22	0.13	2.84	2.14	2.35	12.05	10.85	12.26	7.09	6.29	7.88	3.3	3.93	3.53	0.09	0.22	0.22	1.95	1.5	1.66	12.37	10.84	13.07	7.33	5.44	7.8	4.33	3.51	3.83	4.37504	6.51714	5.82793	4.91833	3.3945	6.07404	5.34544	4.53663	2.7562e-46	2.00166e-30	4.89016e-20	1.27885e-61	3.95628e-52	2.45987e-32	1.91346e-16	1.35306e-75	00906///Carotenoid biosynthesis	GO:0009507///chloroplast+++GO:0016020///membrane	GO:0009540///zeaxanthin epoxidase [overall] activity+++GO:0071949///FAD binding
Glyma.01G186500.Wm82.a4.v1	0	0.09	0	0.18	0.09	0.1	0	0.09	0	0	0.09	0.09	0.18	0	0.36	0	0	0	0	0	0.09	0	0.09	0.46	0.09	0.09	0.36	0.18	0.36	0.46	2.04053	0.0348778	0.92834	2.58931	1.09665	3.44745	3.50432	4.40917	0.877223	0.356944	0.549431	0.99694	0.169548	0.0352387	0.874525	0.230322		GO:0016021///integral component of membrane
Glyma.01G186600.Wm82.a4.v1	14.02	15.53	19.66	39.89	44.19	33.02	83.94	119.67	94.17	39.11	47.4	32.35	33.22	26.1	31.84	14.01	11.51	13.31	45.6	44.75	44.48	94.09	81.88	99.15	32.44	35.49	31.51	35.77	29.09	44.57	1.35867	2.59299	1.30003	0.992552	1.92379	2.79959	1.42525	1.57488	1.54068e-12	6.97202e-09	2.13613e-13	1.53158e-43	4.23528e-32	2.32683e-16	1.09681e-81	1.62459e-141		GO:0016021///integral component of membrane
Glyma.01G186800.Wm82.a4.v1	33.5	35.9	33.01	17.8	14.03	18.16	11.24	11.59	27.66	6.49	9.71	9.61	6.01	7.19	8.34	36	42.69	38.21	22.05	19.94	18.16	13.75	12.2	13.05	10.65	3.48	8.35	7.5	11.05	3.16	-0.940824	-1.05063	-1.96044	-2.14974	-0.827312	-1.61363	-2.32063	-2.35808	4.71326e-24	2.12443e-35	2.95977e-08	0.00113719	4.2546e-07	3.48909e-12	5.35867e-10	4.80449e-29		GO:0005576///extracellular region+++GO:0016021///integral component of membrane
Glyma.01G187700.Wm82.a4.v1	15.65	14.16	12.64	72.7	98.1	84.93	86.01	136.77	72.62	97.01	110.18	105.25	170.32	140.34	130.84	10.22	9.39	9.82	106.04	121.55	107.38	86.84	66.96	63.73	91.45	142.99	116.97	129.05	124.81	148.87	2.68831	2.79847	2.905	3.48069	3.63842	2.85985	3.64757	3.85186	2.59494e-101	2.56553e-113	1.12798e-59	1.11971e-29	6.07371e-121	1.68241e-179	2.39224e-257	4.73777e-95	00940///Phenylpropanoid biosynthesis+++00941///Flavonoid biosynthesis+++00945///Stilbenoid, diarylheptanoid and gingerol biosynthesis		GO:0008171///O-methyltransferase activity
Glyma.01G187800.Wm82.a4.v1	5.61	6.1	7.01	11.37	8.67	8.3	10.01	10.38	7.39	15.75	16.13	21.08	22.03	24.7	25.76	6.48	6.64	5.96	8.23	6.7	7.97	10.2	13.57	6.58	14.35	22.95	23.71	24.41	23.09	23.82	0.697809	0.564343	1.52655	2.05531	0.396971	0.64708	1.7449	1.98046	1.37646e-11	4.27339e-28	0.014411	0.0656988	6.9873e-15	1.50803e-27	0.126665	0.0271485
Glyma.01G189300.Wm82.a4.v1	0.65	1.09	1.17	0.23	0.2	0.39	0.29	0.5	0.24	0.26	0.47	0.41	0.26	0.18	0.33	0.72	0.85	0.72	0.09	0.18	0.14	0.17	0.38	0.44	0.4	0.32	0.32	0.24	0.12	0.2	-1.7174	-1.50235	-1.32045	-1.8225	-2.36304	-1.19929	-1.07518	-1.96147	0.0148746	0.000932139	0.0028107	0.00883684	0.0388081	0.00121898	0.000154688	0.0321232	00052///Galactose metabolism+++00500///Starch and sucrose metabolism	GO:0016021///integral component of membrane
Glyma.01G189500.Wm82.a4.v1	4.51	7.19	5.96	3.59	3.17	4.03	2.13	2.84	3.21	2.39	3.79	2.86	2.96	2.63	1.88	9.31	8.47	10.11	3.9	3.21	3.3	1.91	2.08	2.42	3.44	3.16	2.1	2.56	3.31	1.23	-0.608486	-1.12621	-0.938492	-1.138	-1.29631	-2.1431	-1.61927	-1.90623	0.000632239	1.88589e-05	0.0203228	2.36228e-05	1.0813e-17	2.39107e-10	4.76221e-16	1.61846e-31	00562///Inositol phosphate metabolism+++04070///Phosphatidylinositol signaling system		GO:0004725///protein tyrosine phosphatase activity
Glyma.01G190000.Wm82.a4.v1	10.73	16.14	11.75	6.14	7.76	6.77	4.5	3.32	6.01	4.82	8.53	6.18	6.48	4.75	4.24	17.75	19.04	21.58	6.72	6.65	7.21	2.76	3.56	3.76	5.51	8.1	4.59	4.48	3.92	2.11	-0.802567	-1.50113	-0.954159	-1.21685	-1.37364	-2.55211	-1.61376	-2.39932	0.000663923	1.78398e-06	0.00108667	3.06191e-08	3.46529e-16	8.28954e-21	1.64585e-19	6.79094e-42		GO:0005737///cytoplasm+++GO:0005874///microtubule	GO:0008017///microtubule binding
Glyma.01G190600.Wm82.a4.v1	0.67	0.76	0.76	6.52	5.34	8.94	3.22	2.44	2.27	2.07	2.55	2.88	1.89	1.52	1.37	0.71	0.89	0.94	5.61	3.59	4.9	3.69	3.36	3.42	3.03	2.62	2.84	1.72	1.71	1.15	3.3458	1.85216	1.80105	1.22974	2.60026	2.01742	1.80819	0.924071	2.253e-07	0.00149899	8.26543e-29	1.60687e-07	1.49822e-09	0.0222958	2.02988e-21	4.58633e-12	04075///Plant hormone signal transduction
Glyma.01G191300.Wm82.a4.v1	0.62	0	0.24	5.38	4.05	3.64	6.75	10.23	6.79	7.74	7.18	4.87	2.96	2.56	3.32	0.33	0.43	0.28	9.83	6.8	11.47	10.22	5.68	6.23	6.68	5.79	5.67	4.1	3.37	3.78	4.01819	4.7718	4.54404	3.46214	4.88722	4.38684	4.19645	3.51665	7.07062e-05	1.12786e-09	0.000795499	3.97294e-05	1.89157e-27	7.63414e-16	4.19846e-38	4.70041e-27			GO:0046872///metal ion binding
Glyma.01G191600.Wm82.a4.v1	9.1	6.06	7.43	11.56	10.23	6.79	4.46	4.42	3.15	0.65	1.3	0.65	9.2	9.46	10.14	7.98	6.93	5.92	8.28	9.38	10.56	6.04	4.04	5.34	1.27	0.88	1.68	11.32	9.59	11.7	0.442648	-0.914621	-3.10073	0.451852	0.568981	-0.464509	-2.37964	0.724794	3.40076e-17	0.0610394	0.210438	0.00277603	5.78804e-15	0.00126554	0.00624971	0.0784615		GO:0009536///plastid+++GO:0016021///integral component of membrane
Glyma.01G192300.Wm82.a4.v1	0.29	0.29	0.37	0.19	0.11	0.06	0.12	0.03	0.05	0	0.08	0	0.08	0.05	0.21	0.16	0.08	0.23	0	0.03	0.05	0.09	0.08	0.08	0.08	0.11	0.13	0.21	0.11	0.16	-1.32642	-2.31448	-3.55891	-1.36477	-2.44563	-0.909314	-0.514985	0.102997	0.00520105	0.132887	0.165816	0.020303	0.694808	0.937077	0.100333	0.477662
Glyma.01G192500.Wm82.a4.v1	13.99	14.02	13.1	12.16	10.85	10.57	2.68	2.72	4.43	1.44	1.83	2.32	1.94	1.78	2.01	17.68	16.8	15.33	8.85	9.05	10.05	2.31	2.18	2.68	3.04	0.94	1.69	1.72	1.82	0.56	-0.192028	-2.08105	-2.85443	-2.7409	-0.702505	-2.8182	-3.07275	-3.52972	2.9803e-32	8.24895e-34	0.435319	5.34899e-19	8.79694e-33	2.85016e-30	6.74638e-06	3.32578e-42	00940///Phenylpropanoid biosynthesis	GO:0005576///extracellular region	GO:0004601///peroxidase activity+++GO:0020037///heme binding+++GO:0046872///metal ion binding
Glyma.01G192900.Wm82.a4.v1	0.48	0.35	0.6	1.27	0.77	1.13	1.75	1.3	1.89	1.24	1.03	1.22	0.8	1	1.16	0.2	0.47	0.42	1	1.27	0.98	1.81	1.54	1.61	1.32	1.86	1.64	0.65	0.87	0.67	1.25957	1.77789	1.31148	1.15263	1.70738	2.16341	2.21743	1.08671	0.00177469	0.00859288	0.00712482	4.25461e-06	1.3293e-08	0.04565	6.36247e-05	2.93404e-08		GO:0016021///integral component of membrane
Glyma.01G193000.Wm82.a4.v1	6.94	5.67	6.78	12.98	13.91	9.29	23.25	24.83	21.33	14.61	13.36	15.54	23.75	22.31	16.62	5.48	3.9	3.62	14.98	13.38	14.58	23.58	20.22	23.66	16.54	14.81	14.28	22.71	19.68	25.74	1.00688	1.83377	1.19099	1.79559	1.85029	2.34879	1.87673	2.46673	4.12387e-13	6.33196e-22	1.23095e-05	1.73733e-27	9.68029e-28	4.58706e-33	4.06494e-30	3.70903e-48			GO:0008080///N-acetyltransferase activity
Glyma.01G193100.Wm82.a4.v1	0.58	1.31	0.53	0.82	0.78	0.72	0.09	0.37	0.95	0.41	0.53	0.32	0.29	0.12	0.04	1.32	1.51	1.44	0.61	0.9	0.6	0.44	0.04	0.16	0.2	0.24	0.08	0.33	0.49	0.12	0.0455957	-0.811534	-0.911322	-2.31907	-0.892388	-2.8141	-2.96607	-2.1178	0.230373	0.00643558	0.96851	0.442675	4.98147e-07	0.000198921	0.049316	4.06059e-06			GO:0042973///glucan endo-1,3-beta-D-glucosidase activity
Glyma.01G193400.Wm82.a4.v1	0.45	1.33	0.66	0.25	0.44	0.63	0.11	0.27	0.3	0.2	0.37	0.22	0.3	0.27	0.12	1.3	1.3	1.35	0.44	0.2	0.22	0.29	0.12	0.1	0.29	0.2	0.05	0.2	0.32	0.07	-0.798776	-1.85785	-1.60667	-1.71945	-2.0838	-3.00274	-2.82965	-2.67599	0.0115726	0.00666204	0.267163	0.00578268	3.4591e-09	1.00122e-07	6.58608e-07	9.30902e-10		GO:0000307///cyclin-dependent protein kinase holoenzyme complex+++GO:0005634///nucleus+++GO:0005737///cytoplasm	GO:0016538///cyclin-dependent protein serine/threonine kinase regulator activity
Glyma.01G193500.Wm82.a4.v1	1.78	3.18	2.61	2.29	2.31	2.49	1	0.99	1.32	1.04	1.4	1.07	0.93	0.73	0.8	3.48	3.52	4.11	2.3	2.71	1.84	0.97	0.89	0.73	1.19	1.24	1.07	0.87	1.23	0.48	0.0143915	-1.20745	-1.0783	-1.52123	-0.57683	-2.12833	-1.60415	-2.04025	0.000187986	8.94424e-08	0.979009	3.20413e-05	2.26757e-17	5.10038e-12	0.00187509	1.55313e-24		GO:0005634///nucleus
Glyma.01G193600.Wm82.a4.v1	14.21	14.5	13.27	39.41	31.41	42.64	83.63	93.5	65.9	47.48	45.47	43.57	18.98	17.36	18.35	19.08	18.09	19.61	24.5	27.64	28.09	84.2	82.11	74.8	42.82	49.59	44.46	20.93	16.99	21.53	1.54931	2.54227	1.73432	0.488024	0.629164	2.05818	1.33498	0.139347	1.78229e-67	7.52906e-05	3.98004e-26	2.17525e-50	7.77134e-40	0.437564	1.22521e-11	7.92376e-106		GO:0016021///integral component of membrane	GO:0005388///calcium-transporting ATPase activity+++GO:0005516///calmodulin binding+++GO:0005524///ATP binding
Glyma.01G194900.Wm82.a4.v1	3.83	4.48	3.61	6.86	5.09	6.61	14.79	15.08	12.26	13.61	13.17	18.49	10.42	13.39	14.46	3.74	3.9	4.14	5.27	5.69	5.88	15.25	16.34	16.16	15.89	18.7	19.87	11.62	11.93	13.14	0.738029	1.8127	1.94785	1.77875	0.641062	1.99463	2.27639	1.71481	6.96694e-21	2.10165e-19	0.00278567	5.04655e-19	1.26028e-44	1.22472e-22	0.0013333	2.60868e-36		GO:0016021///integral component of membrane
Glyma.01G195000.Wm82.a4.v1	0.24	0.17	0.22	0.17	0.13	0.1	0.09	0.37	0.13	0.62	0.52	0.45	1.46	0.93	1.21	0.11	0.04	0.13	0.09	0.15	0.32	0.03	0.09	0.17	0.15	0.41	0.21	0.81	0.95	1.08	-0.546265	-0.0753854	1.364	2.61345	1.13609	0.0455818	1.54478	3.42894	0.0184131	4.38545e-09	0.639079	0.958149	0.075341	4.38322e-09	0.271373	0.98257		GO:0000139///Golgi membrane+++GO:0016021///integral component of membrane	GO:0016757///transferase activity, transferring glycosyl groups
Glyma.01G195200.Wm82.a4.v1	4.56	6.89	6.29	2.85	3.83	3.83	2.24	2.22	4.12	2.85	3.26	3.14	2.43	2.4	1.91	9.02	9.35	10.25	5.05	3.6	4.07	2.43	2	2.39	3.38	2.43	3.09	1.92	2.61	1.41	-0.650261	-1.06777	-0.911459	-1.29402	-1.04399	-2.09636	-1.61825	-2.20056	3.63386e-05	1.77197e-08	0.00908421	0.000247118	2.10736e-23	1.1643e-23	5.55497e-12	1.16114e-36			GO:0004842///ubiquitin-protein transferase activity
Glyma.01G195300.Wm82.a4.v1	0.28	0.69	1.11	2.17	1.4	4.01	1.91	2.44	0.63	1.18	0.42	0.83	0.77	1.47	1.26	0.41	0.28	0.41	2.28	2.07	2.39	2.16	2.04	2.95	1.09	0.76	1.37	1.11	0.9	1.26	1.94837	1.26476	0.236125	0.84167	2.75059	2.67422	1.61602	1.65217	0.867017	0.276452	0.00304572	0.134594	0.0244943	0.0224136	6.49374e-07	3.21787e-06
Glyma.01G195700.Wm82.a4.v1	2.37	1.76	1.32	4	6.5	4.64	2.34	4.33	4.67	1.98	3.37	2.93	1.69	1.18	2.51	1.44	1.46	1.88	5.77	6.2	6.56	1.93	2.37	1.93	3.31	2.85	2.96	3.23	2.04	2.73	1.56659	1.0421	0.628417	0.0811594	2.08533	0.356981	0.994368	0.820865	0.236358	0.906565	8.82329e-05	0.0284303	0.0115831	0.0734227	8.00457e-12	0.519206		GO:0005576///extracellular region	GO:0008083///growth factor activity
Glyma.01G196200.Wm82.a4.v1	0.8	1.04	0.75	1.09	0.96	1.62	4.07	4.67	3.45	3.52	3.21	3.65	4.01	3.17	3.7	0.94	0.83	1.02	1.46	1.45	1.71	2.93	2.69	2.18	2.49	3.93	3.23	3.88	3.69	4.79	0.590912	2.2283	2.02644	2.17146	0.855272	1.45402	1.8556	2.22255	1.10518e-09	3.81836e-11	0.310195	7.6666e-11	2.64154e-08	2.97993e-12	0.0370701	4.4072e-05		GO:0005634///nucleus
Glyma.01G196400.Wm82.a4.v1	0.34	0.37	0.4	0.09	0.14	0.06	0.09	0.2	0.35	0.11	0.2	0.06	0.09	0.03	0.12	0.28	0.23	0.25	0.06	0.09	0.06	0.2	0.09	0.14	0.06	0.03	0.03	0.06	0.09	0.09	-1.82019	-0.815882	-1.56566	-2.1801	-1.81078	-0.850638	-2.69451	-1.66164	0.0755511	0.0162966	0.0456903	0.377191	0.0193722	0.100048	0.0818533	0.393176		GO:0005634///nucleus
Glyma.01G197000.Wm82.a4.v1	0.56	0.18	0	0.56	0.56	0.2	0.81	0.36	0.18	1.28	1.25	1.09	0.9	0.37	1.26	0.36	0.18	0.36	1.07	0.71	0.54	1.1	0.55	0.18	1.07	1.64	1.61	1.07	1.07	1.3	0.929183	0.866108	2.32928	1.90568	1.51828	0.978749	2.33055	2.02275	0.0999671	0.235528	0.73666	0.756422	0.0383681	0.0994582	0.301687	0.593177
Glyma.01G197300.Wm82.a4.v1	0.47	0.76	0.29	1.7	2.11	1.89	0.38	0.66	0.67	0.29	0.29	0.35	0.12	0	0.12	0.46	0.17	0.5	1.7	1.27	2.16	0.42	0.47	0.43	0.23	0.35	0.17	0.06	0.06	0	2.05955	0.22474	-0.686305	-2.59763	2.2996	0.149949	-0.511374	-3.29438	0.551925	0.0403675	0.000180387	0.877538	0.677281	0.0396524	3.00522e-05	0.891261
Glyma.01G197900.Wm82.a4.v1	0.79	0.71	1.23	1.3	1.54	1.4	1.25	1.99	1.11	0.63	0.67	0.28	0.08	0.16	0.12	0.97	1.86	1.62	0.92	1.1	1.19	1.51	1.32	2.86	0.31	0.2	0.27	0.28	0.08	0.2	0.812384	0.693741	-0.791078	-2.84135	-0.261163	0.316679	-2.50796	-3.12217	0.210359	8.23913e-05	0.0774094	0.20093	9.5033e-07	5.60951e-07	0.598626	0.506323		GO:0005634///nucleus	GO:0046983///protein dimerization activity
Glyma.01G199200.Wm82.a4.v1	0.23	0.27	0.08	0.11	0.19	0.17	0.04	0.04	0.08	0	0	0.11	0.08	0	0.04	0.33	0.49	0.41	0.15	0.19	0.07	0.05	0.08	0.04	0.04	0	0	0	0.08	0.11	-0.180072	-1.88898	-2.30604	-2.21926	-1.45043	-2.96711	-4.88152	-2.63347	0.215551	0.176174	0.916243	0.240261	0.00116437	0.017507	0.110191	0.00763337	04144///Endocytosis	GO:0005634///nucleus
Glyma.01G200100.Wm82.a4.v1	4.01	1.55	2.65	3	1.83	1.22	6.67	5.03	4.36	1.88	1.9	2.24	34.72	38.1	30.64	0.55	1.02	0.44	2.82	2.85	3.31	5.47	4.33	4.82	1.74	2.38	1.46	37.11	28.08	50.23	-0.333455	0.95829	-0.426093	3.75459	2.28638	2.83641	1.53977	5.92305	0.346551	9.2904e-52	0.618698	0.011592	5.20435e-05	3.087e-82	5.37298e-14	2.41594e-23		GO:0016021///integral component of membrane	GO:0022857///transmembrane transporter activity
Glyma.01G200400.Wm82.a4.v1	2.45	1	1.61	3.09	2	1.15	2.09	3.13	2.41	20.73	16.04	15.76	46.33	40.44	44.81	1.19	1.13	0.68	0.65	0.48	1.19	2.17	1.53	2.14	9.34	15.44	11.31	32.4	26.83	42.64	0.413518	0.587246	3.3969	4.80386	-0.244748	0.93231	3.65726	5.16421	1.09936e-37	4.71047e-102	0.567648	0.247013	2.07519e-40	3.23764e-76	0.743415	0.0258096	00940///Phenylpropanoid biosynthesis	GO:0005576///extracellular region	GO:0004601///peroxidase activity+++GO:0020037///heme binding+++GO:0046872///metal ion binding
Glyma.01G200466.Wm82.a4.v1	18.62	15.36	16.63	61.66	73.77	58.31	38.91	35.82	33.53	35.78	25.62	28.02	31.05	35.76	32.71	15.1	13.9	15.31	64.77	74.81	75.15	38.87	35.61	37.51	28.15	25.36	22.99	35.17	32.3	41.4	2.03781	1.08878	0.841308	1.07574	2.4057	1.31097	0.852936	1.37436	4.52946e-07	6.87029e-15	4.43083e-37	4.582e-12	7.90825e-11	3.82395e-19	6.04336e-118	3.95597e-29	00562///Inositol phosphate metabolism		GO:0004439///phosphatidylinositol-4,5-bisphosphate 5-phosphatase activity+++GO:0034485///phosphatidylinositol-3,4,5-trisphosphate 5-phosphatase activity
Glyma.01G200532.Wm82.a4.v1	8.14	6.41	7.52	23.29	28.43	21.76	14.37	12.97	10.84	11.94	11.85	11.4	12.28	13.32	12.15	6.06	7.02	6.51	25.53	25.33	31.35	12.91	14.02	11.31	11.24	11.04	9.67	13.61	12.49	16.85	1.84041	0.785998	0.699757	0.876504	2.19574	0.940487	0.77086	1.20636	2.66032e-05	6.02761e-08	3.27747e-24	0.000170621	6.96887e-07	1.2138e-10	7.09353e-65	2.84289e-09	00562///Inositol phosphate metabolism		GO:0016787///hydrolase activity
Glyma.01G200800.Wm82.a4.v1	3.48	1.41	1.61	1.19	1.17	1.09	0.7	1.07	0.83	0.45	0.33	0.45	0.54	0.64	0.78	1.84	1.31	0.97	1.6	1.42	1.76	1.13	0.64	0.86	0.52	0.44	0.69	0.7	0.76	0.83	-0.689925	-1.27589	-2.33965	-1.54993	0.35603	-0.687109	-1.2431	-0.739504	1.01468e-07	0.00015926	0.142006	0.00383244	0.0008286	0.0647368	0.296396	0.0680487	04075///Plant hormone signal transduction	GO:0005634///nucleus	GO:0003677///DNA binding+++GO:0016301///kinase activity
Glyma.01G202000.Wm82.a4.v1	8.35	8.19	7.58	13.38	14.81	18.48	38.58	37.89	39.33	58.27	62.13	54.31	28.01	25.34	26.04	6.4	9.03	9.14	13.27	16.13	15.39	40.18	35.65	34.57	54.4	73.92	54.5	23.4	18.63	20.09	1.04806	2.25198	2.87526	1.81386	0.998541	2.1443	2.96155	1.40889	1.27941e-84	9.75645e-29	4.60164e-07	5.42863e-49	1.49656e-65	3.5951e-11	6.72487e-08	2.3456e-40			GO:0016787///hydrolase activity
Glyma.01G202100.Wm82.a4.v1	0	0	0	0	0.06	0.03	0.26	0.54	0.37	1.56	1.18	1.23	0.85	0.6	0.73	0	0	0	0.03	0.03	0	0.54	0.18	0.46	1.95	2.01	2.87	1.39	0.3	0.75	2.5851	6.13161	7.91429	7.13216	1.99949	6.12603	8.76502	7.30106	1.62931e-09	1.81882e-07	0.608486	6.62601e-05	3.88171e-12	5.46062e-07	0.695207	4.01601e-05		GO:0005576///extracellular region
Glyma.01G202200.Wm82.a4.v1	3.49	2.93	2.86	2.81	1.82	5.42	14.97	14.37	14.28	23.73	20.34	21.72	7.67	5.3	5.06	2.73	2.47	2.37	1.87	2.01	3.76	17.17	13.52	11.69	20.12	24.82	18.24	6.76	5.29	7.49	0.193073	2.22142	2.84723	1.0624	0.146301	2.45379	3.12616	1.44601	8.91694e-41	0.00110137	0.814005	4.95673e-21	6.14383e-43	3.7552e-06	0.813858	2.39504e-22	03060///Protein export
Glyma.01G203400.Wm82.a4.v1	12.21	9.68	11.06	18.06	11.3	13.71	0.65	0.76	0.74	2.8	2.15	3.48	2.18	2.68	4.11	22.08	20.53	25.44	9.29	8.88	7.31	1.11	1.96	1.53	2.95	2.8	4.28	3.6	4.19	3.74	0.490512	-3.94458	-1.94256	-1.78021	-1.29131	-3.89609	-2.69389	-2.48746	1.81215e-20	1.43167e-14	0.0476584	2.80875e-58	1.08743e-60	4.84588e-58	1.68511e-24	1.1387e-102	00500///Starch and sucrose metabolism		GO:0016161///beta-amylase activity+++GO:0102229///amylopectin maltohydrolase activity
Glyma.01G203500.Wm82.a4.v1	0.84	0.5	0.38	2.22	1.83	2.72	3.52	3.63	2.82	8.53	6.97	6.55	3.55	3.38	3.11	0.37	0.71	0.7	2.2	1.74	2.28	4.41	3.53	4.4	6.76	7.41	6	3.21	3.15	3.71	2.07417	2.53134	3.70553	2.64977	1.94503	2.77491	3.57794	2.58513	2.66076e-29	2.10174e-12	4.38149e-06	5.91744e-10	2.69151e-31	8.26248e-12	1.26376e-06	1.58926e-15			GO:0004674///protein serine/threonine kinase activity+++GO:0005524///ATP binding
Glyma.01G204400.Wm82.a4.v1	0.2	0.2	0.1	21.54	17.49	17.35	13.58	7.81	2.19	6.11	0.65	0.75	0.45	0.45	0.71	0.1	0.2	0.49	12.4	17.09	15.17	3.48	2.89	11.1	1.03	0.95	1.43	0.4	0.1	0.55	6.90386	5.55431	3.8786	1.77797	5.94304	4.42329	2.17233	0.499176	3.34713e-05	0.0520826	2.8583e-42	1.60439e-08	0.0010213	0.736195	1.15842e-48	2.04425e-06	04075///Plant hormone signal transduction
Glyma.01G204600.Wm82.a4.v1	31.1	26.34	27.06	65.04	63.25	56.27	12.54	12.05	22.27	7.05	2.35	4.76	4.49	5.75	7.41	46.71	31.07	46.2	81.62	75.59	57.81	19	18.25	16.46	7.44	4.67	14.01	8.93	9	4.91	1.22816	-0.873924	-2.56305	-2.16119	0.924419	-1.23074	-2.1785	-2.36594	9.85538e-20	3.15409e-30	8.26319e-17	0.000300817	3.09812e-05	1.08326e-21	3.55881e-10	7.84779e-16	00220///Arginine biosynthesis+++00250///Alanine, aspartate and glutamate metabolism+++00910///Nitrogen metabolism+++01200///Carbon metabolism		GO:0000166///nucleotide binding+++GO:0016639///oxidoreductase activity, acting on the CH-NH2 group of donors, NAD or NADP as acceptor
Glyma.01G204700.Wm82.a4.v1	0	0	0	0.16	0	0.09	0.98	1.78	1.47	0.16	0.08	0.56	0	0	0	0.16	0	0.08	0.16	0.08	0.16	1.16	1.22	1.38	0.08	0.08	0.32	0	0.08	0	2.59588	6.55368	4.19759		0.879379	3.95348	1.07158	-1.37367	0.0780623		0.605255	7.15556e-06	0.653133	0.740078	0.744288	0.000431987
Glyma.01G204800.Wm82.a4.v1	7.2	8.57	4.56	43.94	45.84	28.76	743.77	771.05	638.37	615.73	600.36	544.25	100.9	99.86	109.87	3.69	2.56	2.34	45.8	39.34	45.86	855.79	680.49	846.41	487.77	558.34	438.63	113.6	106.16	153.21	2.64369	6.71824	6.45803	4.03275	4.0606	8.08556	7.49815	5.51795	5.61892e-291	2.82361e-98	3.18207e-22	1.13077e-225	0	1.0245e-130	2.5045e-117	0		GO:0005576///extracellular region
Glyma.01G206100.Wm82.a4.v1	1.1	1.59	1.26	0.67	0.54	0.65	0.18	0.42	1.1	0.67	0.59	0.54	0.67	0.42	0.21	1.39	2.05	1.44	0.42	0.42	0.33	0.3	0.3	0.29	0.37	0.58	0.53	0.34	0.37	0.04	-0.979201	-1.23723	-1.1133	-1.49539	-1.94327	-2.48278	-1.65267	-2.62881	0.0284369	0.00827442	0.0646969	0.0746297	0.000353413	2.84407e-05	5.09795e-05	2.14264e-06	00280///Valine, leucine and isoleucine degradation
Glyma.01G206400.Wm82.a4.v1	0.09	0.07	0.21	0.53	0.21	0.25	0.35	0.37	0.35	0.57	0.69	0.39	0.46	0.69	0.51	0.07	0.09	0.2	0.28	0.3	0.16	0.27	0.51	0.25	0.43	0.66	0.54	0.35	0.41	0.6	1.54141	1.53023	2.18999	2.27363	1.14022	1.50216	2.23761	1.97942	0.00163117	0.0004962	0.0935255	0.0584243	0.000438275	0.00666481	0.197175	0.0601808			GO:0005524///ATP binding+++GO:0030246///carbohydrate binding
Glyma.01G206500.Wm82.a4.v1	0.16	0.09	0.02	0.09	0	0	0.14	0.09	0.04	0.22	0.04	0.07	0.02	0.02	0	0.02	0	0	0.02	0	0	0.1	0.18	0.02	0.19	0.18	0.09	0.02	0.07	0	-1.46157	0.0519763	0.311049	-2.49156	0.134879	3.69102	4.34875	1.96899	0.885728	0.199744	0.54461	0.988126	0.0079857	0.57502	0.976565	0.0560485			GO:0005524///ATP binding+++GO:0030246///carbohydrate binding
Glyma.01G206800.Wm82.a4.v1	0.13	0.13	0	0.65	0.52	0.71	1.27	0.51	0.39	0.13	0.13	0.38	0	0.13	0.51	0.25	0.13	0	0.63	1.26	0.88	0.46	0.65	0.26	0.18	0.13	0.25	0.13	0.25	0	2.95301	3.06444	1.33484	1.41296	3.00949	1.82598	0.475425	0.0794448	0.654526	0.634868	0.100263	0.0861574	0.875323	0.98528	0.0239284	0.317381			GO:0035529///NADH pyrophosphatase activity+++GO:0047631///ADP-ribose diphosphatase activity+++GO:0051287///NAD binding
Glyma.01G207100.Wm82.a4.v1	1.42	1.06	1.25	1.07	0.8	0.88	1.62	1.79	1.76	5.93	6.2	4.64	6.2	7.22	6.02	1.15	0.99	1.08	0.53	0.64	0.74	2.08	1.53	1.64	5.2	5.28	4.05	6.16	4.23	6.07	-0.340326	0.460959	2.19121	2.48091	-0.61872	0.676171	2.23986	2.43289	1.22326e-15	4.13041e-23	0.578472	0.298039	9.86091e-17	3.77368e-16	0.228726	0.0875421		GO:0016021///integral component of membrane	GO:0030247///polysaccharide binding
Glyma.01G207300.Wm82.a4.v1	18.9	20.09	22.75	20.28	15.05	21.56	13.6	13.9	18.58	4.21	4.94	5.25	5.4	3.62	6.27	25.5	26.47	29.52	22.27	21.4	19.48	18.02	15.59	17.97	4.24	3.7	5.45	5.17	9.38	5.12	-0.0208697	-0.436431	-2.07304	-1.91016	-0.237762	-0.687946	-2.53925	-1.97887	4.82558e-29	8.01347e-19	0.954866	0.0253689	1.07759e-49	9.39358e-17	0.0878605	6.27342e-07		GO:0005634///nucleus	GO:0000981///DNA-binding transcription factor activity, RNA polymerase II-specific+++GO:0043565///sequence-specific DNA binding
Glyma.01G207900.Wm82.a4.v1	0.1	0	0.1	3.86	2.74	2.55	1.11	0.29	0.24	4.77	0.14	0.24	0.14	0.19	0.15	0.19	0	0.24	2.11	1.96	2.25	0.69	0.97	2.8	0.23	0.19	0.28	0.05	0.43	0.19	5.67502	3.08354	4.72967	1.42458	4.02321	3.36491	0.808778	0.729397	0.0233967	0.423574	2.72221e-11	0.0210239	0.56863	0.700489	1.092e-10	1.90505e-05
Glyma.01G207950.Wm82.a4.v1	0.26	0.17	0	5.38	4.77	2.5	1.13	0.6	0.87	7.06	0.17	0.43	0.34	0.17	0.26	0.25	0.26	0.08	2.51	2.98	3.5	0.82	1.13	3.91	0.34	0.34	0.25	0.26	0.68	0.35	4.97242	2.51978	4.11777	0.945807	4.03983	3.26979	0.572519	1.18148	0.0546958	0.62924	2.7647e-09	0.0355204	0.739448	0.395971	9.686e-09	0.000218797
Glyma.01G208200.Wm82.a4.v1	906.15	1219.64	1256.02	1207.6	1080	1110.66	272.02	252.99	252.51	137.84	132.37	161.5	257.88	243.07	237.21	1129.3	1169.45	1117.19	916.13	884.46	1053.64	279.58	296.41	261.76	206.61	108.32	162.04	274.18	285.86	163.94	0.109411	-2.12845	-2.94283	-2.09285	-0.129954	-2.05284	-2.77913	-2.16594	3.01432e-90	2.3199e-50	0.652755	4.51035e-46	9.44476e-69	3.40009e-29	0.197839	1.9929e-119		GO:0016021///integral component of membrane	GO:0015267///channel activity
Glyma.01G208300.Wm82.a4.v1	0.79	1.08	1.73	1.14	1.03	0.87	0.28	0.22	0.42	0.27	0.42	0.47	0.33	0.46	0.3	0.97	1.23	1.55	0.33	0.61	0.67	0.2	0.32	0.2	0.24	0.42	0.31	0.46	0.45	0.16	-0.0729611	-2.06056	-1.59504	-1.61757	-1.03904	-2.31276	-1.95344	-1.6878	0.000294014	0.000127685	0.913483	7.24634e-06	8.2182e-07	0.000288314	0.00839643	5.58809e-08
Glyma.01G208800.Wm82.a4.v1	1.99	1.33	1.63	0.79	1.09	1.75	4.06	3.26	2.69	8.49	9.67	7.8	6.57	5.88	4.52	1.45	1.62	1.6	1.43	1.13	1.45	3.23	3.23	2.19	7.62	8.23	7.3	5.53	4.9	5.88	-0.363227	1.00788	2.41628	1.88097	-0.0934825	0.862237	2.37495	1.87987	3.42503e-20	2.66916e-10	0.592553	0.00795236	2.90552e-22	2.21982e-11	0.876722	0.0164142		GO:0031012///extracellular matrix	GO:0004222///metalloendopeptidase activity+++GO:0008270///zinc ion binding
Glyma.01G208900.Wm82.a4.v1	0.23	0.32	0.13	0.22	0.32	0.14	0.28	0.19	0.29	0.38	0.39	0.22	0.03	0.16	0.16	0.47	0.29	0.41	0.38	0.26	0.19	0.19	0.13	0.23	0.34	0.16	0.19	0.13	0.1	0.03	0.137245	0.161776	0.574048	-0.839291	-0.369762	-1.12613	-0.690122	-2.11428	0.592699	0.506965	0.923453	0.896652	0.404549	0.0253476	0.695903	0.176341
Glyma.01G209500.Wm82.a4.v1	6.91	10.46	7.05	3.44	3.58	5.47	0.32	0.44	0.54	0.29	0.59	0.1	1.42	2.06	0.64	9.59	8.78	9.32	4.49	3.7	3.59	0.29	0.44	0.25	0.62	0.29	0.43	1.08	0.83	0.15	-0.875458	-4.23195	-4.62045	-2.46851	-1.10428	-4.83558	-4.29687	-3.68134	1.71959e-25	5.38802e-12	0.00399471	1.51263e-26	8.41175e-37	5.0351e-21	1.26558e-08	4.27734e-35	00040///Pentose and glucuronate interconversions	GO:0005618///cell wall	GO:0030599///pectinesterase activity+++GO:0045330///aspartyl esterase activity+++GO:0052689///carboxylic ester hydrolase activity
Glyma.01G209600.Wm82.a4.v1	0	0.05	0.1	0.41	0.56	0.17	0.22	0.31	0.41	0.05	0.05	0	0.1	0.05	0	0	0.05	0	0.2	0.66	0.3	0.37	0.15	0.31	0.15	0.05	0.1	0	0.15	0.05	3.01615	2.60868	-0.561254	0.117907	4.55665	3.89844	2.53441	1.96982	0.885728	0.976335	0.0427672	0.0918144	0.299534	0.573848	0.00511962	0.0298567		GO:0016021///integral component of membrane	GO:0016740///transferase activity
Glyma.01G209700.Wm82.a4.v1	0.8	0.18	0.97	5.24	4.96	4.68	5.71	5.97	7.36	10.62	8.4	8.66	3.16	2.12	1.41	1.04	0.96	0.87	3.23	3.91	3.19	8.94	6.48	6.3	9.3	11.44	8.29	1.4	1.65	2.3	3.0347	3.28243	3.8577	1.89689	1.98582	2.88992	3.40719	0.980425	5.97409e-19	0.0054813	2.15491e-09	8.82031e-12	8.98643e-22	0.106162	7.30015e-06	8.41615e-14		GO:0016021///integral component of membrane
Glyma.01G210400.Wm82.a4.v1	0.16	0.11	0.16	6.21	5.66	6.97	3.74	5.49	3.82	4.08	1.92	2.01	1.07	1.12	1.45	0.26	0.37	0.21	8.5	6.36	8.6	3.68	5.27	5.9	1.77	2.12	3.24	1.28	1.22	0.64	5.55845	4.92807	4.24373	3.18986	4.93102	4.11882	3.14842	1.97007	1.25613e-09	2.13596e-05	3.9592e-21	6.4151e-15	5.33564e-09	0.0054609	7.13424e-31	2.31808e-18	00010///Glycolysis / Gluconeogenesis+++00270///Cysteine and methionine metabolism+++00620///Pyruvate metabolism+++00640///Propanoate metabolism	GO:0005737///cytoplasm	GO:0004459///L-lactate dehydrogenase activity
Glyma.01G210500.Wm82.a4.v1	405.55	317.44	305.16	36.1	40.19	24.82	59.15	66.18	38.11	12.98	16.95	14.43	25.38	30.35	24.37	290.97	300.16	224.29	32.08	30.78	27.04	53.94	50.84	54.43	14.18	12.48	11.83	38.71	30	57.21	-3.24057	-2.65322	-4.5093	-3.58367	-3.05605	-2.38245	-4.34089	-2.61605	4.38639e-177	1.87848e-128	6.94454e-55	1.53043e-31	4.1145e-254	2.81346e-29	7.15221e-166	8.66586e-100		GO:0016021///integral component of membrane	GO:0015112///nitrate transmembrane transporter activity
Glyma.01G210800.Wm82.a4.v1	4.94	7.55	12.5	1.31	1.51	2.1	1.65	2.69	2.82	1.6	2.08	1.69	0.8	1.21	0.5	8.14	8.51	9.68	0.89	3.06	1.18	2.75	2.72	3.23	1.86	1.49	0.79	1.39	1.18	1.01	-2.25223	-1.80804	-2.18673	-3.2148	-2.22304	-1.62485	-2.60756	-2.79774	4.47481e-07	9.08491e-11	7.79168e-07	4.57348e-05	2.19244e-13	5.54321e-14	1.43343e-09	7.32337e-08	00230///Purine metabolism	GO:0005829///cytosol	GO:0003999///adenine phosphoribosyltransferase activity
Glyma.01G211000.Wm82.a4.v1	8.9	18.78	24.94	22.88	24.09	23.29	8.25	11.12	7.85	4.51	5.08	3.72	4.36	2.68	1.61	17.91	21.22	23.61	32.5	28.88	26.34	7.82	7.5	7.45	4.72	4.38	2.28	4.52	2.75	0.62	0.529752	-0.948825	-1.95295	-2.49357	0.609254	-1.48757	-2.39737	-2.92179	9.2803e-11	6.62046e-05	0.13751	0.00687522	4.68314e-34	0.000213631	3.10794e-07	2.23215e-29	00052///Galactose metabolism+++00500///Starch and sucrose metabolism	GO:0005775///vacuolar lumen+++GO:0016021///integral component of membrane	GO:0004575///sucrose alpha-glucosidase activity
Glyma.01G211300.Wm82.a4.v1	63.88	51.47	52.26	83.22	78.28	55.39	104.47	102.69	80.15	101.57	86.15	127.14	142.96	195.98	177.64	45.67	48.19	36.88	70.3	72.15	69.55	122.31	107.83	129.6	108.67	90.91	118.69	183.16	175.88	172.1	0.472545	0.771747	0.932605	1.722	0.826685	1.43126	1.34662	2.09744	1.01335e-07	1.73592e-30	0.0426396	3.73304e-05	1.78811e-23	3.7145e-54	3.45708e-13	7.56737e-33			GO:0004857///enzyme inhibitor activity
Glyma.01G211500.Wm82.a4.v1	1.43	1.17	1.13	0.42	0.46	0.05	0.32	0.38	0.55	1.12	0.92	0.87	0.67	0.88	0.8	1.31	1.98	1.77	0.33	0.33	0.29	0.85	0.63	0.8	0.9	0.83	0.78	0.42	0.58	0.67	-1.8843	-1.59503	-0.334475	-0.568399	-2.27399	-1.17626	-0.941083	-1.51865	0.571875	0.268984	0.00630453	0.00346412	0.0243524	0.00129868	4.0128e-06	0.00704317		GO:0005634///nucleus	GO:0000976///transcription regulatory region sequence-specific DNA binding
Glyma.01G211800.Wm82.a4.v1	0.35	0.56	1.04	1.22	1.65	4.23	5.09	6.6	3.68	12.38	14.72	13.94	18.56	14.34	14.97	0.51	0.48	1.11	1.13	1.17	1.15	5.11	4.51	3.93	12.18	24.87	17.55	9.82	11.91	10.59	1.94729	2.97744	4.41745	4.71718	0.846136	2.66688	4.77781	4.0216	2.42109e-48	4.08127e-55	0.00165274	3.71933e-12	2.00223e-21	3.18777e-39	0.109806	1.75271e-14	00943///Isoflavonoid biosynthesis		GO:0016491///oxidoreductase activity
Glyma.01G212300.Wm82.a4.v1	1.18	0.94	1.28	2.98	2.75	2.38	0.52	0.19	0.38	0.33	0.19	0.59	1.27	1.67	1.33	1.51	1.68	1.5	2.12	1.74	2.47	0.75	0.77	0.66	0.37	0.24	0.48	2.08	2.09	1.61	1.33294	-1.8035	-1.58855	0.44178	0.53496	-1.10073	-2.06464	0.377922	0.0117254	0.36041	0.00019806	0.0034985	3.21032e-05	0.359923	0.148278	0.0139414			GO:0003677///DNA binding+++GO:0003904///deoxyribodipyrimidine photo-lyase activity+++GO:0071949///FAD binding
Glyma.01G213000.Wm82.a4.v1	7.08	4.07	4.88	13.67	17.68	11.76	10.93	11.42	9.75	5.54	4.96	5.48	6.9	7.21	7	3.75	3.75	3.15	17.42	17.74	18.14	10.68	9.83	12.63	4.43	5.52	4.27	7.09	6.91	9.25	1.5303	0.994998	0.0179201	0.49632	2.44891	1.61187	0.483381	1.20253	0.968248	0.0402534	2.747e-09	4.1237e-05	0.016866	5.09268e-09	1.63503e-83	1.81006e-24		GO:0016020///membrane+++GO:0016021///integral component of membrane	GO:0015297///antiporter activity+++GO:0022857///transmembrane transporter activity+++GO:0042910///xenobiotic transmembrane transporter activity
Glyma.01G213800.Wm82.a4.v1	1.74	2.13	1.93	1.19	0.93	1.37	0.56	0.62	1.14	0.47	0.75	1.07	0.68	0.72	1.08	2.24	2.23	2.64	0.93	0.85	0.57	0.33	0.52	0.65	0.68	0.89	0.58	0.59	0.62	0.3	-0.628761	-1.34597	-1.32263	-1.0977	-1.47531	-2.27908	-1.70003	-2.15785	0.00151172	0.00357172	0.116067	0.00107671	5.77985e-07	4.32882e-08	8.03484e-06	1.70701e-09		GO:0005819///spindle+++GO:0005874///microtubule+++GO:0005880///nuclear microtubule+++GO:0072686///mitotic spindle	GO:0008017///microtubule binding+++GO:0030295///protein kinase activator activity
Glyma.01G214400.Wm82.a4.v1	0	1.86	5.78	1.87	0.2	3.09	1.9	2.52	0.87	0.79	1.06	1.19	2.06	1.67	0.73	0	0.33	0	0.26	0.26	0.52	0.16	0.13	0.07	3.58	1.19	0.85	1.19	1.12	0.13	-0.461962	-0.506989	-1.2831	-0.656432	1.7915	0.0789818	4.12483	2.95202	0.604085	0.817685	0.905232	0.889245	0.0202499	0.0430968	0.230944	0.981922		GO:0005576///extracellular region+++GO:0005618///cell wall+++GO:0016020///membrane
Glyma.01G214600.Wm82.a4.v1	4.43	6.6	4.72	18.25	18.38	12.74	33.03	31.49	22.2	33.62	33.19	32.76	35.57	36.81	34.72	6.04	5.53	4.86	11.95	12.04	14.02	32.63	30.76	28.75	30.37	34.7	32.22	40.43	36.44	48.08	1.75251	2.45757	2.68425	2.8656	1.33975	2.46046	2.63157	3.00411	1.48549e-51	4.99036e-59	3.72981e-12	1.95829e-23	1.15066e-64	9.57982e-60	6.10342e-14	7.57879e-56	00860///Porphyrin metabolism
Glyma.01G215400.Wm82.a4.v1	41.28	87.49	60.55	42.15	32.39	61.21	21.74	22.51	24.79	19.62	34.55	20.41	32.6	21.21	18.98	94.63	105.85	127.62	56.56	45.96	47.43	19.44	14.99	19.68	29.39	22.03	15.56	27.68	62.77	8.68	-0.385016	-1.46731	-1.31256	-1.2741	-0.999373	-2.62959	-2.22851	-1.66438	0.006635	0.00548491	0.304911	5.73272e-09	1.64062e-37	0.0496737	2.21474e-17	4.68293e-85	00520///Amino sugar and nucleotide sugar metabolism+++00523///Polyketide sugar unit biosynthesis+++01250///Biosynthesis of nucleotide sugars
Glyma.01G215600.Wm82.a4.v1	0.25	0.25	0.04	0.14	0	0.04	0.43	0.32	0.25	1.11	1.4	1.11	0.97	0.65	0.65	0.28	0.07	0.14	0.04	0.11	0.21	0.51	0.29	0.22	1.3	1.43	0.84	0.94	1.11	1.01	-1.44848	0.889685	2.76525	2.1704	-0.348236	1.00968	2.91688	2.69777	1.3825e-05	0.00273882	0.463486	0.460223	1.26474e-06	3.05587e-05	0.851261	0.322354			GO:0003824///catalytic activity
Glyma.01G215900.Wm82.a4.v1	0.07	0.04	0.04	0.18	0.39	0.31	0.08	0.11	0.04	0.04	0.11	0.14	0.21	0.18	0.04	0.17	0.07	0.28	0.53	0.35	0.34	0.04	0	0.18	0.1	0.11	0.14	0.07	0.04	0.04	2.72791	0.627903	1.02107	1.68675	1.36378	-1.26512	-0.515173	-1.804	0.644741	0.3074	0.0327466	0.820331	0.723118	0.234335	0.104626	0.419324
Glyma.01G216000.Wm82.a4.v1	0.08	0.08	0.08	0.16	0.89	0.36	1.76	2.08	0.08	1.2	0	0	0.16	0.16	0.16	0.08	0.32	0.24	0.24	0.4	0.08	0.57	0.32	1.21	0.08	0.08	0.24	0.4	0.08	0.24	2.64027	4.04308	2.29681	1.10237	0.303933	1.70055	-0.622596	0.265227	0.332537	0.62426	0.104786	0.00423947	0.758021	0.882521	0.877006	0.125377		GO:0005634///nucleus	GO:0003677///DNA binding+++GO:0003700///DNA-binding transcription factor activity
Glyma.01G216900.Wm82.a4.v1	1.19	2.87	2.22	2.52	2.15	3.98	0.64	0.69	1.81	0.49	0.52	0.91	0.52	0.26	0.26	2.17	2.77	3.33	3.36	2.54	2.2	0.5	1.48	0.75	1.24	0.49	1.79	0.33	0.88	0.1	0.559069	-1.02393	-1.68078	-2.47751	0.096327	-1.60074	-1.16739	-2.60453	0.000370723	6.46275e-07	0.239997	0.0687576	0.00215032	3.73128e-06	0.81948	1.38183e-05	00996///Biosynthesis of various alkaloids		GO:0004497///monooxygenase activity+++GO:0005506///iron ion binding+++GO:0016705///oxidoreductase activity, acting on paired donors, with incorporation or reduction of molecular oxygen+++GO:0020037///heme binding
Glyma.01G217600.Wm82.a4.v1	13.95	12.05	11.59	12.5	10.38	10.11	58.09	56.28	27.6	96.34	117.73	121.39	176.98	138.83	113.72	8.43	6.81	5.67	9.21	9.88	12.02	46.12	35.54	32.63	113.94	135.85	137.63	119.73	105.35	135.29	-0.087998	1.92014	3.18439	3.61775	0.702904	2.42391	4.27892	4.18538	3.448e-95	1.81449e-87	0.812127	2.49506e-11	3.29109e-191	1.67243e-121	0.00049329	4.30422e-45	00520///Amino sugar and nucleotide sugar metabolism	GO:0005576///extracellular region
Glyma.01G217700.Wm82.a4.v1	135.71	96.17	93.08	16.74	17.61	22.57	131.8	106.79	81.07	283.59	350.65	343.17	581.57	454.96	427.44	60.43	57.42	50.57	11.48	13.7	11.93	102.43	95.92	78.46	308.77	379.86	356.73	410.82	376.77	448.31	-2.42467	-0.0288442	1.61373	2.27418	-2.05126	0.690717	2.70024	2.95278	5.58419e-20	1.87992e-35	3.07622e-34	0.944044	1.44045e-120	5.54963e-118	1.10638e-58	9.57848e-08	00520///Amino sugar and nucleotide sugar metabolism
Glyma.01G218200.Wm82.a4.v1	3.32	4	2.65	0.28	0.46	0.1	0.9	0.27	0.28	0.82	0.91	1.91	1.55	2.48	2.47	2.69	4.53	2.44	0.27	0.18	0.18	0.55	0.09	0.55	1.43	2.63	2.87	3.18	2.88	2.03	-3.45739	-2.81113	-1.42932	-0.519942	-3.80502	-3.07573	-0.415296	-0.179778	0.00792139	0.294079	7.97622e-07	8.60648e-06	0.431087	0.781587	1.64353e-07	1.53584e-06
Glyma.01G218400.Wm82.a4.v1	5.27	4.43	4.91	4.88	4.27	3.78	15.94	17.29	15.09	15.68	14.78	14.31	12.79	11.77	10.55	3.66	3.41	3.26	2.94	3.25	3.9	16.14	14.3	16.48	13.02	13.01	11.33	9.3	10.15	12.25	-0.0691195	1.71938	1.64051	1.36719	0.0942507	2.15751	1.92103	1.69343	4.92994e-27	1.54871e-15	0.882217	6.34347e-24	1.49072e-33	1.95186e-18	0.775286	3.79094e-45		GO:0016021///integral component of membrane
Glyma.01G218600.Wm82.a4.v1	6.76	7.76	8.58	37.15	31.88	39.01	24.13	19.11	23.85	20.09	19.11	27.8	17.67	23.33	27.71	7.91	8.81	7.86	32.72	30.5	27.39	24.65	27.02	21.54	24.99	21.58	30.65	25.44	22.61	18.98	2.33003	1.54073	1.57386	1.68687	2.00887	1.5496	1.7165	1.52809	1.85291e-17	2.3067e-20	1.44771e-57	2.77244e-21	1.01815e-30	2.59905e-21	4.64446e-66	3.51936e-29		GO:0016021///integral component of membrane	GO:0015293///symporter activity
Glyma.01G219100.Wm82.a4.v1	36.95	22.46	28.77	0.52	0.4	0.25	0.63	0.57	0.1	0.23	0.2	0.22	0.35	0.37	0.14	18.05	13.56	12.55	0.38	0.4	0.43	0.3	0.45	0.24	0.15	0.11	0.12	0.36	0.1	0.36	-6.11614	-6.07023	-7.10582	-6.60206	-5.05418	-5.52203	-6.80575	-5.66516	1.04873e-110	3.81636e-108	2.81546e-99	6.62204e-16	4.30403e-79	2.62586e-72	4.71139e-107	8.55495e-100	04016///MAPK signaling pathway - plant	GO:0016021///integral component of membrane	GO:0005507///copper ion binding+++GO:0005524///ATP binding+++GO:0016887///ATPase activity+++GO:0019829///cation-transporting ATPase activity
Glyma.01G219400.Wm82.a4.v1	0.1	0.44	0.3	22.13	20.38	16.58	31.64	51.25	30.05	27.24	29.27	29.1	28.22	20.2	17.61	0.1	0.4	0.7	15.86	21.81	22.08	51.38	42.68	45.03	27.02	36.33	24.85	28.85	27.37	33.06	6.17158	6.96991	6.61211	6.32986	5.80476	6.86164	6.29381	6.33761	2.41017e-36	1.72677e-30	4.75184e-29	6.28867e-35	2.40974e-41	1.70699e-41	3.70356e-35	7.72817e-53	00480///Glutathione metabolism+++00590///Arachidonic acid metabolism	GO:0005829///cytosol	GO:0004601///peroxidase activity+++GO:0004602///glutathione peroxidase activity
Glyma.01G221200.Wm82.a4.v1	0.7	0.13	0.44	0.38	0.13	0.21	0.35	0.76	0.51	1.96	2.41	1.9	2.73	1.4	1.72	0.44	0.25	0.19	0.25	0.44	0.25	0.68	0.51	0.58	1.43	2.4	1.12	1.46	1.95	1.98	-0.723077	0.344689	2.32232	2.30762	0.236711	0.983368	2.56379	2.69484	0.000153058	0.000303752	0.657231	0.821422	7.76852e-05	2.13499e-05	0.874525	0.315403		GO:0016021///integral component of membrane
Glyma.01G221650.Wm82.a4.v1	0.64	1.25	2.12	0.22	0	1.41	0.24	0.42	0.85	0	0	0	0.21	0	0.21	2.08	4.14	1.06	0.21	0	0.42	0	0	0.21	0.42	0	0.21	0	0	0	-1.25662	-1.42258	-5.08247	-3.1357	-3.42264	-4.94912	-3.50029	-5.90553	0.00549309	0.0553398	0.477549	0.31158	0.00456916	0.000273604	0.00586851	0.0013414
Glyma.01G222200.Wm82.a4.v1	1.14	0.69	1.13	2.66	2.17	1.56	0.71	1.13	0.83	0.86	0.52	0.26	0.52	0.13	0.44	0.51	0.78	0.17	2.08	2.62	3.52	1.76	1.56	1.39	0.3	0.43	0.54	0.13	0.56	1	1.21296	-0.15004	-0.831804	-1.3356	2.61045	1.6415	-0.174217	0.283057	0.241682	0.0487077	0.007506	0.878356	0.875323	0.836439	1.15282e-09	0.00183008	03010///Ribosome	GO:0005634///nucleus
Glyma.01G222600.Wm82.a4.v1	0	0	0	1.9	1.94	1.09	0.18	0.41	0.27	0.05	0.1	0.14	0.07	0	0.02	0	0	0	2.26	2.09	2.77	0.31	0.39	0.44	0	0.07	0.09	0.1	0.12	0	8.64751	6.01203	4.46629	2.97517	9.21532	6.41956	3.73828	4.10846	0.0338764	0.419708	4.42605e-11	0.000123012	0.139952	0.132229	2.00252e-13	6.82167e-06
Glyma.01G222700.Wm82.a4.v1	1.57	1.51	1.68	1.63	2.54	1.7	6.15	7.44	5.67	7.58	5.92	6.24	8.19	6.68	6.14	1.54	1.38	1.35	1.8	1.49	1.72	7.12	6.72	7.69	5.94	5.61	5.69	7.15	6.86	9.03	0.413785	2.01533	2.07663	2.24746	0.355588	2.30813	2.07876	2.50654	1.26908e-30	1.10116e-31	0.22015	1.61366e-22	1.23612e-34	4.55587e-36	0.175335	1.34586e-43	04016///MAPK signaling pathway - plant+++04626///Plant-pathogen interaction	GO:0016021///integral component of membrane	GO:0004601///peroxidase activity+++GO:0005509///calcium ion binding+++GO:0050664///oxidoreductase activity, acting on NAD(P)H, oxygen as acceptor
Glyma.01G224400.Wm82.a4.v1	3.35	2.36	2.92	3.89	3.07	2.73	5.24	6.13	2.84	5.15	5.78	7.45	9.21	12.44	10.38	2.66	2.76	2.22	2.81	1.95	2.41	3.17	4.56	3.09	6.24	8.34	8.62	12.47	10.39	13.13	0.271375	0.723024	1.11867	1.99293	0.0366772	0.482342	1.66966	2.31352	9.77012e-05	3.87581e-18	0.559985	0.086865	3.68316e-12	5.14513e-24	0.939138	0.152985		GO:0016021///integral component of membrane
Glyma.01G224600.Wm82.a4.v1	0.33	1.13	0.73	0.65	0.24	1.08	0.36	0.24	0.49	0.24	0.24	0.48	0.48	0.33	0.16	0.32	1.2	1.12	0.72	0.24	0.48	0	0.08	0.08	0.32	0.16	0	0	0.32	0.16	-0.0653062	-1.02538	-1.14884	-1.06372	-0.744106	-3.98343	-2.40756	-2.38174	0.312762	0.332876	0.970872	0.375802	0.0259379	0.0474926	0.453522	0.00503911
Glyma.01G225000.Wm82.a4.v1	0	0	0.04	0.6	0.73	0.57	1.22	1.11	0.26	1.27	0.81	0.93	0.51	0.26	0.34	0.04	0.17	0.21	1.36	1.11	2.3	1.07	0.95	1.2	0.5	0.68	1	0.56	0.64	0.68	5.46601	5.82188	6.05605	4.7031	3.62946	2.90512	2.44114	2.22864	1.49045e-05	0.00334946	0.000259717	0.00014851	0.00188803	0.00810868	1.68932e-08	4.02864e-05		GO:0005634///nucleus	GO:0003677///DNA binding+++GO:0003700///DNA-binding transcription factor activity
Glyma.01G225100.Wm82.a4.v1	0	0	0	0.67	0.16	0.71	0.41	0.97	1.36	0.8	0.48	0.21	0.11	0	0.11	0	0	0	0.7	1.18	0.63	0.73	1.3	1.19	0.58	0.69	0.21	0.38	0.14	0.11	6.40426	6.97659	6.18157	4.29426	6.94862	7.42343	6.27636	5.26894	6.79483e-05	0.0781243	2.35104e-05	9.04892e-07	1.26487e-05	0.00286085	4.83227e-07	2.74871e-08	04016///MAPK signaling pathway - plant+++04075///Plant hormone signal transduction		GO:0046872///metal ion binding
Glyma.01G225500.Wm82.a4.v1	0.83	1.18	1.01	0.92	0.55	0.51	0.3	0.18	0	0.64	0.27	0.36	0.46	0.28	0.37	0.72	0.72	0.72	0	0.27	0.09	0.22	0.18	0.09	0.36	0.36	0.72	0.45	0.09	0.09	-0.506034	-2.66462	-1.22681	-1.35483	-2.44882	-2.17101	-0.523458	-1.67996	0.190431	0.130215	0.647847	0.0187523	0.625112	0.15285	0.0496688	0.0615445
Glyma.01G225600.Wm82.a4.v1	11.95	9.2	10.83	5.49	5.48	4.57	10.52	11.43	17.12	7.87	7.27	3.85	2.56	1.95	1.67	5.82	3.94	5.88	7.87	6.32	5.32	12.52	11.83	15.23	4.17	3.96	4.44	1.66	2.65	0.78	-0.952732	0.269878	-0.732425	-2.26612	0.462853	1.31069	-0.248842	-1.53117	0.0463761	2.0233e-10	0.00309576	0.481115	0.588989	0.00421567	0.220576	3.09148e-06
Glyma.01G225800.Wm82.a4.v1	61.2	55.86	57.89	597.65	598.13	420.08	357.47	334.83	296.83	326.33	249.56	259.99	238.23	287.53	267.41	71	71.23	66.01	412.9	386.28	430.29	352.83	339.59	338.85	284.04	280.33	283.35	297.53	283.25	330.49	3.31221	2.49286	2.27732	2.27996	2.68933	2.28259	2.09089	2.20542	6.7944e-79	1.9026e-97	5.42202e-83	1.35768e-77	3.75299e-130	5.54667e-84	2.85414e-256	1.48753e-160	00052///Galactose metabolism+++00520///Amino sugar and nucleotide sugar metabolism+++01250///Biosynthesis of nucleotide sugars		GO:0003978///UDP-glucose 4-epimerase activity
Glyma.01G226300.Wm82.a4.v1	0	0.13	0.17	0.82	0.52	0.57	0.62	0.87	0.83	0.26	0.26	0.34	0.69	0.39	0.48	0.13	0.39	0.13	0.82	0.43	0.51	0.87	0.65	1.44	0.13	0.26	0.17	0.65	0.47	0.78	2.77213	2.92395	1.539	2.47355	1.57878	2.17777	-0.150413	1.64145	0.257427	0.0130557	0.00437715	0.0013219	0.911058	0.0470648	0.0482069	0.00187261	00561///Glycerolipid metabolism		GO:0016788///hydrolase activity, acting on ester bonds
Glyma.01G227100.Wm82.a4.v1	0.46	0.89	1	0.49	0.53	0.74	0.22	0.21	0.28	0.23	0.36	0.18	0.19	0.41	0.23	0.91	0.85	1.4	0.62	0.38	0.77	0.17	0.27	0.23	0.34	0.14	0.34	0.32	0.49	0.14	-0.3029	-1.70796	-1.48849	-1.37529	-0.701228	-2.19358	-1.85993	-1.58136	0.00764041	0.0107465	0.662659	0.00144607	1.89303e-05	0.00260484	0.0846803	8.2881e-07
Glyma.01G228700.Wm82.a4.v1	213.12	322.06	296.2	342.33	330.44	443.39	621.62	649.73	617.82	880.84	1074.77	1131.37	976.68	766.36	970.84	286.85	249.62	278.95	538.75	489.8	507.9	518.87	573.23	440.08	1006.41	1224.3	1103.01	763.5	853.04	730.55	0.523948	1.17674	1.922	1.81002	1.04335	0.887427	2.09983	1.59999	1.22034e-29	8.77869e-26	0.00898208	3.66244e-12	4.7026e-93	3.40682e-56	5.05157e-41	3.61547e-15	00941///Flavonoid biosynthesis+++04712///Circadian rhythm - plant		GO:0016210///naringenin-chalcone synthase activity+++GO:0016747///transferase activity, transferring acyl groups other than amino-acyl groups
Glyma.01G229600.Wm82.a4.v1	8.98	12.22	9.97	8.23	9.69	10.41	2.21	1.49	4.84	2.17	4.28	3.22	2.99	3.31	2.3	14.37	13.35	17.4	7.58	8.96	6.37	1.42	2.27	2.03	3.43	3.09	1.68	3.35	2.1	1.16	-0.0371517	-1.90121	-1.66199	-1.76197	-0.851631	-3.00069	-2.39245	-2.70805	2.12747e-10	4.77359e-16	0.913483	8.11792e-08	4.44195e-31	1.58217e-18	4.53389e-08	1.43366e-53	04111///Cell cycle - yeast+++04113///Meiosis - yeast+++04120///Ubiquitin mediated proteolysis		GO:0010997///anaphase-promoting complex binding+++GO:0097027///ubiquitin-protein transferase activator activity
Glyma.01G230000.Wm82.a4.v1	0.1	0.03	0.07	0	0	0	0.03	0	0.1	0.25	0.22	0.19	0.6	0.38	0.45	0.03	0	0.09	0.1	0.03	0.09	0.08	0	0.1	0.19	0.31	0.03	0.19	0.44	0.41	-3.30163	-0.582647	1.81899	3.01161	0.951019	0.417363	2.16498	3.13976	0.142129	0.00100416	0.273145	0.855953	0.14494	0.00844742	0.677314	0.881731	04138///Autophagy - yeast	GO:0005576///extracellular region	GO:0004190///aspartic-type endopeptidase activity
Glyma.01G230500.Wm82.a4.v1	0.18	0.16	0.29	0.25	0.2	0.12	0.12	0.13	0.27	0.24	0.22	0.18	0.09	0.09	0.16	0.26	0.31	0.5	0.13	0.16	0.2	0.19	0.11	0.02	0.11	0.09	0.13	0.07	0.04	0.04	-0.0191013	-0.265468	0.067403	-0.79472	-1.01905	-1.80068	-1.64486	-2.71188	0.955135	0.430708	0.986079	0.849776	0.024506	0.00236703	0.156331	0.0253745			GO:0008270///zinc ion binding
Glyma.01G231000.Wm82.a4.v1	9.69	5.63	5.94	1.4	1.4	1.22	3.87	4.18	3.4	9.43	6.95	5.84	2.86	1.84	1.25	6.11	9.18	5.06	1.68	1.45	1.87	3.15	3.92	5.77	5.17	4.59	4.6	2.34	1.89	2.06	-2.30741	-0.903135	0.0801498	-1.73281	-1.89691	-0.691236	-0.442656	-1.61963	0.885728	8.60533e-06	2.67194e-09	0.0110118	0.162036	9.0522e-06	1.05637e-08	0.0379604		GO:0005634///nucleus	GO:0003677///DNA binding+++GO:0003700///DNA-binding transcription factor activity
Glyma.01G231200.Wm82.a4.v1	1.39	0.56	1.23	2.78	3.44	1.3	7.13	9.02	6.83	5.4	3.12	3.46	1.59	0.77	0.88	0.8	0.82	0.81	1.63	2.4	2.51	10.74	5.58	10.88	3.66	3.87	3.81	2	2.39	3.9	1.34799	2.84548	1.9299	0.130453	1.56038	3.45449	2.29088	1.85029	3.25516e-06	0.882509	0.0171558	1.57493e-16	2.15733e-11	3.46515e-05	0.000143911	6.40438e-26		GO:0005634///nucleus	GO:0003677///DNA binding+++GO:0003700///DNA-binding transcription factor activity
Glyma.01G232000.Wm82.a4.v1	0	0	0.1	0.97	1.16	2.02	1.68	0.96	0.1	0.67	0	0.48	0.29	0	0.48	0.09	0.09	0.09	1.23	1.04	1.03	0.46	0.68	2.61	0.56	0.47	0.28	0.57	0.47	0.19	5.40929	4.73891	3.47808	3.00532	3.67963	3.69377	2.28246	2.20586	0.145562	0.232591	0.000397636	0.0103758	0.130636	0.165914	0.00146527	0.00294941		GO:0005634///nucleus	GO:0003677///DNA binding+++GO:0003700///DNA-binding transcription factor activity
Glyma.01G232400.Wm82.a4.v1	6.44	12.74	10.94	32.97	41.19	47.12	36.62	36.54	29.26	55.55	66.21	63.05	67.82	61.15	58.11	10.41	9.28	11.95	44.21	52.45	46.69	26.4	27.67	24.67	54.03	78.49	64.44	58.92	57.55	63.24	2.11212	1.76312	2.64616	2.737	2.30693	1.29176	2.70799	2.58158	4.83068e-36	7.37135e-39	3.43196e-19	8.12834e-13	1.1878e-75	4.11263e-84	7.51447e-95	1.95795e-23	00130///Ubiquinone and other terpenoid-quinone biosynthesis+++00940///Phenylpropanoid biosynthesis		GO:0016874///ligase activity
Glyma.01G233400.Wm82.a4.v1	0.05	0.06	0.25	0.13	0.1	0.11	0.33	0.38	0.36	1.43	0.88	1.3	3.63	2.66	2.92	0.05	0	0	0.05	0.06	0.05	0.42	0.37	0.19	0.65	1.01	1.26	2.47	2.92	2.84	-0.0642519	1.55401	3.31572	4.83897	1.6158	4.24248	5.76774	7.34627	8.27031e-05	6.25887e-13	0.980563	0.24438	3.63176e-05	1.72091e-08	0.64682	0.0120567		GO:0005634///nucleus
Glyma.01G234500.Wm82.a4.v1	14.48	24.75	21.32	27.59	14.61	29.43	6.61	5.69	8.89	5.55	8.11	5.07	6.47	5.03	4.75	26.19	29.34	32.98	17.08	17.49	13.71	3.75	7.13	7.15	9.39	4.58	4.77	6.33	9.9	1.65	0.339579	-1.52846	-1.66883	-1.79878	-0.744445	-2.3042	-2.17892	-2.24406	4.63195e-11	2.08114e-14	0.3746	6.56645e-10	1.90424e-25	0.00202149	3.55749e-08	1.11961e-34
Glyma.01G234800.Wm82.a4.v1	1.52	0.8	1.74	11.01	9.24	6.41	3.44	4.73	5.94	3.13	2.18	2.07	1.38	0.82	2.19	1.82	1.94	1.37	4.57	4.21	5.91	3.19	4.78	3.5	1.7	1.15	2.61	1.72	0.68	1.4	2.81267	1.78567	0.882712	0.224991	1.65166	1.136	0.150528	-0.350727	0.18182	0.836084	1.34138e-10	0.000458416	0.866432	0.690951	6.47822e-05	0.0197329			GO:0003676///nucleic acid binding
Glyma.01G234900.Wm82.a4.v1	72.55	61.25	64.34	80.33	100.95	84.67	223.9	256.27	226.21	290.85	263.18	269.54	160.74	153.49	149.92	44.52	48.44	39.18	80.54	81.98	97.55	210.73	204.11	208.36	275.8	299.57	273.85	149.19	128.94	142.9	0.514248	1.82392	2.07692	1.33112	1.11106	2.20731	2.74728	1.75025	2.1227e-77	1.15616e-27	0.0025963	4.22305e-39	4.38529e-128	1.16501e-34	8.01163e-20	1.92958e-90		GO:0005886///plasma membrane+++GO:0031225///anchored component of membrane	GO:0008289///lipid binding
Glyma.01G235000.Wm82.a4.v1	3.99	7.9	11.04	9.86	9.19	12.95	63	84.94	64.59	181.68	166.12	202.37	64.12	60.2	64.93	7.13	5.55	4.28	5.94	5.35	10.93	48.63	47.21	57.22	171.11	183.27	170.75	64.45	52.11	63.97	0.579696	3.21032	4.6126	3.15043	0.520081	3.1458	5.01745	3.48986	2.61607e-78	1.15408e-34	0.158025	8.10891e-28	1.20158e-263	4.64249e-66	0.1018	1.64979e-80		GO:0005886///plasma membrane+++GO:0016021///integral component of membrane+++GO:0031225///anchored component of membrane	GO:0008289///lipid binding
Glyma.01G235100.Wm82.a4.v1	0.06	0	0.18	0.37	0.25	0.14	0.54	1.05	0.87	2.51	1.72	1.77	0.98	0.8	0.43	0	0.06	0	0	0.06	0	0.44	0.62	0.25	1.93	1.89	1.63	0.8	0.85	0.68	1.72991	3.31172	4.62757	3.27874	0.134879	4.3058	6.4492	5.23515	4.3251e-07	0.00385142	0.358086	0.00398183	1.20306e-06	0.000445986	0.976565	0.0102883
Glyma.01G236200.Wm82.a4.v1	0.11	0.22	0.22	0.66	0.33	1.2	1.79	1.08	0.44	0.98	0.22	0.32	0.32	0.11	0.11	0.21	0.21	0.43	0.54	0.85	0.96	1.3	0.33	2.73	0.32	0.22	0.43	0.54	0.96	0.11	2.0896	2.60639	1.48735	0.110427	1.59569	2.31077	0.23257	0.99052	0.36738	0.96721	0.129788	0.0313308	0.885818	0.512969	0.142593	0.0208996		GO:0016021///integral component of membrane
Glyma.01G236700.Wm82.a4.v1	0	0	0	0	0.23	0.25	0.98	0.88	0.44	1.34	0.22	1.32	0.65	0.45	0.22	0	0	0	0.43	0.21	0	0.27	0.45	0.67	0.43	0.66	1.53	0.43	0.43	0	2.01266	4.233	4.56297	3.54841	2.58383	3.49497	4.50652	2.94151	0.0323046	0.176075	0.764373	0.0585447	0.0196202	0.450895	0.507075	0.174825			GO:0008080///N-acetyltransferase activity
Glyma.01G237000.Wm82.a4.v1	2.24	1.34	2.01	0.93	0.62	1.08	0.57	0.62	0.36	0.51	0.36	0.87	0.21	0.36	0.16	1.77	1.49	1.37	0.57	0.46	0.4	0.49	0.36	0.73	0.55	0.41	0.35	0.26	0.1	0.36	-0.99131	-1.85743	-1.65318	-2.84682	-1.56485	-1.57387	-1.74719	-2.60277	0.00234721	2.70222e-06	0.0613242	0.000520464	0.000821026	4.93459e-05	0.00243233	0.00296475
Glyma.01G238100.Wm82.a4.v1	0	0.2	0	2.3	2.3	2.49	0	0	0.82	0	0.2	0.61	0	0	0	0	0	0.2	1.39	0.79	1.21	0.25	0.21	0.21	0.4	0.2	0.4	0	0.4	0	5.08809	1.84214	1.92544	-0.85947	4.11758	1.56799	2.2747	0.957331	0.615581	0.889325	0.00110867	0.705486	0.386935	0.874726	0.0165847	0.652554	03010///Ribosome	GO:0005840///ribosome	GO:0003735///structural constituent of ribosome+++GO:0008097///5S rRNA binding
Glyma.01G238600.Wm82.a4.v1	2.37	2.57	2.2	2.26	2.85	1.98	4.29	5.05	4.53	5.26	3.43	3.43	13.59	13.26	14.8	2.61	2.13	2.49	3.45	3.35	3.71	6.56	5.63	5.84	3.5	2.99	3.53	14.44	14.41	19.34	0.0845695	0.951492	0.785217	2.64779	0.672771	1.30352	0.547113	2.8216	0.00422839	8.09799e-53	0.888443	5.96433e-05	0.0242699	7.52752e-43	0.00325137	1.49951e-10			GO:0005524///ATP binding+++GO:0016887///ATPase activity+++GO:0032440///2-alkenal reductase [NAD(P)] activity
Glyma.01G238800.Wm82.a4.v1	0.42	0.72	0.62	11.68	11.44	14.67	19.83	22.46	15.18	40.48	53.21	45.65	45.72	35.74	40.01	0.69	0.54	0.63	8.49	11.65	11.2	16.54	15.2	12.79	49.68	60.22	51.17	39.51	40.15	43.07	4.54525	5.04691	6.35424	6.22903	4.21313	4.57185	6.51847	6.13196	2.09358e-209	4.48259e-208	4.75673e-99	4.44845e-91	0	2.7229e-270	1.1169e-110	3.97598e-134		GO:0016021///integral component of membrane	GO:0022857///transmembrane transporter activity
Glyma.01G239300.Wm82.a4.v1	0.3	0.24	0.3	0.3	0.54	0.66	0.46	0.24	0.48	0.12	0.3	0.06	0.18	0.24	0.18	0.23	0.06	0.12	0.71	0.41	0.52	0.07	0.48	0.24	0.17	0.35	0.12	0.06	0.12	0.18	0.928341	0.47345	-0.785582	-0.384061	2.13848	0.948462	0.725602	-0.122271	0.636155	0.810602	0.411908	0.748348	0.661924	0.95586	0.0348361	0.550531	00943///Isoflavonoid biosynthesis		GO:0016787///hydrolase activity
Glyma.01G239400.Wm82.a4.v1	0.12	0.17	0.46	3.7	3.86	3.25	4.6	5.8	5.05	2.46	1.61	1.66	0.06	0	0.12	0.11	0.06	0.51	2.29	2.06	2.42	5.62	4.69	7.75	1.24	1.26	1.01	0.11	0.06	0.06	3.955	4.36131	2.95794	-2.00083	3.44842	4.70375	2.43781	-1.47943	6.19532e-06	0.256676	7.0308e-13	7.49986e-17	0.000931752	0.414273	7.13057e-09	2.07682e-19	00943///Isoflavonoid biosynthesis		GO:0016787///hydrolase activity
Glyma.01G239800.Wm82.a4.v1	1.19	1.04	1.37	1.94	2.32	1.94	0.31	0.38	0.33	0.19	0.09	0.14	0.09	0.24	0.24	1.3	1.27	0.97	1.56	1.41	1.8	0.28	0.29	0.29	0.14	0.19	0.09	0.19	0.09	0.14	0.886297	-1.82246	-3.06441	-2.56148	0.557573	-2.08039	-3.01687	-2.98438	2.59846e-05	0.000137728	0.0342299	0.00230187	1.92435e-05	4.35596e-05	0.213006	0.000669137
Glyma.01G240166.Wm82.a4.v1	0	0	0	1.17	1.17	0.91	0	0	0	0	0	0	0	0	0.16	0	0	0	0.32	0.32	0.97	0.2	0	0	0	0	0	0	0.16	0	5.24893			1.06408	4.3091	1.04696		1.05461		0.881768	0.00290131			0.874726	0.0352035	0.874149	03060///Protein export+++04141///Protein processing in endoplasmic reticulum+++04145///Phagosome	GO:0031225///anchored component of membrane
[truncated: 9,803 more rows]
[truncated: 2 more columns]

## Sheet: Table S6
Supplementary Table 6. WGCNA related to flavonoid content under salt stress in blue module in soybean.
Index	Gene ID	Correlation	P-Value
[truncated: 404 more rows]

## Sheet: Table S7
Supplementary Table7. The 43 TFs in SS and ST
[truncated: 44 more rows]

[truncated: 2 more sheets: Table S8, Table S9]
